# Supplementary material for: Extensive Translational Regulation through the Proliferative Transition of Trypanosoma cruzi Revealed by Multi-Omics
Source: mSphere. 2021 Sep 1;6(5):e00366-21. doi: 10.1128/mSphere.00366-21 (PMC8550152; doi:10.1128/mSphere.00366-21)
Supplement: TABLE S1 [file msphere.00366-21-st001.xlsx]

## Sheet: Omics througput data
	Chavez et al 2017.		This work.
	TRANSCRIPTOME		TRANSLATOME				PROTEOME
	G1	S	G1	S			G1	S
TOTAL READS	44452981	44514247	182662456	139206830		TOTAL MS spectra	42176	44626
TOTAL MAPPED (CL-Brener Esmeraldo)	32152658	32066826	18729069	19742148		MS/MS triggered	254093	277296
Non-multimatch reads mapped on mRNA	8894823	8775527	6700895	5050266		identified peptides	10694	15986
