# Supplementary material for: Extensive Translational Regulation through the Proliferative Transition of Trypanosoma cruzi Revealed by Multi-Omics
Source: mSphere. 2021 Sep 1;6(5):e00366-21. doi: 10.1128/mSphere.00366-21 (PMC8550152; doi:10.1128/mSphere.00366-21)
Supplement: TABLE S2 [file msphere.00366-21-st002.xlsx]

## Sheet: Multi-omics data
[Gene ID]	[Product Description]	mRNA G1_nReads	mRNA S_nReads	mRNA G2_nReads	avg reads	mRNA FC_(S/G1)	mRNA pval_S/G1	mRNA DEG	mRNA DEGs solo S y G1	RiboFoot nRFPs G1	RiboFoot nRFPs S	avg reads	RiboFoot FC S/G1	RiboFoot FDR	RiboFoot DEGs	PROT multigroups	PROT Group IDs	PROT LFQ log Int G1_A	PROT LFQ log Int G1_B	avg G1 LFQ	PROT LFQ log Int S_A	PROT LFQ log Int S_B	avg S LFQ	PROT FC S/G1	PROT FDR	PROT DEGs
TcCLB.504929.15	casein kinase, delta isoform, putative	0	0	0	0	Undetected	NA	Undetected		0	0	0	Undetected	NA	Undetected	Multicopy	TcCLB.508541.240;TcCLB.508541.230;TcCLB.504929.10;TcCLB.508541.225;TcCLB.504929.15	27.21	27.56	27.385	NaN	NaN	#DIV/0!	NaN	1	G1
TcCLB.508541.230	casein kinase, putative	0	0	0	0	Undetected	NA	Undetected		0	0	0	Undetected	NA	Undetected	Multicopy	TcCLB.508541.240;TcCLB.508541.230;TcCLB.504929.10;TcCLB.508541.225;TcCLB.504929.15	27.21	27.56	27.385	NaN	NaN	#DIV/0!	NaN	1	G1
TcCLB.508541.240	casein kinase, putative	0	0	0	0	Undetected	NA	Undetected		0	0	0	Undetected	NA	Undetected	Multicopy	TcCLB.508541.240;TcCLB.508541.230;TcCLB.504929.10;TcCLB.508541.225;TcCLB.504929.15	27.21	27.56	27.385	NaN	NaN	#DIV/0!	NaN	1	G1
TcCLB.511335.9	calpain-like cysteine peptidase, putative (fragment)	6.91003	9.11154	6.00109	7.34089	1.3186	0.871734	no		0	0	0	Undetected	NA	Undetected	Multicopy	TcCLB.508555.50;TcCLB.511335.9	24.27	24.03	24.15	NaN	NaN	#DIV/0!	NaN	1	G1
TcCLB.508541.225	casein kinase, putative	0.987147	0	0	0.329049	NA	1	no		0	0	0	Undetected	NA	Undetected	Multicopy	TcCLB.508541.240;TcCLB.508541.230;TcCLB.504929.10;TcCLB.508541.225;TcCLB.504929.15	27.21	27.56	27.385	NaN	NaN	#DIV/0!	NaN	1	G1
TcCLB.505843.49	ERV/ALR sulfhydryl oxidase domain-containing protein	0	0	0	0	Undetected	NA	Undetected		0	0	0	Undetected	NA	Undetected	Multicopy	TcCLB.430605.40;TcCLB.505843.49	NaN	NaN	#DIV/0!	25.84	25.45	25.645	NaN	1	S
TcCLB.510911.58	retrotransposon hot spot protein (RHS, pseudogene), putative	17.7686	12.1487	23.0042	17.6405	0.683717	0.650312	no		0	0	0	Undetected	NA	Undetected	Multicopy	TcCLB.447847.19;TcCLB.510307.320;TcCLB.510911.58	21.84	23.9	22.87	NaN	NaN	#DIV/0!	NaN	1	no
TcCLB.422207.10	UDP-Gal or UDP-GlcNAc-dependent glycosyltransferase, putative	7.89717	5.06197	1.00018	4.65311	0.640985	0.785089	no		0	0	0	Undetected	NA	Undetected	Minority	TcCLB.504033.21;TcCLB.504033.53;TcCLB.511337.30;TcCLB.511337.20;TcCLB.422207.10	NaN	NaN	#DIV/0!	24.2219	23.0376	23.6298	NaN	1	no
TcCLB.504935.10	Eukaryotic translation initiation factor 4E-4 (fragment)	0	0	0	0	Undetected	NA	Undetected		0	0	0	Undetected	NA	Undetected	Multicopy	TcCLB.421959.10;TcCLB.504935.10	NaN	NaN	#DIV/0!	23.78	23.89	23.835	NaN	1	no
TcCLB.506597.36	UEV domain/Zinc finger, C3HC4 type (RING finger), putative	0	0	0	0	Undetected	NA	Undetected		0	0	0	Undetected	NA	Undetected	Multicopy	TcCLB.510377.475;TcCLB.510021.185;TcCLB.509097.28;TcCLB.506767.317;TcCLB.506597.36;TcCLB.506603.46	NaN	NaN	#DIV/0!	22.4868	22.4233	22.455	NaN	1	no
TcCLB.510377.475	UEV domain/Zinc finger, C3HC4 type (RING finger), putative	0	0	0	0	Undetected	NA	Undetected		0	0	0	Undetected	NA	Undetected	Multicopy	TcCLB.510377.475;TcCLB.510021.185;TcCLB.509097.28;TcCLB.506767.317;TcCLB.506597.36;TcCLB.506603.46	NaN	NaN	#DIV/0!	22.4868	22.4233	22.455	NaN	1	no
TcCLB.504083.20	retrotransposon hot spot protein (RHS, pseudogene), putative	21.7172	25.3098	29.0053	25.3441	1.16543	0.842001	no		0	0	0	Undetected	NA	Undetected	Minority	TcCLB.508039.30;TcCLB.509815.90;TcCLB.504083.20;TcCLB.510845.10;TcCLB.504039.50;TcCLB.510165.70	NaN	NaN	#DIV/0!	NaN	26.0052	26.0052	NaN	1	no
TcCLB.434945.4	ADP-ribosylation factor, putative	72.0617	91.1154	74.0135	79.0635	1.26441	0.509009	no		0	0	0	Undetected	NA	Undetected	Multicopy	TcCLB.509297.30;TcCLB.434945.4	NaN	NaN	#DIV/0!	21.8827	NaN	21.8827	NaN	1	no
TcCLB.511129.54	hypothetical protein, conserved (pseudogene)	1.97429	1.01239	3.00055	1.99574	0.512788	1	no		0	0	0	Undetected	NA	Undetected	Multicopy	TcCLB.511049.30;TcCLB.506633.74;TcCLB.504011.70;TcCLB.506953.10;TcCLB.511911.81;TcCLB.511129.54	NaN	NaN	#DIV/0!	NaN	22.88	22.88	NaN	1	no
TcCLB.511911.81	hypothetical protein, conserved (pseudogene)	5.92288	7.08676	1.00018	4.66994	1.19651	0.980429	no		0	0	0	Undetected	NA	Undetected	Multicopy	TcCLB.511049.30;TcCLB.506633.74;TcCLB.504011.70;TcCLB.506953.10;TcCLB.511911.81;TcCLB.511129.54	NaN	NaN	#DIV/0!	NaN	22.88	22.88	NaN	1	no
TcCLB.510755.98	kinetoplastid membrane protein 11	7.89717	5.06197	5.00091	5.98668	0.640985	0.785089	no		0	0	0	Undetected	NA	Undetected	Single copy	-	24.1072	NaN	24.1072	NaN	NaN	#DIV/0!	NaN	1	no
TcCLB.511677.5	retrotransposon hot spot protein (RHS, pseudogene), putative	0	0	0	0	Undetected	NA	Undetected		0	0	0	Undetected	NA	Undetected	Minority	TcCLB.505943.110;TcCLB.507105.100;TcCLB.511585.269;TcCLB.508605.40;TcCLB.511349.80;TcCLB.511677.5;TcCLB.509121.10;TcCLB.508325.270;TcCLB.506717.60	25.2552	NaN	25.2552	NaN	NaN	#DIV/0!	NaN	1	no
TcCLB.506953.10	hypothetical protein, conserved (pseudogene)	0	0	0	0	Undetected	NA	Undetected		0	0	0	Undetected	NA	Undetected	Multicopy	TcCLB.511049.30;TcCLB.506633.74;TcCLB.504011.70;TcCLB.506953.10;TcCLB.511911.81;TcCLB.511129.54	NaN	NaN	#DIV/0!	NaN	22.88	22.88	NaN	1	no
TcCLB.507211.20	NEK family Serine/threonine-protein kinase, putative	0	0	0	0	Undetected	NA	Undetected		0	0	0	Undetected	NA	Undetected	Multicopy	TcCLB.511351.30;TcCLB.507211.20	NaN	NaN	#DIV/0!	23.7593	NaN	23.7593	NaN	1	no
TcCLB.507485.10	Amastin surface glycoprotein, putative	0	0	0	0	Undetected	NA	Undetected		0	0	0	Undetected	NA	Undetected	Multicopy	TcCLB.507673.50;TcCLB.507485.40;TcCLB.507485.20;TcCLB.507485.30;TcCLB.507485.10;TcCLB.507673.70;TcCLB.507673.60	NaN	NaN	#DIV/0!	24.7037	NaN	24.7037	NaN	1	no
TcCLB.507485.15	DNA-directed RNA polymerase subunit, putative	0	0	0	0	Undetected	NA	Undetected		0	0	0	Undetected	NA	Undetected	Multicopy	TcCLB.507673.65;TcCLB.507485.34;TcCLB.507485.15	NaN	NaN	#DIV/0!	NaN	23.818	23.818	NaN	1	no
TcCLB.507485.20	Amastin surface glycoprotein, putative	0	0	0	0	Undetected	NA	Undetected		0	0	0	Undetected	NA	Undetected	Multicopy	TcCLB.507673.50;TcCLB.507485.40;TcCLB.507485.20;TcCLB.507485.30;TcCLB.507485.10;TcCLB.507673.70;TcCLB.507673.60	NaN	NaN	#DIV/0!	24.7037	NaN	24.7037	NaN	1	no
TcCLB.507485.30	Amastin surface glycoprotein, putative	0	0	0	0	Undetected	NA	Undetected		0	0	0	Undetected	NA	Undetected	Multicopy	TcCLB.507673.50;TcCLB.507485.40;TcCLB.507485.20;TcCLB.507485.30;TcCLB.507485.10;TcCLB.507673.70;TcCLB.507673.60	NaN	NaN	#DIV/0!	24.7037	NaN	24.7037	NaN	1	no
TcCLB.507485.34	DNA-directed rna polymerase II subunit, putative	0	0	0	0	Undetected	NA	Undetected		0	0	0	Undetected	NA	Undetected	Multicopy	TcCLB.507673.65;TcCLB.507485.34;TcCLB.507485.15	NaN	NaN	#DIV/0!	NaN	23.818	23.818	NaN	1	no
TcCLB.507673.50	Amastin surface glycoprotein, putative	0	0	0	0	Undetected	NA	Undetected		0	0	0	Undetected	NA	Undetected	Multicopy	TcCLB.507673.50;TcCLB.507485.40;TcCLB.507485.20;TcCLB.507485.30;TcCLB.507485.10;TcCLB.507673.70;TcCLB.507673.60	NaN	NaN	#DIV/0!	24.7037	NaN	24.7037	NaN	1	no
TcCLB.507673.60	Amastin surface glycoprotein, putative	0	0	0	0	Undetected	NA	Undetected		0	0	0	Undetected	NA	Undetected	Multicopy	TcCLB.507673.50;TcCLB.507485.40;TcCLB.507485.20;TcCLB.507485.30;TcCLB.507485.10;TcCLB.507673.70;TcCLB.507673.60	NaN	NaN	#DIV/0!	24.7037	NaN	24.7037	NaN	1	no
TcCLB.507673.65	DNA-directed RNA polymerase subunit, putative	0	0	0	0	Undetected	NA	Undetected		0	0	0	Undetected	NA	Undetected	Multicopy	TcCLB.507673.65;TcCLB.507485.34;TcCLB.507485.15	NaN	NaN	#DIV/0!	NaN	23.818	23.818	NaN	1	no
TcCLB.507673.70	Amastin surface glycoprotein, putative	0	0	0	0	Undetected	NA	Undetected		0	0	0	Undetected	NA	Undetected	Multicopy	TcCLB.507673.50;TcCLB.507485.40;TcCLB.507485.20;TcCLB.507485.30;TcCLB.507485.10;TcCLB.507673.70;TcCLB.507673.60	NaN	NaN	#DIV/0!	24.7037	NaN	24.7037	NaN	1	no
TcCLB.507979.40	hypothetical protein, conserved	0	0	0	0	Undetected	NA	Undetected		0	0	0	Undetected	NA	Undetected	Multicopy	TcCLB.510055.30;TcCLB.507979.40	NaN	NaN	#DIV/0!	NaN	22.7503	22.7503	NaN	1	no
TcCLB.508771.10	cysteine peptidase, Clan CA, family C51, putative	67.126	35.4338	23.0042	41.8546	0.52787	0.126365	G1	G1	0	0	0	Undetected	NA	Undetected	Multicopy	TcCLB.508771.10;TcCLB.486465.9;TcCLB.508771.20	NaN	NaN	#DIV/0!	NaN	24.14	24.14	NaN	1	no
TcCLB.508977.50	Mucin-associated surface protein (MASP), subgroup S121	0	0	0	0	Undetected	NA	Undetected		0	0	0	Undetected	NA	Undetected	Multicopy	TcCLB.511401.100;TcCLB.507091.80;TcCLB.511399.50;TcCLB.508977.50	NaN	26.1475	26.1475	NaN	NaN	#DIV/0!	NaN	1	no
TcCLB.510055.30	hypothetical protein, conserved	0	0	0	0	Undetected	NA	Undetected		0	0	0	Undetected	NA	Undetected	Multicopy	TcCLB.510055.30;TcCLB.507979.40	NaN	NaN	#DIV/0!	NaN	22.7503	22.7503	NaN	1	no
TcCLB.511621.210	hypothetical protein	0	0	0	0	Undetected	NA	Undetected		0	0	0	Undetected	NA	Undetected	Multicopy	TcCLB.511621.80;TcCLB.511621.210	24.35	NaN	24.35	NaN	NaN	#DIV/0!	NaN	1	no
TcCLB.511621.80	hypothetical protein	0	0	0	0	Undetected	NA	Undetected		0	0	0	Undetected	NA	Undetected	Multicopy	TcCLB.511621.80;TcCLB.511621.210	24.35	NaN	24.35	NaN	NaN	#DIV/0!	NaN	1	no
TcCLB.506767.317	hypothetical protein, conserved (pseudogene)	0	1.01239	0	0.337465	NA	0.995919	no		0	0	0	Undetected	NA	Undetected	Multicopy	TcCLB.510377.475;TcCLB.510021.185;TcCLB.509097.28;TcCLB.506767.317;TcCLB.506597.36;TcCLB.506603.46	NaN	NaN	#DIV/0!	22.4868	22.4233	22.455	NaN	1	no
TcCLB.510021.185	UEV domain/Zinc finger, C3HC4 type (RING finger), putative	0.987147	0	0	0.329049	NA	1	no		0	0	0	Undetected	NA	Undetected	Multicopy	TcCLB.510377.475;TcCLB.510021.185;TcCLB.509097.28;TcCLB.506767.317;TcCLB.506597.36;TcCLB.506603.46	NaN	NaN	#DIV/0!	22.4868	22.4233	22.455	NaN	1	no
TcCLB.507907.30	retrotransposon hot spot (RHS) protein, putative	0	1.01239	2.00036	1.00425	NA	0.995919	no		0	0	0	Undetected	NA	Undetected	Minority	TcCLB.506683.210;TcCLB.507907.60;TcCLB.507907.30;TcCLB.504343.30	NaN	NaN	#DIV/0!	NaN	22.7356	22.7356	NaN	1	no
TcCLB.507603.270	major cysteine proteinase, putative	0	2.02479	0	0.674929	NA	0.74858	no		0	0	0	Undetected	NA	Undetected	Multicopy	TcCLB.507603.270;TcCLB.507603.260;TcCLB.510073.17	NaN	27.93	27.93	NaN	NaN	#DIV/0!	NaN	1	no
TcCLB.510055.20	trans-sialidase, Group I, putative	0	0	1.00018	0.333394	NA	NA	no		0	0	0	Undetected	NA	Undetected	Multicopy	TcCLB.507979.30;TcCLB.509817.50;TcCLB.510055.20;TcCLB.506515.29;TcCLB.510055.10;TcCLB.506895.80;TcCLB.508343.10;TcCLB.507611.260	NaN	23.25	23.25	NaN	NaN	#DIV/0!	NaN	1	no
TcCLB.509097.28	hypothetical protein, conserved	7.89717	13.1611	6.00109	9.01979	1.66656	0.614708	no		0	0.642382	0.321191	N/A	NA	NA	Multicopy	TcCLB.510377.475;TcCLB.510021.185;TcCLB.509097.28;TcCLB.506767.317;TcCLB.506597.36;TcCLB.506603.46	NaN	NaN	#DIV/0!	22.4868	22.4233	22.455	NaN	1	no
TcCLB.507091.80	Mucin-associated surface protein (MASP), subgroup S121	15.7943	14.1735	21.0038	16.9906	0.897379	0.95175	no		0.142706	0	0.0713532	N/A	NA	NA	Multicopy	TcCLB.511401.100;TcCLB.507091.80;TcCLB.511399.50;TcCLB.508977.50	NaN	26.1475	26.1475	NaN	NaN	#DIV/0!	NaN	1	no
TcCLB.509737.19	retrotransposon hot spot protein (RHS, pseudogene), putative	13.8201	24.2974	15.0027	17.7067	1.75813	0.409032	no		0	0.200293	0.100147	N/A	NA	NA	Minority	TcCLB.507875.110;TcCLB.506455.10;TcCLB.509737.19	NaN	NaN	#DIV/0!	NaN	22.944	22.944	NaN	1	no
TcCLB.507237.10	trans-sialidase, Group V, putative	15.7943	7.08676	10.0018	10.961	0.448689	0.377392	no		0	0.241795	0.120898	N/A	NA	NA	Multicopy	TcCLB.508229.40;TcCLB.507237.10;TcCLB.506965.170;TcCLB.510371.90;TcCLB.511873.10;TcCLB.510557.10;TcCLB.511399.24;TcCLB.508121.150;TcCLB.507747.180;TcCLB.506951.80;TcCLB.508977.120;TcCLB.508977.40;TcCLB.511401.30;TcCLB.511349.20;TcCLB.511401.90;TcCLB.511173.470;TcCLB.506409.170;TcCLB.511173.80;TcCLB.511173.130	NaN	25.24	25.24	NaN	NaN	#DIV/0!	NaN	1	no
TcCLB.509297.30	ADP-ribosylation factor, putative	16.7815	18.2231	25.0045	20.003	1.0859	0.968172	no		0	0.200293	0.100147	N/A	NA	NA	Multicopy	TcCLB.509297.30;TcCLB.434945.4	NaN	NaN	#DIV/0!	21.8827	NaN	21.8827	NaN	1	no
TcCLB.511399.50	Mucin-associated surface protein (MASP), subgroup S121	21.7172	28.347	23.0042	24.3561	1.30528	0.675324	no		0	0.200293	0.100147	N/A	NA	NA	Multicopy	TcCLB.511401.100;TcCLB.507091.80;TcCLB.511399.50;TcCLB.508977.50	NaN	26.1475	26.1475	NaN	NaN	#DIV/0!	NaN	1	no
TcCLB.507907.60	retrotransposon hot spot (RHS) protein, putative	1.97429	0	1.00018	0.991492	NA	0.764018	no		0.142706	0	0.0713532	N/A	NA	NA	Minority	TcCLB.506683.210;TcCLB.507907.60;TcCLB.507907.30;TcCLB.504343.30	NaN	NaN	#DIV/0!	NaN	22.7356	22.7356	NaN	1	no
TcCLB.507603.260	cysteine peptidase, putative	0.987147	0	0	0.329049	NA	1	no		0.954744	0	0.477372	N/A	0.431244	NA	Multicopy	TcCLB.507603.270;TcCLB.507603.260;TcCLB.510073.17	NaN	27.93	27.93	NaN	NaN	#DIV/0!	NaN	1	no
TcCLB.430539.10	CRAL/TRIO domain containing protein, putative	0	0	0	0	Undetected	NA	Undetected		0.142706	5.39531	2.76901	37.807	0.0264267	no	Minority	TcCLB.508557.29;TcCLB.430539.10	NaN	NaN	#DIV/0!	24.5594	24.8279	24.6936	NaN	1	S
TcCLB.507105.80	dispersed gene family protein 1 (DGF-1), putative	19.7429	28.347	27.0049	25.0316	1.43581	0.562061	no		0.526624	7.53949	4.03306	14.3166	0.00358706	no	Single copy	-	NaN	NaN	#DIV/0!	NaN	24.0904	24.0904	NaN	1	no
TcCLB.509121.20	dispersed gene family protein 1 (DGF-1, pseudogene), putative	32.5758	38.471	30.0055	33.6841	1.18097	0.765421	no		0.713532	9.5432	5.12836	13.3746	0.00827612	no	Single copy	-	21.5764	NaN	21.5764	NaN	NaN	#DIV/0!	NaN	1	no
TcCLB.507747.180	trans-sialidase, Group VI, putative	182.622	197.417	196.036	192.025	1.08101	0.782167	no		0.669331	8.83302	4.75117	13.1968	0.00276119	no	Multicopy	TcCLB.508229.40;TcCLB.507237.10;TcCLB.506965.170;TcCLB.510371.90;TcCLB.511873.10;TcCLB.510557.10;TcCLB.511399.24;TcCLB.508121.150;TcCLB.507747.180;TcCLB.506951.80;TcCLB.508977.120;TcCLB.508977.40;TcCLB.511401.30;TcCLB.511349.20;TcCLB.511401.90;TcCLB.511173.470;TcCLB.506409.170;TcCLB.511173.80;TcCLB.511173.130	NaN	25.24	25.24	NaN	NaN	#DIV/0!	NaN	1	no
TcCLB.508325.340	glycine dehydrogenase [decarboxylating] (pseudogene), putative	125.368	102.252	122.022	116.547	0.815615	0.518882	no		1.95547	24.5773	13.2664	12.5685	6.27677e-06	no	Multicopy	TcCLB.510911.50;TcCLB.508325.340;TcCLB.507611.30	NaN	NaN	#DIV/0!	NaN	21.181	21.181	NaN	1	no
TcCLB.509267.20	hypothetical protein	513.316	439.379	675.123	542.606	0.855961	0.489654	no		30.4814	73.4397	51.9606	2.40933	0.000264887	S	Single copy	-	25.6853	27.1107	26.398	NaN	NaN	#DIV/0!	NaN	1	G1
TcCLB.508991.10	retrotransposon hot spot protein (RHS, pseudogene), putative	229.018	260.185	267.049	252.084	1.13609	0.619076	no		1.85696	19.1271	10.492	10.3002	4.80657e-05	no	Minority	TcCLB.510853.73;TcCLB.508991.10;TcCLB.508941.10;TcCLB.509959.90	NaN	NaN	#DIV/0!	26.0349	NaN	26.0349	NaN	1	no
TcCLB.510741.30	hypothetical protein, conserved	1698.88	1295.86	1309.24	1434.66	0.762776	0.179394	no		63.7054	116.232	89.9685	1.82452	0.00280958	no	Single copy	-	24.829	24.0942	24.4616	NaN	NaN	#DIV/0!	NaN	1	G1
TcCLB.510607.29	dispersed gene family protein 1 (DGF-1), putative (fragment)	49.3573	59.7312	53.0096	54.0327	1.21018	0.658049	no		2.98067	28.4948	15.7377	9.55984	1.21032e-05	no	Multicopy	TcCLB.507035.30;TcCLB.510607.29;TcCLB.509735.84;TcCLB.510175.60;TcCLB.510607.80;TcCLB.507983.10;TcCLB.510913.10;TcCLB.508559.29;TcCLB.508831.250;TcCLB.507521.150	NaN	NaN	#DIV/0!	23.55	23.85	23.7	NaN	1	no
TcCLB.508375.70	hypothetical protein, conserved	50.3445	40.4957	45.0082	45.2828	0.804373	0.64066	no		1.76678	16.8298	9.2983	9.5257	0.000272479	no	Multicopy	TcCLB.508375.70;TcCLB.507091.20	NaN	NaN	#DIV/0!	23.93	24.26	24.095	NaN	1	no
TcCLB.509123.30	kinetoplast polyadenylation/uridylation factor 1 (fragment)	841.049	841.299	819.149	833.832	1.0003	1	no		47.1336	70.3801	58.7569	1.4932	0.113217	no	Single copy	-	24.6042	26.7314	25.6678	NaN	NaN	#DIV/0!	NaN	1	G1
TcCLB.505983.40	hypothetical protein, conserved	320.823	301.693	319.058	313.858	0.940374	0.805879	no		4.24709	37.1012	20.6742	8.73567	1.64373e-06	no	Multicopy	TcCLB.505983.40;TcCLB.504449.14	22.1066	NaN	22.1066	NaN	NaN	#DIV/0!	NaN	1	no
TcCLB.480975.10	hypothetical protein, conserved	484.689	431.28	420.076	445.348	0.889807	0.607748	no		3.74851	32.6308	18.1897	8.70501	7.21559e-07	no	Single copy	-	NaN	NaN	#DIV/0!	NaN	23.3807	23.3807	NaN	1	no
TcCLB.508803.19	dispersed gene family protein 1 (DGF-1), putative	53.3059	51.6321	78.0142	60.9841	0.968599	0.974093	no		5.50697	46.6132	26.0601	8.46441	1.25297e-07	no	Single copy	-	NaN	NaN	#DIV/0!	NaN	24.8207	24.8207	NaN	1	no
TcCLB.506147.150	pre-RNA processing PIH1/Nop17, putative	1535.01	1317.12	1329.24	1393.79	0.858054	0.449435	no		161.665	235.335	198.5	1.45569	0.0257551	no	Single copy	-	24.8191	25.1312	24.9751	NaN	NaN	#DIV/0!	NaN	1	G1
TcCLB.508559.29	dispersed gene family protein 1 (DGF-1), putative	74.036	52.6445	70.0127	65.5644	0.711066	0.378954	no		3.09712	23.4387	13.2679	7.56791	9.32278e-05	no	Multicopy	TcCLB.507035.30;TcCLB.510607.29;TcCLB.509735.84;TcCLB.510175.60;TcCLB.510607.80;TcCLB.507983.10;TcCLB.510913.10;TcCLB.508559.29;TcCLB.508831.250;TcCLB.507521.150	NaN	NaN	#DIV/0!	23.55	23.85	23.7	NaN	1	no
TcCLB.507927.30	hypothetical protein, conserved	422.499	561.879	574.104	519.494	1.32989	0.201143	no		54.1452	67.7854	60.9653	1.25192	0.367641	no	Single copy	-	24.3981	24.1426	24.2704	NaN	NaN	#DIV/0!	NaN	1	G1
TcCLB.507997.60	Vacuolar sorting protein 39 domain 1/Vacuolar sorting protein 39 domain 2, putative	635.722	613.511	649.118	632.784	0.965061	0.874382	no		126.669	158.418	142.543	1.25065	0.278458	no	Single copy	-	24.446	24.3452	24.3956	NaN	NaN	#DIV/0!	NaN	1	G1
TcCLB.511751.144	hypothetical protein, conserved	807.486	701.589	739.134	749.403	0.868856	0.509071	no		109.164	129.486	119.325	1.18616	0.461921	no	Single copy	-	24.1216	25.0401	24.5808	NaN	NaN	#DIV/0!	NaN	1	G1
TcCLB.508555.50	cysteine peptidase, Clan CA, family C2, putative	1555.74	1186.53	1456.26	1399.51	0.762674	0.181344	no		147.259	164.46	155.86	1.11681	0.590981	no	Multicopy	TcCLB.508555.50;TcCLB.511335.9	24.27	24.03	24.15	NaN	NaN	#DIV/0!	NaN	1	G1
TcCLB.503639.20	hypothetical protein, conserved	680.144	784.605	967.176	810.642	1.15359	0.5034	no		86.9418	95.0563	90.999	1.09333	0.792052	no	Single copy	-	24.6332	23.833	24.2331	NaN	NaN	#DIV/0!	NaN	1	G1
TcCLB.506887.50	katanin, putative	470.869	406.982	463.084	446.978	0.864322	0.522736	no		61.197	61.0493	61.1232	0.997587	0.951106	no	Single copy	-	24.2173	24.2046	24.211	NaN	NaN	#DIV/0!	NaN	1	G1
TcCLB.506863.60	hypothetical protein, conserved	792.679	711.713	768.14	757.51	0.897858	0.613884	no		158.185	156.16	157.173	0.987203	0.899989	no	Single copy	-	24.198	24.6458	24.4219	NaN	NaN	#DIV/0!	NaN	1	G1
TcCLB.510845.10	retrotransposon hot spot (RHS) protein, putative (fragment)	8.88432	12.1487	9.00164	10.0116	1.36743	0.790186	no		0.669331	4.48792	2.57862	6.70508	0.0760349	no	Minority	TcCLB.508039.30;TcCLB.509815.90;TcCLB.504083.20;TcCLB.510845.10;TcCLB.504039.50;TcCLB.510165.70	NaN	NaN	#DIV/0!	NaN	26.0052	26.0052	NaN	1	no
TcCLB.510913.10	dispersed gene family protein 1 (DGF-1), putative (fragment)	44.4216	37.4586	60.0109	47.297	0.843251	0.738162	no		5.53323	36.8793	21.2062	6.66505	8.00858e-06	no	Multicopy	TcCLB.507035.30;TcCLB.510607.29;TcCLB.509735.84;TcCLB.510175.60;TcCLB.510607.80;TcCLB.507983.10;TcCLB.510913.10;TcCLB.508559.29;TcCLB.508831.250;TcCLB.507521.150	NaN	NaN	#DIV/0!	23.55	23.85	23.7	NaN	1	no
TcCLB.510607.80	dispersed gene family protein 1 (DGF-1), putative	91.8046	76.9419	113.021	93.9224	0.838105	0.620467	no		7.4887	48.7528	28.1207	6.51018	4.29735e-08	no	Multicopy	TcCLB.507035.30;TcCLB.510607.29;TcCLB.509735.84;TcCLB.510175.60;TcCLB.510607.80;TcCLB.507983.10;TcCLB.510913.10;TcCLB.508559.29;TcCLB.508831.250;TcCLB.507521.150	NaN	NaN	#DIV/0!	23.55	23.85	23.7	NaN	1	no
TcCLB.511445.90	Domain of unknown function (DUF4470)/Domain of unknown function (DUF4471), putative	1185.56	1180.45	1332.24	1232.75	0.995688	0.986378	no		238.758	214.238	226.498	0.897303	0.575813	no	Single copy	-	24.6127	24.6887	24.6507	NaN	NaN	#DIV/0!	NaN	1	G1
TcCLB.511173.80	trans-sialidase, Group V, putative	254.684	229.813	226.041	236.846	0.902348	0.69194	no		2.95263	18.7098	10.8312	6.33664	0.00798488	no	Multicopy	TcCLB.508229.40;TcCLB.507237.10;TcCLB.506965.170;TcCLB.510371.90;TcCLB.511873.10;TcCLB.510557.10;TcCLB.511399.24;TcCLB.508121.150;TcCLB.507747.180;TcCLB.506951.80;TcCLB.508977.120;TcCLB.508977.40;TcCLB.511401.30;TcCLB.511349.20;TcCLB.511401.90;TcCLB.511173.470;TcCLB.506409.170;TcCLB.511173.80;TcCLB.511173.130	NaN	25.24	25.24	NaN	NaN	#DIV/0!	NaN	1	no
TcCLB.505843.40	E1-like ubiquitin-activating enzyme, putative	569.584	456.59	500.091	508.755	0.80162	0.319379	no		121.011	104.051	112.531	0.859848	0.475758	no	Single copy	-	24.7542	25.2253	24.9898	NaN	NaN	#DIV/0!	NaN	1	G1
TcCLB.508831.250	dispersed gene family protein 1 (DGF-1), putative	75.0231	76.9419	81.0147	77.6599	1.02558	0.971953	no		6.74712	41.6257	24.1864	6.1694	7.02777e-06	no	Multicopy	TcCLB.507035.30;TcCLB.510607.29;TcCLB.509735.84;TcCLB.510175.60;TcCLB.510607.80;TcCLB.507983.10;TcCLB.510913.10;TcCLB.508559.29;TcCLB.508831.250;TcCLB.507521.150	NaN	NaN	#DIV/0!	23.55	23.85	23.7	NaN	1	no
TcCLB.510175.60	dispersed gene family protein 1 (DGF-1), putative	150.046	129.586	111.02	130.218	0.863643	0.624127	no		4.0799	24.6668	14.3733	6.04592	0.000106002	no	Multicopy	TcCLB.507035.30;TcCLB.510607.29;TcCLB.509735.84;TcCLB.510175.60;TcCLB.510607.80;TcCLB.507983.10;TcCLB.510913.10;TcCLB.508559.29;TcCLB.508831.250;TcCLB.507521.150	NaN	NaN	#DIV/0!	23.55	23.85	23.7	NaN	1	no
TcCLB.506739.90	ATP-dependent RNA helicase, putative	2077.94	1840.53	1838.33	1918.94	0.885747	0.542684	no		386.912	308.885	347.898	0.798334	0.171981	no	Single copy	-	24.4596	24.9237	24.6916	NaN	NaN	#DIV/0!	NaN	1	G1
TcCLB.507807.20	hypothetical protein, conserved	831.177	709.688	624.113	721.66	0.853835	0.456612	no		65.754	51.917	58.8355	0.789565	0.404395	no	Single copy	-	24.3939	25.2106	24.8023	NaN	NaN	#DIV/0!	NaN	1	G1
TcCLB.510441.20	dispersed gene family protein 1 (DGF-1), putative	100.689	101.239	112.02	104.65	1.00547	1	no		6.70292	38.3452	22.5241	5.72068	6.20051e-06	no	Single copy	-	NaN	NaN	#DIV/0!	NaN	19.7595	19.7595	NaN	1	no
TcCLB.449247.4	serine/threonine protein phosphatase, putative (fragment)	374.129	406.982	445.081	408.731	1.08781	0.720794	no		126.382	95.9012	111.142	0.758821	0.149669	no	Single copy	-	24.8135	26.0464	25.4299	NaN	NaN	#DIV/0!	NaN	1	G1
TcCLB.510377.210	trans-sialidase (pseudogene), putative	3.94859	5.06197	0	3.00352	1.28197	0.983864	no		0.142706	0.801173	0.47194	5.61413	0.700308	no	Multicopy	TcCLB.510377.300;TcCLB.510377.210	NaN	NaN	#DIV/0!	NaN	NaN	#DIV/0!	NaN	1	no
TcCLB.506745.20	Pyridoxal-dependent decarboxylase conserved domain containing protein, putative	247.774	213.615	211.038	224.142	0.862138	0.567077	no		5.36426	29.5625	17.4634	5.51101	8.05391e-05	no	Multicopy	TcCLB.506745.20;TcCLB.508379.29;TcCLB.510601.10	NaN	NaN	#DIV/0!	23.5268	23.8522	23.6895	NaN	1	no
TcCLB.510431.130	conserved protein	646.581	757.271	871.158	758.337	1.17119	0.4609	no		7.10478	38.9438	23.0243	5.48135	3.96366e-06	no	Single copy	-	NaN	NaN	#DIV/0!	NaN	20.2139	20.2139	NaN	1	no
TcCLB.509067.40	NADH dehydrogenase subunit NI8M, putative	1234.92	1379.89	1383.25	1332.69	1.11739	0.585996	no		156.613	107.276	131.945	0.684978	0.12507	no	Single copy	-	26.4982	26.5505	26.5244	NaN	NaN	#DIV/0!	NaN	1	G1
TcCLB.510509.30	hypothetical protein, conserved	977.275	1642.1	1190.22	1269.86	1.68029	0.0109103	no		11.2814	60.7418	36.0116	5.38424	1.47965e-07	no	Single copy	-	NaN	NaN	#DIV/0!	NaN	21.5014	21.5014	NaN	1	no
TcCLB.510599.50	hypothetical protein	74.036	77.9543	67.0122	73.0008	1.05292	0.911156	no		4.67699	25.0962	14.8866	5.3659	9.66491e-05	no	Multicopy	TcCLB.510599.50;TcCLB.505073.10	NaN	NaN	#DIV/0!	24.12	NaN	24.12	NaN	1	no
TcCLB.510123.50	iron-sulfur cluster assembly protein, putative	305.028	345.226	338.061	329.439	1.13178	0.607971	no		48.5887	32.3558	40.4723	0.665912	0.146684	no	Single copy	-	27.6174	27.2232	27.4203	NaN	NaN	#DIV/0!	NaN	1	G1
TcCLB.509767.215	vesicle transport v-SNARE 11, putative	479.753	474.813	371.067	441.878	0.989702	0.970318	no		58.8879	37.0064	47.9471	0.62842	0.119767	no	Single copy	-	24.5512	25.1214	24.8363	NaN	NaN	#DIV/0!	NaN	1	G1
TcCLB.508121.150	trans-sialidase, Group V, putative	206.314	222.727	212.039	213.693	1.07955	0.778393	no		2.31134	12.1942	7.25277	5.2758	0.011519	no	Multicopy	TcCLB.508229.40;TcCLB.507237.10;TcCLB.506965.170;TcCLB.510371.90;TcCLB.511873.10;TcCLB.510557.10;TcCLB.511399.24;TcCLB.508121.150;TcCLB.507747.180;TcCLB.506951.80;TcCLB.508977.120;TcCLB.508977.40;TcCLB.511401.30;TcCLB.511349.20;TcCLB.511401.90;TcCLB.511173.470;TcCLB.506409.170;TcCLB.511173.80;TcCLB.511173.130	NaN	25.24	25.24	NaN	NaN	#DIV/0!	NaN	1	no
TcCLB.506409.170	trans-sialidase, Group VI, putative	450.139	461.652	405.074	438.955	1.02558	0.917721	no		5.14931	27.0329	16.0911	5.24981	0.000215433	no	Multicopy	TcCLB.508229.40;TcCLB.507237.10;TcCLB.506965.170;TcCLB.510371.90;TcCLB.511873.10;TcCLB.510557.10;TcCLB.511399.24;TcCLB.508121.150;TcCLB.507747.180;TcCLB.506951.80;TcCLB.508977.120;TcCLB.508977.40;TcCLB.511401.30;TcCLB.511349.20;TcCLB.511401.90;TcCLB.511173.470;TcCLB.506409.170;TcCLB.511173.80;TcCLB.511173.130	NaN	25.24	25.24	NaN	NaN	#DIV/0!	NaN	1	no
TcCLB.509965.200	Flavinator of succinate dehydrogenase, putative	583.404	686.403	476.087	581.964	1.17655	0.453042	no		111.011	66.2756	88.6433	0.597018	0.0170542	no	Single copy	-	25.569	24.984	25.2765	NaN	NaN	#DIV/0!	NaN	1	G1
TcCLB.508551.10	Phosphatidylinositol 3-kinase tor1	768.987	724.874	836.152	776.671	0.942635	0.784369	no		4.90988	25.1903	15.0501	5.13054	0.000159255	no	Single copy	-	NaN	NaN	#DIV/0!	NaN	22.449	22.449	NaN	1	no
TcCLB.509645.30	hypothetical protein, conserved	1278.35	1441.65	1667.3	1462.44	1.12774	0.554104	no		391.812	220.094	305.953	0.561734	0.000332591	no	Single copy	-	28.2339	26.3857	27.3098	NaN	NaN	#DIV/0!	NaN	1	G1
TcCLB.510747.90	hypothetical protein	336.617	325.991	312.057	324.888	0.968432	0.901382	no		143.428	78.2805	110.854	0.545782	0.00117224	no	Single copy	-	24.1809	24.4219	24.3014	NaN	NaN	#DIV/0!	NaN	1	G1
TcCLB.511173.130	trans-sialidase, Group V, putative	47.383	48.5949	68.0124	54.6634	1.02558	0.991335	no		1.88322	9.38287	5.63305	4.98234	0.0231751	no	Multicopy	TcCLB.508229.40;TcCLB.507237.10;TcCLB.506965.170;TcCLB.510371.90;TcCLB.511873.10;TcCLB.510557.10;TcCLB.511399.24;TcCLB.508121.150;TcCLB.507747.180;TcCLB.506951.80;TcCLB.508977.120;TcCLB.508977.40;TcCLB.511401.30;TcCLB.511349.20;TcCLB.511401.90;TcCLB.511173.470;TcCLB.506409.170;TcCLB.511173.80;TcCLB.511173.130	NaN	25.24	25.24	NaN	NaN	#DIV/0!	NaN	1	no
TcCLB.503641.19	peroxin 12, putative	292.195	298.656	294.053	294.968	1.02211	0.93842	no		128.72	67.4511	98.0857	0.524013	0.00219435	no	Single copy	-	25.0592	25.3023	25.1808	NaN	NaN	#DIV/0!	NaN	1	G1
TcCLB.507983.10	dispersed gene family protein 1 (DGF-1), putative (fragment)	11.8458	3.03718	11.002	8.62831	0.256394	0.253067	no		2.91021	13.8308	8.37052	4.75252	0.00519402	no	Multicopy	TcCLB.507035.30;TcCLB.510607.29;TcCLB.509735.84;TcCLB.510175.60;TcCLB.510607.80;TcCLB.507983.10;TcCLB.510913.10;TcCLB.508559.29;TcCLB.508831.250;TcCLB.507521.150	NaN	NaN	#DIV/0!	23.55	23.85	23.7	NaN	1	no
TcCLB.506895.80	trans-sialidase, putative	335.63	378.635	371.067	361.778	1.12813	0.611183	no		4.07812	18.8503	11.4642	4.62229	0.00341778	no	Multicopy	TcCLB.507979.30;TcCLB.509817.50;TcCLB.510055.20;TcCLB.506515.29;TcCLB.510055.10;TcCLB.506895.80;TcCLB.508343.10;TcCLB.507611.260	NaN	23.25	23.25	NaN	NaN	#DIV/0!	NaN	1	no
TcCLB.511873.10	trans-sialidase, Group V, putative	67.126	85.0411	71.0129	74.3933	1.26689	0.517196	no		2.88395	13.2387	8.06132	4.59048	0.00736267	no	Multicopy	TcCLB.508229.40;TcCLB.507237.10;TcCLB.506965.170;TcCLB.510371.90;TcCLB.511873.10;TcCLB.510557.10;TcCLB.511399.24;TcCLB.508121.150;TcCLB.507747.180;TcCLB.506951.80;TcCLB.508977.120;TcCLB.508977.40;TcCLB.511401.30;TcCLB.511349.20;TcCLB.511401.90;TcCLB.511173.470;TcCLB.506409.170;TcCLB.511173.80;TcCLB.511173.130	NaN	25.24	25.24	NaN	NaN	#DIV/0!	NaN	1	no
TcCLB.508941.10	retrotransposon hot spot protein (RHS, pseudogene), putative	33.563	46.5701	56.0102	45.3811	1.38754	0.49362	no		0.142706	0.642382	0.392544	4.50142	NA	no	Minority	TcCLB.510853.73;TcCLB.508991.10;TcCLB.508941.10;TcCLB.509959.90	NaN	NaN	#DIV/0!	26.0349	NaN	26.0349	NaN	1	no
TcCLB.510719.160	60S ribosomal protein L22, putative	2133.22	1908.36	1741.32	1927.63	0.894591	0.575825	no		309.598	137.598	223.598	0.444439	1.44239e-05	G1	Multicopy	TcCLB.510719.160;TcCLB.504147.120	29.72	29.74	29.73	NaN	NaN	#DIV/0!	NaN	1	G1
TcCLB.504147.120	60S ribosomal protein L22, putative	3246.72	3257.88	2726.5	3077.03	1.00344	0.987232	no		150.007	66.017	108.012	0.440092	3.88376e-05	G1	Multicopy	TcCLB.510719.160;TcCLB.504147.120	29.72	29.74	29.73	NaN	NaN	#DIV/0!	NaN	1	G1
TcCLB.509451.50	hypothetical protein, conserved	124.38	102.252	105.019	110.55	0.822089	0.536541	no		2.42779	10.7785	6.60313	4.43963	0.0376626	no	Single copy	-	NaN	NaN	#DIV/0!	22.3895	NaN	22.3895	NaN	1	no
TcCLB.508207.279	hypothetical protein, conserved	243.825	224.751	278.051	248.876	0.921773	0.75811	no		4.1241	18.2932	11.2087	4.43568	0.00270761	no	Single copy	-	NaN	NaN	#DIV/0!	22.9543	NaN	22.9543	NaN	1	no
TcCLB.510105.33	RNA-binding protein, putative	120.432	160.971	133.024	138.142	1.33661	0.319964	no		73.1654	31.3894	52.2774	0.42902	0.00454674	G1	Single copy	-	25.0933	24.7891	24.9412	NaN	NaN	#DIV/0!	NaN	1	G1
TcCLB.507035.30	dispersed gene family protein 1 (DGF-1), putative	71.0746	77.9543	88.016	79.015	1.0968	0.819866	no		7.39852	32.7497	20.0741	4.42652	0.00027806	no	Multicopy	TcCLB.507035.30;TcCLB.510607.29;TcCLB.509735.84;TcCLB.510175.60;TcCLB.510607.80;TcCLB.507983.10;TcCLB.510913.10;TcCLB.508559.29;TcCLB.508831.250;TcCLB.507521.150	NaN	NaN	#DIV/0!	23.55	23.85	23.7	NaN	1	no
TcCLB.510743.70	lactoylglutathione lyase-like protein, putative	2069.06	2774.97	2397.44	2413.82	1.34118	0.137209	no		517.454	214.741	366.098	0.414995	1.08865e-05	G1	Single copy	-	25.6016	25.3306	25.4661	NaN	NaN	#DIV/0!	NaN	1	G1
TcCLB.463297.10	hypothetical protein (fragment)	251.722	239.937	295.054	262.238	0.953182	0.859607	no		8.60586	37.7055	23.1557	4.38137	2.20235e-05	no	Single copy	-	NaN	26.7007	26.7007	NaN	NaN	#DIV/0!	NaN	1	no
TcCLB.510377.270	retrotransposon hot spot protein (RHS, pseudogene), putative	87.856	76.9419	74.0135	79.6038	0.875773	0.719224	no		3.31029	14.4039	8.85708	4.35124	0.0243066	no	Single copy	-	NaN	NaN	#DIV/0!	24.6606	25.4962	25.0784	NaN	1	S
TcCLB.504213.130	hypothetical protein, conserved	817.357	701.589	692.126	737.024	0.858362	0.472568	no		318.024	118.829	218.426	0.373647	5.08379e-10	G1	Single copy	-	25.1624	26.1756	25.669	NaN	NaN	#DIV/0!	NaN	1	G1
TcCLB.510367.10	dispersed gene family protein 1 (DGF-1), putative	47.383	65.8056	54.0098	55.7328	1.3888	0.41983	no		9.00772	38.8113	23.9095	4.30867	3.57101e-05	no	Single copy	-	NaN	NaN	#DIV/0!	NaN	22.6469	22.6469	NaN	1	no
TcCLB.509735.84	dispersed gene family protein 1 (DGF-1), putative	29.6144	49.6073	58.0105	45.7441	1.67511	0.27232	no		2.59676	11.0785	6.83764	4.26629	0.0480629	no	Multicopy	TcCLB.507035.30;TcCLB.510607.29;TcCLB.509735.84;TcCLB.510175.60;TcCLB.510607.80;TcCLB.507983.10;TcCLB.510913.10;TcCLB.508559.29;TcCLB.508831.250;TcCLB.507521.150	NaN	NaN	#DIV/0!	23.55	23.85	23.7	NaN	1	no
TcCLB.511711.10	hypothetical protein, conserved	764.051	748.159	841.153	784.454	0.9792	0.925536	no		14.1111	60.0228	37.0669	4.2536	2.27095e-06	no	Single copy	-	NaN	NaN	#DIV/0!	NaN	21.1028	21.1028	NaN	1	no
TcCLB.506515.29	trans-sialidase, putative	0.987147	3.03718	4.00073	2.67502	3.07673	0.794741	no		0.526624	2.20169	1.36415	4.18075	0.329711	no	Multicopy	TcCLB.507979.30;TcCLB.509817.50;TcCLB.510055.20;TcCLB.506515.29;TcCLB.510055.10;TcCLB.506895.80;TcCLB.508343.10;TcCLB.507611.260	NaN	23.25	23.25	NaN	NaN	#DIV/0!	NaN	1	no
TcCLB.508805.20	Degradation arginine-rich protein for mis-folding, putative	1328.7	1293.84	981.178	1201.24	0.973764	0.89843	no		839.415	120.741	480.078	0.143839	1.82923e-22	G1	Single copy	-	25.4162	27.2407	26.3284	NaN	NaN	#DIV/0!	NaN	1	G1
TcCLB.510605.19	hypothetical protein, conserved	459.023	462.664	535.097	485.595	1.00793	0.979487	no		8.63035	34.6951	21.6627	4.02013	0.0010495	no	Multicopy	TcCLB.510603.169;TcCLB.510605.19	NaN	22.2339	22.2339	NaN	NaN	#DIV/0!	NaN	1	no
TcCLB.511067.4	phosphatidylinositol 3-kinase, putative	277.388	276.383	304.055	285.942	0.996378	0.99995	no		13.5647	54.3579	33.9613	4.0073	2.2435e-05	no	Single copy	-	NaN	NaN	#DIV/0!	NaN	21.115	21.115	NaN	1	no
TcCLB.510603.169	hypothetical protein, conserved	68.1131	58.7188	63.0115	63.2811	0.862078	0.718553	no		1.71426	6.85638	4.28532	3.99963	0.0655788	no	Multicopy	TcCLB.510603.169;TcCLB.510605.19	NaN	22.2339	22.2339	NaN	NaN	#DIV/0!	NaN	1	no
TcCLB.511527.20	TFIIH basal transcription factor complex helicase XPB subunit, putative	643.62	565.928	488.089	565.879	0.87929	0.556014	no		10.7106	42.5419	26.6262	3.97195	7.72369e-05	no	Single copy	-	NaN	NaN	#DIV/0!	19.1762	NaN	19.1762	NaN	1	no
TcCLB.511401.100	Mucin-associated surface protein (MASP), subgroup S044	1.97429	3.03718	4.00073	3.00407	1.53836	0.988347	no		0.928481	3.68674	2.30761	3.97073	0.196668	no	Multicopy	TcCLB.511401.100;TcCLB.507091.80;TcCLB.511399.50;TcCLB.508977.50	NaN	26.1475	26.1475	NaN	NaN	#DIV/0!	NaN	1	no
TcCLB.507711.170	hypothetical protein, conserved	953.584	921.278	915.166	930.009	0.966122	0.871785	no		12.4428	48.2757	30.3592	3.87981	1.21344e-05	no	Single copy	-	NaN	NaN	#DIV/0!	NaN	22.066	22.066	NaN	1	no
TcCLB.507979.30	trans-sialidase, Group I, putative	136.226	169.07	157.029	154.108	1.2411	0.451232	no		1.16969	4.3714	2.77054	3.73722	0.138834	no	Multicopy	TcCLB.507979.30;TcCLB.509817.50;TcCLB.510055.20;TcCLB.506515.29;TcCLB.510055.10;TcCLB.506895.80;TcCLB.508343.10;TcCLB.507611.260	NaN	23.25	23.25	NaN	NaN	#DIV/0!	NaN	1	no
TcCLB.511621.200	ribosomal protein L11, putative	15.7943	8.09915	7.00127	10.2983	0.512788	0.456211	no		4.40774	16.3893	10.3985	3.7183	0.0313546	no	Multicopy	TcCLB.511621.70;TcCLB.511621.200	NaN	NaN	#DIV/0!	25.69	25.51	25.6	NaN	1	S
TcCLB.510601.10	hypothetical protein, conserved	47.383	41.5081	42.0076	43.6329	0.876013	0.794729	no		2.79377	10.1498	6.47176	3.633	0.0348397	no	Multicopy	TcCLB.506745.20;TcCLB.508379.29;TcCLB.510601.10	NaN	NaN	#DIV/0!	23.5268	23.8522	23.6895	NaN	1	no
TcCLB.510347.40	hypothetical protein, conserved	765.039	806.878	769.14	780.352	1.05469	0.804534	no		14.7725	53.3412	34.0569	3.61084	2.75514e-05	no	Single copy	-	NaN	NaN	#DIV/0!	NaN	21.1407	21.1407	NaN	1	no
TcCLB.504427.170	hypothetical protein, conserved	541.943	526.445	593.108	553.832	0.971402	0.901236	no		14.6281	49.1152	31.8716	3.3576	0.000134667	no	Single copy	-	NaN	NaN	#DIV/0!	21.4408	NaN	21.4408	NaN	1	no
TcCLB.510997.20	hypothetical protein, conserved	202.365	220.702	226.041	216.369	1.09061	0.748947	no		6.82769	22.3295	14.5786	3.27043	0.00607628	no	Single copy	-	NaN	NaN	#DIV/0!	NaN	20.9938	20.9938	NaN	1	no
TcCLB.504019.6	hypothetical protein	838.087	729.936	686.125	751.383	0.870954	0.514805	no		18.2089	59.5316	38.8702	3.26937	4.28376e-05	no	Single copy	-	NaN	NaN	#DIV/0!	22.8962	22.1494	22.5228	NaN	1	no
TcCLB.503903.10	hypothetical protein	248.761	290.557	267.049	268.789	1.16802	0.533812	no		3.76645	12.1439	7.95519	3.22424	0.0458622	no	Single copy	-	22.042	NaN	22.042	NaN	NaN	#DIV/0!	NaN	1	no
TcCLB.510285.40	hypothetical protein, conserved	557.738	543.655	519.094	540.163	0.974751	0.913187	no		11.5406	36.7429	24.1417	3.18381	0.000993166	no	Single copy	-	NaN	NaN	#DIV/0!	21.1022	NaN	21.1022	NaN	1	no
TcCLB.507689.25	hypothetical protein, conserved	105.625	140.723	125.023	123.79	1.33229	0.345599	no		8.03326	25.33	16.6816	3.15315	0.00529049	no	Single copy	-	NaN	20.6918	20.6918	NaN	NaN	#DIV/0!	NaN	1	no
TcCLB.503489.30	hypothetical protein, conserved	730.488	645.907	571.104	649.166	0.884213	0.567611	no		11.9967	37.5985	24.7976	3.13406	0.000395697	no	Single copy	-	NaN	NaN	#DIV/0!	17.5664	NaN	17.5664	NaN	1	no
TcCLB.510101.320	hypothetical protein	742.334	1168.3	1844.34	1251.66	1.57382	0.0293259	G2	S	16.2337	50.6609	33.4473	3.12072	0.000313289	no	Single copy	-	NaN	NaN	#DIV/0!	21.6137	NaN	21.6137	NaN	1	no
TcCLB.503531.30	COP9 signalosome complex subunit 5, putative (pseudogene)	64.1645	63.7808	62.0113	63.3189	0.99402	1	no		0.928481	2.88711	1.9078	3.1095	0.33582	no	Minority	TcCLB.507083.60;TcCLB.503531.30	NaN	NaN	#DIV/0!	NaN	22.231	22.231	NaN	1	no
TcCLB.509127.97	hypothetical protein, conserved	450.139	541.631	484.088	491.952	1.20325	0.407513	no		7.02777	21.8036	14.4157	3.1025	0.0124176	no	Single copy	-	NaN	NaN	#DIV/0!	22.9031	22.4738	22.6884	NaN	1	no
TcCLB.508343.10	trans-sialidase, putative	65.1517	74.9171	71.0129	70.3606	1.14989	0.723733	no		0.142706	0.442089	0.292398	3.09789	NA	no	Multicopy	TcCLB.507979.30;TcCLB.509817.50;TcCLB.510055.20;TcCLB.506515.29;TcCLB.510055.10;TcCLB.506895.80;TcCLB.508343.10;TcCLB.507611.260	NaN	23.25	23.25	NaN	NaN	#DIV/0!	NaN	1	no
TcCLB.509455.20	hypothetical protein, conserved	992.082	976.96	882.16	950.401	0.984757	0.944529	no		18.6734	57.7397	38.2065	3.09209	0.000145469	no	Single copy	-	NaN	NaN	#DIV/0!	20.5698	NaN	20.5698	NaN	1	no
TcCLB.508379.29	hypothetical protein, conserved	28.6272	20.2479	17.0031	21.9594	0.707294	0.57771	no		0.812037	2.44348	1.62776	3.00908	0.445149	no	Multicopy	TcCLB.506745.20;TcCLB.508379.29;TcCLB.510601.10	NaN	NaN	#DIV/0!	23.5268	23.8522	23.6895	NaN	1	no
TcCLB.511173.470	trans-sialidase, Group V, putative	159.918	152.871	194.035	168.941	0.955938	0.888533	no		1.48137	4.4544	2.96788	3.00695	0.240223	no	Multicopy	TcCLB.508229.40;TcCLB.507237.10;TcCLB.506965.170;TcCLB.510371.90;TcCLB.511873.10;TcCLB.510557.10;TcCLB.511399.24;TcCLB.508121.150;TcCLB.507747.180;TcCLB.506951.80;TcCLB.508977.120;TcCLB.508977.40;TcCLB.511401.30;TcCLB.511349.20;TcCLB.511401.90;TcCLB.511173.470;TcCLB.506409.170;TcCLB.511173.80;TcCLB.511173.130	NaN	25.24	25.24	NaN	NaN	#DIV/0!	NaN	1	no
TcCLB.510841.20	hypothetical protein, conserved	205.326	153.884	147.027	168.746	0.749459	0.289575	no		20.1727	59.6408	39.9068	2.95651	5.78784e-05	no	Multicopy	TcCLB.510841.20;TcCLB.508921.20;TcCLB.505123.20	NaN	NaN	#DIV/0!	22.59	23.67	23.13	NaN	1	no
TcCLB.508949.50	protein kinase, putative	215.198	240.95	282.051	246.066	1.11967	0.666489	no		10.9316	32.03	21.4808	2.93004	0.0139303	no	Single copy	-	NaN	NaN	#DIV/0!	NaN	23.2405	23.2405	NaN	1	no
TcCLB.504159.80	histone deacetylase, putative	839.075	1048.84	717.13	868.348	1.25	0.283484	no		15.335	44.8562	30.0956	2.92508	0.000310179	no	Single copy	-	NaN	NaN	#DIV/0!	NaN	22.6765	22.6765	NaN	1	no
TcCLB.510431.120	hypothetical protein, conserved	439.28	437.354	565.103	480.579	0.995615	0.992492	no		10.2479	29.5434	19.8957	2.88288	0.00351618	no	Single copy	-	24.4897	NaN	24.4897	NaN	NaN	#DIV/0!	NaN	1	no
TcCLB.510863.9	hypothetical protein	183.609	128.574	168.031	160.071	0.700259	0.206862	no		7.07852	20.3959	13.7372	2.88138	0.0209647	no	Single copy	-	NaN	NaN	#DIV/0!	NaN	18.9178	18.9178	NaN	1	no
TcCLB.508133.10	hypothetical protein	353.398	343.201	456.083	384.228	0.971146	0.909583	no		14.0651	38.3056	26.1853	2.72345	0.00440903	no	Single copy	-	NaN	18.9554	18.9554	NaN	NaN	#DIV/0!	NaN	1	no
TcCLB.511543.10	Guanine nucleotide exchange factor in Golgi transport N-terminal/Sec7 domain containing protein, putative	277.388	252.086	226.041	251.838	0.908784	0.707061	no		13.1646	35.6824	24.4235	2.71048	0.00324313	no	Single copy	-	NaN	NaN	#DIV/0!	22.9719	22.6605	22.8162	NaN	1	no
TcCLB.508977.120	trans-sialidase, Group V, putative	194.468	235.888	231.042	220.466	1.21299	0.460844	no		4.48176	12.1424	8.31207	2.70929	0.0619415	no	Multicopy	TcCLB.508229.40;TcCLB.507237.10;TcCLB.506965.170;TcCLB.510371.90;TcCLB.511873.10;TcCLB.510557.10;TcCLB.511399.24;TcCLB.508121.150;TcCLB.507747.180;TcCLB.506951.80;TcCLB.508977.120;TcCLB.508977.40;TcCLB.511401.30;TcCLB.511349.20;TcCLB.511401.90;TcCLB.511173.470;TcCLB.506409.170;TcCLB.511173.80;TcCLB.511173.130	NaN	25.24	25.24	NaN	NaN	#DIV/0!	NaN	1	no
TcCLB.511337.20	UDP-Gal or UDP-GlcNAc-dependent glycosyltransferase, putative	127.342	127.562	98.0178	117.64	1.00173	1	no		0.428119	1.15949	0.793803	2.70833	0.766295	no	Minority	TcCLB.504033.21;TcCLB.504033.53;TcCLB.511337.30;TcCLB.511337.20;TcCLB.422207.10	NaN	NaN	#DIV/0!	24.2219	23.0376	23.6298	NaN	1	no
TcCLB.508179.10	DnaJ chaperone protein, putative	189.532	177.169	176.032	180.911	0.93477	0.815022	no		11.565	30.837	21.201	2.66639	0.0160544	no	Single copy	-	23.8407	NaN	23.8407	NaN	NaN	#DIV/0!	NaN	1	no
TcCLB.506743.20	hypothetical protein, conserved	153.008	142.748	120.022	138.592	0.932943	0.822995	no		3.38431	9.0181	6.20121	2.66468	0.10559	no	Single copy	-	NaN	NaN	#DIV/0!	NaN	22.0034	22.0034	NaN	1	no
TcCLB.504171.10	hypothetical protein, conserved	208.288	226.776	212.039	215.701	1.08876	0.752092	no		9.5063	25.1896	17.3479	2.64977	0.014905	no	Single copy	-	NaN	24.0623	24.0623	NaN	NaN	#DIV/0!	NaN	1	no
TcCLB.507389.10	Flagellum attachment zone protein 14	409.666	314.854	355.065	359.862	0.768564	0.260542	no		5.7022	14.7294	10.2158	2.58311	0.0852065	no	Single copy	-	NaN	NaN	#DIV/0!	NaN	21.7968	21.7968	NaN	1	no
TcCLB.507835.60	retrotransposon hot spot protein (RHS, pseudogene), putative	267.517	258.16	282.051	269.243	0.965025	0.896634	no		3.22189	8.10686	5.66437	2.51618	0.165178	no	Multicopy	TcCLB.507835.60;TcCLB.506345.70	NaN	NaN	#DIV/0!	23.77	NaN	23.77	NaN	1	no
TcCLB.510953.30	hypothetical protein, conserved	665.337	818.014	778.141	753.831	1.22947	0.33149	no		18.8717	47.235	33.0533	2.50296	0.0028918	no	Single copy	-	NaN	NaN	#DIV/0!	23.8085	23.6486	23.7285	NaN	1	no
TcCLB.509121.10	retrotransposon hot spot protein (RHS, pseudogene), putative	51.3316	63.7808	74.0135	63.042	1.24252	0.60085	no		1.66828	4.04506	2.85667	2.42469	0.513014	no	Minority	TcCLB.505943.110;TcCLB.507105.100;TcCLB.511585.269;TcCLB.508605.40;TcCLB.511349.80;TcCLB.511677.5;TcCLB.509121.10;TcCLB.508325.270;TcCLB.506717.60	25.2552	NaN	25.2552	NaN	NaN	#DIV/0!	NaN	1	no
TcCLB.509503.9	dispersed gene family protein 1 (DGF-1), putative (fragment)	1.97429	13.1611	7.00127	7.37889	6.66624	0.121271	no		1.88322	4.52942	3.20632	2.40514	0.33582	no	Minority	TcCLB.506625.19;TcCLB.509503.9	NaN	NaN	#DIV/0!	NaN	NaN	#DIV/0!	NaN	1	no
TcCLB.509099.170	hypothetical protein, conserved	340.566	406.982	392.071	379.873	1.19502	0.445607	no		22.2249	53.3957	37.8103	2.40252	0.00123757	no	Single copy	-	23.3243	NaN	23.3243	NaN	NaN	#DIV/0!	NaN	1	no
TcCLB.508539.10	hypothetical protein, conserved	237.902	222.727	231.042	230.557	0.93621	0.806622	no		5.00661	12.0266	8.51662	2.40215	0.142115	no	Single copy	-	NaN	NaN	#DIV/0!	NaN	21.7223	21.7223	NaN	1	no
TcCLB.507941.40	hypothetical protein, conserved	493.573	463.676	425.077	460.776	0.939428	0.785411	no		20.6993	49.3202	35.0097	2.3827	0.00222735	no	Single copy	-	NaN	NaN	#DIV/0!	NaN	21.5114	21.5114	NaN	1	no
TcCLB.509979.110	hypothetical protein, conserved	538.982	731.961	831.151	700.698	1.35804	0.156583	no		14.2096	33.8424	24.026	2.38167	0.0179836	no	Single copy	-	NaN	NaN	#DIV/0!	22.3571	22.4074	22.3823	NaN	1	no
TcCLB.511751.166	Putative papain-like cysteine peptidase (DUF1796), putative	210.262	267.272	204.037	227.19	1.27114	0.345709	no		7.36393	17.5065	12.4352	2.37733	0.0674121	no	Single copy	-	NaN	NaN	#DIV/0!	21.6444	NaN	21.6444	NaN	1	no
TcCLB.507257.10	hypothetical protein, conserved	337.604	258.16	328.06	307.941	0.764684	0.268607	no		14.2262	33.5893	23.9077	2.36108	0.0150513	no	Single copy	-	NaN	NaN	#DIV/0!	NaN	22.3611	22.3611	NaN	1	no
TcCLB.508647.130	hypothetical protein, conserved	122.406	128.574	160.029	137.003	1.05039	0.888244	no		11.4241	26.9468	19.1855	2.35877	0.0230741	no	Single copy	-	NaN	NaN	#DIV/0!	NaN	23.8307	23.8307	NaN	1	no
TcCLB.508977.40	trans-sialidase, Group V, putative	172.751	211.59	270.049	218.13	1.22483	0.451249	no		4.53428	10.6429	7.58858	2.3472	0.128539	no	Multicopy	TcCLB.508229.40;TcCLB.507237.10;TcCLB.506965.170;TcCLB.510371.90;TcCLB.511873.10;TcCLB.510557.10;TcCLB.511399.24;TcCLB.508121.150;TcCLB.507747.180;TcCLB.506951.80;TcCLB.508977.120;TcCLB.508977.40;TcCLB.511401.30;TcCLB.511349.20;TcCLB.511401.90;TcCLB.511173.470;TcCLB.506409.170;TcCLB.511173.80;TcCLB.511173.130	NaN	25.24	25.24	NaN	NaN	#DIV/0!	NaN	1	no
TcCLB.510377.300	trans-sialidase (pseudogene), putative	22.7044	14.1735	22.004	19.6273	0.624264	0.506623	no		0.570826	1.32627	0.948546	2.32342	0.727226	no	Multicopy	TcCLB.510377.300;TcCLB.510377.210	NaN	NaN	#DIV/0!	NaN	NaN	#DIV/0!	NaN	1	no
TcCLB.505807.270	ubiquitin hydrolase, putative	462.972	528.47	513.093	501.511	1.14147	0.555218	no		23.9093	55.1846	39.547	2.30808	0.0058721	no	Single copy	-	NaN	NaN	#DIV/0!	NaN	23.8262	23.8262	NaN	1	no
TcCLB.509957.30	retrotransposon hot spot protein (RHS, pseudogene), putative	53.3059	54.6693	63.0115	56.9955	1.02558	0.986203	no		3.26609	7.37426	5.32017	2.25783	0.300221	no	Multicopy	TcCLB.510847.40;TcCLB.509957.30	NaN	NaN	#DIV/0!	23.13	NaN	23.13	NaN	1	no
TcCLB.509265.60	retrotransposon hot spot protein (RHS, pseudogene), putative	131.29	136.673	132.024	133.329	1.041	0.909448	no		15.4838	34.4879	24.9858	2.22735	0.0401118	no	Single copy	-	NaN	NaN	#DIV/0!	NaN	24.1252	24.1252	NaN	1	no
TcCLB.510173.120	hypothetical protein, conserved	393.871	400.908	304.055	366.278	1.01786	0.946805	no		21.6882	48.0723	34.8802	2.21652	0.00901452	no	Single copy	-	NaN	NaN	#DIV/0!	NaN	20.0173	20.0173	NaN	1	no
TcCLB.510755.147	hypothetical protein, conserved	454.087	472.788	427.078	451.318	1.04118	0.863834	no		17.2266	38.1651	27.6958	2.21547	0.00957893	no	Single copy	-	NaN	NaN	#DIV/0!	21.8966	NaN	21.8966	NaN	1	no
TcCLB.503671.20	NAD-dependent glycerol-3-phosphate dehydrogenase N-terminus, putative	256.658	219.689	252.046	242.798	0.855961	0.544828	no		11.7901	25.8479	18.819	2.19234	0.039357	no	Single copy	-	NaN	24.6376	24.6376	NaN	NaN	#DIV/0!	NaN	1	no
TcCLB.509167.50	hypothetical protein	505.419	578.077	535.097	539.531	1.14376	0.544207	no		17.1299	37.5513	27.3406	2.19215	0.0122388	no	Single copy	-	NaN	NaN	#DIV/0!	22.9373	21.4156	22.1764	NaN	1	no
TcCLB.511621.70	ribosomal protein L11, putative	47.383	44.5453	45.0082	45.6455	0.940111	0.92348	no		2.88217	6.29777	4.58997	2.18508	0.387039	no	Multicopy	TcCLB.511621.70;TcCLB.511621.200	NaN	NaN	#DIV/0!	25.69	25.51	25.6	NaN	1	S
TcCLB.506239.60	hypothetical protein, conserved	983.198	967.848	918.167	956.404	0.984388	0.943158	no		15.4151	33.5756	24.4954	2.17809	0.0413973	no	Single copy	-	NaN	NaN	#DIV/0!	NaN	22.8427	22.8427	NaN	1	no
TcCLB.505941.40	hypothetical protein, conserved	272.452	252.086	380.069	301.536	0.925248	0.762889	no		14.5296	31.2074	22.8685	2.14786	0.0440237	no	Single copy	-	NaN	NaN	#DIV/0!	22.9807	NaN	22.9807	NaN	1	no
TcCLB.508515.120	hypothetical protein, conserved	1384.97	896.981	853.155	1045.03	0.647655	0.0344276	no		25.688	53.962	39.825	2.10067	0.0121948	no	Single copy	-	NaN	NaN	#DIV/0!	22.8822	NaN	22.8822	NaN	1	no
TcCLB.508943.4	glycerol uptake protein, putative	92.7918	89.0906	93.0169	91.6331	0.960114	0.926974	no		4.9523	10.3836	7.66793	2.09671	0.344089	no	Multicopy	TcCLB.508943.4;TcCLB.511355.50	21.9573	NaN	21.9573	NaN	NaN	#DIV/0!	NaN	1	no
TcCLB.506847.4	hypothetical protein, conserved	272.452	299.669	263.048	278.39	1.09989	0.703287	no		4.69493	9.79144	7.24319	2.08553	0.219791	no	Single copy	-	NaN	NaN	#DIV/0!	NaN	21.724	21.724	NaN	1	no
TcCLB.511587.120	Octanoyltransferase, putative	70.0874	77.9543	91.0165	79.6861	1.11224	0.789375	no		7.62308	15.6296	11.6263	2.0503	0.144924	no	Single copy	-	21.7608	NaN	21.7608	NaN	NaN	#DIV/0!	NaN	1	no
TcCLB.510371.90	trans-sialidase, Group V, putative	460.997	476.837	468.085	468.64	1.03436	0.886825	no		16.5472	33.9251	25.2361	2.05021	0.0436035	no	Multicopy	TcCLB.508229.40;TcCLB.507237.10;TcCLB.506965.170;TcCLB.510371.90;TcCLB.511873.10;TcCLB.510557.10;TcCLB.511399.24;TcCLB.508121.150;TcCLB.507747.180;TcCLB.506951.80;TcCLB.508977.120;TcCLB.508977.40;TcCLB.511401.30;TcCLB.511349.20;TcCLB.511401.90;TcCLB.511173.470;TcCLB.506409.170;TcCLB.511173.80;TcCLB.511173.130	NaN	25.24	25.24	NaN	NaN	#DIV/0!	NaN	1	no
TcCLB.511399.24	trans-sialidase, putative	173.738	206.528	233.042	204.436	1.18874	0.523675	no		5.79416	11.8758	8.835	2.04962	0.141356	no	Multicopy	TcCLB.508229.40;TcCLB.507237.10;TcCLB.506965.170;TcCLB.510371.90;TcCLB.511873.10;TcCLB.510557.10;TcCLB.511399.24;TcCLB.508121.150;TcCLB.507747.180;TcCLB.506951.80;TcCLB.508977.120;TcCLB.508977.40;TcCLB.511401.30;TcCLB.511349.20;TcCLB.511401.90;TcCLB.511173.470;TcCLB.506409.170;TcCLB.511173.80;TcCLB.511173.130	NaN	25.24	25.24	NaN	NaN	#DIV/0!	NaN	1	no
TcCLB.508089.71	Iguana/Dzip1-like DAZ-interacting protein N-terminal, putative	691.99	786.63	771.14	749.92	1.13677	0.548276	no		12.5395	24.8282	18.6838	1.98	0.0911467	no	Single copy	-	NaN	NaN	#DIV/0!	NaN	22.4288	22.4288	NaN	1	no
TcCLB.511401.90	trans-sialidase, Group V, putative	209.275	241.962	279.051	243.429	1.15619	0.577752	no		3.55328	7.02316	5.28822	1.97653	0.245638	no	Multicopy	TcCLB.508229.40;TcCLB.507237.10;TcCLB.506965.170;TcCLB.510371.90;TcCLB.511873.10;TcCLB.510557.10;TcCLB.511399.24;TcCLB.508121.150;TcCLB.507747.180;TcCLB.506951.80;TcCLB.508977.120;TcCLB.508977.40;TcCLB.511401.30;TcCLB.511349.20;TcCLB.511401.90;TcCLB.511173.470;TcCLB.506409.170;TcCLB.511173.80;TcCLB.511173.130	NaN	25.24	25.24	NaN	NaN	#DIV/0!	NaN	1	no
TcCLB.506401.310	hypothetical protein, conserved	728.514	733.985	712.129	724.876	1.00751	0.976923	no		21.4558	42.388	31.9219	1.9756	0.0278602	no	Single copy	-	NaN	NaN	#DIV/0!	23.7521	22.7874	23.2697	NaN	1	no
TcCLB.506965.170	trans-sialidase, Group V, putative	50.3445	52.6445	34.0062	45.665	1.04569	0.949336	no		1.66828	3.28539	2.47683	1.96933	0.706672	no	Multicopy	TcCLB.508229.40;TcCLB.507237.10;TcCLB.506965.170;TcCLB.510371.90;TcCLB.511873.10;TcCLB.510557.10;TcCLB.511399.24;TcCLB.508121.150;TcCLB.507747.180;TcCLB.506951.80;TcCLB.508977.120;TcCLB.508977.40;TcCLB.511401.30;TcCLB.511349.20;TcCLB.511401.90;TcCLB.511173.470;TcCLB.506409.170;TcCLB.511173.80;TcCLB.511173.130	NaN	25.24	25.24	NaN	NaN	#DIV/0!	NaN	1	no
TcCLB.504089.79	retrotransposon hot spot protein (RHS, pseudogene), putative	165.841	199.442	162.029	175.771	1.20261	0.500086	no		12.9414	25.4241	19.1827	1.96456	0.0921193	no	Multicopy	TcCLB.504089.79;TcCLB.506113.10	NaN	NaN	#DIV/0!	23.809	23.3902	23.5996	NaN	1	no
TcCLB.508647.80	hypothetical protein, conserved	329.707	323.966	280.051	311.241	0.982588	0.95079	no		22.5812	43.5132	33.0472	1.92696	0.0344828	no	Single copy	-	NaN	NaN	#DIV/0!	NaN	23.2243	23.2243	NaN	1	no
TcCLB.511353.69	oxidoreductase-protein, putative	206.314	176.157	182.033	188.168	0.853829	0.560561	no		7.81831	15.0223	11.4203	1.92142	0.215704	no	Single copy	-	NaN	NaN	#DIV/0!	NaN	19.8611	19.8611	NaN	1	no
TcCLB.504125.64	hypothetical protein	857.83	560.866	675.123	697.94	0.653819	0.046784	no		27.1891	51.6505	39.4198	1.89968	0.0173044	no	Single copy	-	NaN	NaN	#DIV/0!	23.2362	NaN	23.2362	NaN	1	no
TcCLB.506777.70	cdc2-related kinase 8, putative	587.352	686.403	654.119	642.625	1.16864	0.472007	no		17.6105	33.4312	25.5209	1.89837	0.0602181	no	Single copy	-	NaN	NaN	#DIV/0!	22.8162	NaN	22.8162	NaN	1	no
TcCLB.506223.100	hypothetical protein, conserved	468.895	480.887	556.101	501.961	1.02558	0.916954	no		26.6541	50.4408	38.5474	1.89242	0.0230741	no	Single copy	-	NaN	NaN	#DIV/0!	23.0435	NaN	23.0435	NaN	1	no
TcCLB.511589.170	oxidoreductase, putative	227.044	199.442	202.037	209.507	0.878428	0.62545	no		22.9665	43.3559	33.1612	1.88779	0.0265656	no	Single copy	-	NaN	NaN	#DIV/0!	24.8126	24.8257	24.8191	NaN	1	S
TcCLB.509959.90	retrotransposon hot spot protein (RHS, pseudogene), putative	296.144	305.743	323.059	308.315	1.03241	0.90462	no		21.5722	40.6771	31.1247	1.88563	0.039262	no	Minority	TcCLB.510853.73;TcCLB.508991.10;TcCLB.508941.10;TcCLB.509959.90	NaN	NaN	#DIV/0!	26.0349	NaN	26.0349	NaN	1	no
TcCLB.511401.30	trans-sialidase, Group V, putative	314.9	377.623	366.067	352.863	1.19918	0.442869	no		11.3615	21.3791	16.3703	1.88171	0.176292	no	Multicopy	TcCLB.508229.40;TcCLB.507237.10;TcCLB.506965.170;TcCLB.510371.90;TcCLB.511873.10;TcCLB.510557.10;TcCLB.511399.24;TcCLB.508121.150;TcCLB.507747.180;TcCLB.506951.80;TcCLB.508977.120;TcCLB.508977.40;TcCLB.511401.30;TcCLB.511349.20;TcCLB.511401.90;TcCLB.511173.470;TcCLB.506409.170;TcCLB.511173.80;TcCLB.511173.130	NaN	25.24	25.24	NaN	NaN	#DIV/0!	NaN	1	no
TcCLB.506951.80	trans-sialidase, Group V, putative	217.172	257.148	237.043	237.121	1.18407	0.51012	no		7.27553	13.6393	10.4574	1.87468	0.173222	no	Multicopy	TcCLB.508229.40;TcCLB.507237.10;TcCLB.506965.170;TcCLB.510371.90;TcCLB.511873.10;TcCLB.510557.10;TcCLB.511399.24;TcCLB.508121.150;TcCLB.507747.180;TcCLB.506951.80;TcCLB.508977.120;TcCLB.508977.40;TcCLB.511401.30;TcCLB.511349.20;TcCLB.511401.90;TcCLB.511173.470;TcCLB.506409.170;TcCLB.511173.80;TcCLB.511173.130	NaN	25.24	25.24	NaN	NaN	#DIV/0!	NaN	1	no
TcCLB.504147.140	hypothetical protein	649.542	580.102	558.101	595.915	0.893093	0.604686	no		20.4025	38.2161	29.3093	1.87311	0.0471691	no	Single copy	-	NaN	NaN	#DIV/0!	21.1713	20.8199	20.9956	NaN	1	no
TcCLB.509965.300	hypothetical protein, conserved	463.959	531.507	479.087	491.518	1.14559	0.544117	no		20.0479	37.3423	28.6951	1.86265	0.0524377	no	Single copy	-	NaN	NaN	#DIV/0!	NaN	20.3627	20.3627	NaN	1	no
TcCLB.506405.30	actin-like protein, putative	347.476	341.177	346.063	344.905	0.981872	0.947333	no		20.3417	37.7478	29.0447	1.85569	0.047732	no	Single copy	-	NaN	NaN	#DIV/0!	20.0358	NaN	20.0358	NaN	1	no
TcCLB.504019.9	Importin-beta N-terminal domain/HEAT-like repeat, putative	182.622	129.586	232.042	181.417	0.709588	0.224405	no		23.3845	43.0391	33.2118	1.8405	0.047675	no	Single copy	-	NaN	NaN	#DIV/0!	NaN	20.3319	20.3319	NaN	1	no
TcCLB.510077.40	small GTP-binding protein RAB6, putative	900.278	819.027	811.147	843.484	0.909749	0.65399	no		11.3339	20.8277	16.0808	1.83764	0.164962	no	Single copy	-	NaN	NaN	#DIV/0!	24.1164	23.9725	24.0444	NaN	1	no
TcCLB.504033.53	UDP-Gal or UDP-GlcNAc-dependent glycosyltransferase, putative, interrupted	301.08	481.899	484.088	422.356	1.60057	0.041588	no		10.1297	18.5239	14.3268	1.82868	0.200134	no	Minority	TcCLB.504033.21;TcCLB.504033.53;TcCLB.511337.30;TcCLB.511337.20;TcCLB.422207.10	NaN	NaN	#DIV/0!	24.2219	23.0376	23.6298	NaN	1	no
TcCLB.507257.20	NOL1/NOP2/sun family, putative	675.208	742.085	1024.19	813.826	1.09905	0.660923	no		27.0428	49.1846	38.1137	1.81877	0.0371281	no	Single copy	-	NaN	NaN	#DIV/0!	21.9029	NaN	21.9029	NaN	1	no
TcCLB.447255.20	Silent information regulator 2 related protein 3	332.668	341.177	350.064	341.303	1.02558	0.924055	no		20.4103	36.8141	28.6122	1.8037	0.0862637	no	Single copy	-	NaN	NaN	#DIV/0!	NaN	20.7504	20.7504	NaN	1	no
TcCLB.511189.84	hypothetical protein, conserved	174.725	207.541	193.035	191.767	1.18781	0.525009	no		12.9694	23.2201	18.0948	1.79038	0.116282	no	Single copy	-	NaN	NaN	#DIV/0!	22.2181	22.1909	22.2045	NaN	1	no
TcCLB.504033.100	hypothetical protein, conserved	1011.83	1232.08	1217.22	1153.71	1.21768	0.337601	no		27.7551	48.7608	38.258	1.75682	0.0508705	no	Single copy	-	NaN	NaN	#DIV/0!	NaN	23.6525	23.6525	NaN	1	no
TcCLB.510123.70	vesicle-associated membrane protein, putative	920.021	836.237	770.14	842.133	0.908933	0.65023	no		13.542	23.778	18.66	1.75587	0.110642	no	Single copy	-	NaN	NaN	#DIV/0!	23.1659	NaN	23.1659	NaN	1	no
TcCLB.506739.60	Flavin-binding monooxygenase-like, putative	576.494	590.226	541.098	569.272	1.02382	0.919677	no		24.9762	43.5627	34.2695	1.74417	0.0468529	no	Single copy	-	NaN	NaN	#DIV/0!	23.0867	23.054	23.0703	NaN	1	no
TcCLB.511127.5	RNA helicase, putative	157.943	137.686	115.021	136.883	0.87174	0.641451	no		9.04231	15.6407	12.3415	1.72972	0.19816	no	Single copy	-	NaN	NaN	#DIV/0!	20.3694	NaN	20.3694	NaN	1	no
TcCLB.506755.30	hypothetical protein, conserved	284.298	299.669	435.079	339.682	1.05406	0.837364	no		25.4945	43.3689	34.4317	1.70111	0.0558758	no	Single copy	-	22.3111	NaN	22.3111	NaN	NaN	#DIV/0!	NaN	1	no
TcCLB.508647.100	Rab-GTPase-TBC domain containing protein, putative	330.694	199.442	209.038	246.391	0.6031	0.0415026	no		28.7636	48.8567	38.8102	1.69856	0.0891205	no	Single copy	-	NaN	NaN	#DIV/0!	NaN	22.8643	22.8643	NaN	1	no
TcCLB.506755.70	hypothetical protein, conserved	386.961	361.425	539.098	429.161	0.934007	0.775362	no		22.8119	38.691	30.7514	1.69609	0.114428	no	Single copy	-	NaN	NaN	#DIV/0!	22.1626	NaN	22.1626	NaN	1	no
TcCLB.506345.70	retrotransposon hot spot protein (RHS, pseudogene), putative	187.558	183.243	221.04	197.28	0.976996	0.946064	no		10.184	17.0164	13.6002	1.67091	0.235902	no	Multicopy	TcCLB.507835.60;TcCLB.506345.70	NaN	NaN	#DIV/0!	23.77	NaN	23.77	NaN	1	no
TcCLB.508771.40	hypothetical protein, conserved	227.044	186.28	240.044	217.789	0.820461	0.454212	no		21.4654	35.7121	28.5887	1.66371	0.117587	no	Single copy	-	NaN	NaN	#DIV/0!	21.1515	NaN	21.1515	NaN	1	no
TcCLB.511751.150	hypothetical protein, conserved	434.344	431.28	435.079	433.568	0.992944	0.983077	no		28.674	45.9209	37.2974	1.60148	0.0980292	no	Single copy	-	NaN	NaN	#DIV/0!	NaN	20.521	20.521	NaN	1	no
TcCLB.507521.150	dispersed gene family protein 1 (DGF-1), putative	129.316	131.611	147.027	135.985	1.01775	0.972664	no		16.77	26.8254	21.7977	1.59961	0.268173	no	Multicopy	TcCLB.507035.30;TcCLB.510607.29;TcCLB.509735.84;TcCLB.510175.60;TcCLB.510607.80;TcCLB.507983.10;TcCLB.510913.10;TcCLB.508559.29;TcCLB.508831.250;TcCLB.507521.150	NaN	NaN	#DIV/0!	23.55	23.85	23.7	NaN	1	no
TcCLB.506529.650	hypothetical protein, conserved	1013.8	1095.41	847.154	985.454	1.0805	0.709335	no		27.0201	43.1693	35.0947	1.59768	0.087831	no	Single copy	-	NaN	NaN	#DIV/0!	24.0433	22.6673	23.3553	NaN	1	no
TcCLB.511867.60	zinc finger CCCH domain-containing protein 6, putative	354.386	402.933	587.107	448.142	1.13699	0.583763	no		23.0488	36.7303	29.8895	1.59359	0.111199	no	Single copy	-	NaN	NaN	#DIV/0!	24.0309	NaN	24.0309	NaN	1	no
TcCLB.511715.20	Serine/threonine-protein kinase NEK21, putative	723.578	640.845	636.116	666.846	0.885661	0.573209	no		29.7219	47.2989	38.5104	1.59138	0.0911467	no	Single copy	-	NaN	NaN	#DIV/0!	23.4218	22.7287	23.0752	NaN	1	no
TcCLB.504057.104	phosphatidylinositol phosphate kinase alpha	414.602	318.904	427.078	386.861	0.769182	0.261001	no		27.7318	43.803	35.7674	1.57952	0.117623	no	Single copy	-	NaN	NaN	#DIV/0!	NaN	21.2768	21.2768	NaN	1	no
TcCLB.506251.50	Cell division control protein 48, putative	241.851	222.727	184.033	216.204	0.920925	0.755864	no		21.823	34.3322	28.0776	1.57321	0.14943	no	Single copy	-	NaN	NaN	#DIV/0!	NaN	21.9865	21.9865	NaN	1	no
TcCLB.507537.20	cysteine peptidase, putative	42.4473	42.5205	43.0078	42.6586	1.00173	1	no		1.42884	2.24473	1.83679	1.57101	0.616012	no	Multicopy	TcCLB.506529.550;TcCLB.510073.10;TcCLB.507537.20	NaN	NaN	#DIV/0!	23.83	23.54	23.685	NaN	1	no
TcCLB.511421.180	hypothetical protein, conserved	536.021	526.445	395.072	485.846	0.982135	0.941201	no		26.1406	40.7666	33.4536	1.55951	0.172118	no	Single copy	-	NaN	NaN	#DIV/0!	NaN	23.3404	23.3404	NaN	1	no
TcCLB.505945.80	AKAP7 2'5' RNA ligase-like domain containing protein, putative	216.185	209.565	187.034	204.262	0.96938	0.917829	no		21.5717	33.5367	27.5542	1.55466	0.233391	no	Single copy	-	NaN	NaN	#DIV/0!	NaN	21.2232	21.2232	NaN	1	no
TcCLB.507511.20	LicD family, putative	550.828	435.329	457.083	481.08	0.790318	0.291736	no		22.1067	34.2628	28.1848	1.54989	0.215976	no	Single copy	-	NaN	NaN	#DIV/0!	NaN	22.3844	22.3844	NaN	1	no
TcCLB.510403.50	retrotransposon hot spot protein (RHS, pseudogene), putative	352.411	393.821	409.074	385.102	1.1175	0.637379	no		24.6491	38.1628	31.4059	1.54824	0.251218	no	Single copy	-	NaN	NaN	#DIV/0!	24.1746	NaN	24.1746	NaN	1	no
TcCLB.511349.80	retrotransposon hot spot protein (RHS, pseudogene), putative	79.9589	80.9915	87.0158	82.6554	1.01291	0.99901	no		3.66794	5.60436	4.63615	1.52793	0.726892	no	Minority	TcCLB.505943.110;TcCLB.507105.100;TcCLB.511585.269;TcCLB.508605.40;TcCLB.511349.80;TcCLB.511677.5;TcCLB.509121.10;TcCLB.508325.270;TcCLB.506717.60	25.2552	NaN	25.2552	NaN	NaN	#DIV/0!	NaN	1	no
TcCLB.510289.99	hypothetical protein, conserved	287.26	310.805	293.053	297.039	1.08196	0.752089	no		22.3938	34.0618	28.2278	1.52103	0.204633	no	Single copy	-	NaN	NaN	#DIV/0!	NaN	26.4068	26.4068	NaN	1	no
TcCLB.508515.170	retrotransposon hot spot protein (RHS, pseudogene), putative	543.918	614.523	620.113	592.851	1.12981	0.578737	no		13.5844	20.6434	17.1139	1.51964	0.328322	no	Multicopy	TcCLB.506431.20;TcCLB.506847.30;TcCLB.509843.10;TcCLB.508515.170	NaN	NaN	#DIV/0!	NaN	23.92	23.92	NaN	1	no
TcCLB.509979.70	hypothetical protein, conserved	346.488	250.061	198.036	264.862	0.721702	0.178038	no		12.1897	18.5057	15.3477	1.51814	0.5671	no	Single copy	-	21.7005	NaN	21.7005	NaN	NaN	#DIV/0!	NaN	1	no
TcCLB.507669.14	hypothetical protein, conserved	618.941	413.057	412.075	481.357	0.66736	0.0681046	no		31.6332	47.998	39.8156	1.51733	0.11567	no	Single copy	-	NaN	NaN	#DIV/0!	NaN	23.1811	23.1811	NaN	1	no
TcCLB.503477.30	hypothetical protein, conserved	375.116	350.288	303.055	342.82	0.933814	0.776044	no		31.7658	48.0163	39.891	1.51157	0.131082	no	Single copy	-	NaN	NaN	#DIV/0!	NaN	23.2237	23.2237	NaN	1	no
TcCLB.507925.30	hypothetical protein, conserved	216.185	162.995	133.024	170.735	0.753962	0.292998	no		8.0613	12.0937	10.0775	1.50021	0.393503	no	Single copy	-	NaN	22.3306	22.3306	NaN	NaN	#DIV/0!	NaN	1	no
TcCLB.510491.40	hypothetical protein, conserved	422.499	422.168	435.079	426.582	0.999218	1	no		19.4048	28.9011	24.153	1.48937	0.238092	no	Single copy	-	NaN	NaN	#DIV/0!	27.2441	NaN	27.2441	NaN	1	no
TcCLB.510841.10	Kinesin-13 4b, putative (fragment)	25.6658	15.1859	25.0045	21.9521	0.591678	0.427663	no		1.78472	2.64454	2.21463	1.48177	0.802054	no	Multicopy	TcCLB.510841.10;TcCLB.508921.30	NaN	NaN	#DIV/0!	NaN	21.0746	21.0746	NaN	1	no
TcCLB.506953.20	hypothetical protein, conserved	443.229	402.933	380.069	408.744	0.909085	0.680422	no		9.18501	13.471	11.328	1.46662	0.369551	no	Single copy	-	NaN	NaN	#DIV/0!	NaN	22.3346	22.3346	NaN	1	no
TcCLB.504103.40	hypothetical protein, conserved	398.807	414.069	405.074	405.983	1.03827	0.8771	no		30.8737	45.2401	38.0569	1.46533	0.181635	no	Single copy	-	22.4291	NaN	22.4291	NaN	NaN	#DIV/0!	NaN	1	no
TcCLB.511423.90	zeta tubulin, putative	481.728	529.482	484.088	498.432	1.09913	0.674372	no		29.3983	42.8899	36.1441	1.45892	0.241019	no	Single copy	-	NaN	NaN	#DIV/0!	24.7853	NaN	24.7853	NaN	1	no
TcCLB.461927.9	adenosine monophosphate deaminase, putative	207.301	173.119	212.039	197.486	0.835112	0.505854	no		28.9177	42.1557	35.5367	1.45778	0.221227	no	Multicopy	TcCLB.461927.9;TcCLB.508129.9	NaN	NaN	#DIV/0!	NaN	22.4531	22.4531	NaN	1	no
TcCLB.510323.10	protein kinase, putative	472.843	405.97	375.068	417.96	0.858572	0.503539	no		32.4858	47.2997	39.8928	1.45601	0.219845	no	Single copy	-	NaN	NaN	#DIV/0!	23.4468	24.0807	23.7637	NaN	1	no
TcCLB.511311.60	hypothetical protein, conserved	705.81	671.217	769.14	715.389	0.950989	0.818507	no		28.7929	41.8214	35.3072	1.45249	0.232576	no	Single copy	-	NaN	NaN	#DIV/0!	28.4547	25.7397	27.0972	NaN	1	S
TcCLB.508515.10	YL1 nuclear protein, putative	468.895	435.329	370.067	424.764	0.928416	0.747174	no		20.4139	29.5507	24.9823	1.44758	0.235486	no	Single copy	-	NaN	NaN	#DIV/0!	NaN	22.2071	22.2071	NaN	1	no
TcCLB.509201.20	hypothetical protein, conserved	43.4344	47.5825	48.0087	46.3419	1.0955	0.868348	no		5.3822	7.7733	6.57775	1.44426	0.631822	no	Single copy	-	NaN	NaN	#DIV/0!	NaN	23.0691	23.0691	NaN	1	no
TcCLB.506413.40	hypothetical protein, conserved	411.64	472.788	436.079	440.169	1.14855	0.543592	no		30.7913	44.2348	37.513	1.4366	0.271085	no	Single copy	-	NaN	NaN	#DIV/0!	27.0038	NaN	27.0038	NaN	1	no
TcCLB.425311.9	hypothetical protein, conserved (fragment)	126.355	109.339	144.026	126.573	0.86533	0.648773	no		14.1833	20.2451	17.2142	1.42739	0.365607	no	Single copy	-	NaN	NaN	#DIV/0!	23.0835	23.9616	23.5225	NaN	1	no
TcCLB.509581.20	beta galactofuranosyl glycosyltransferase, putative	195.455	154.896	152.028	167.46	0.79249	0.398083	no		15.8516	22.6185	19.235	1.42689	0.376056	no	Multicopy	TcCLB.506183.70;TcCLB.507121.40;TcCLB.510847.20;TcCLB.506341.30;TcCLB.509581.20;TcCLB.507875.60	NaN	NaN	#DIV/0!	NaN	23.02	23.02	NaN	1	no
TcCLB.510557.10	trans-sialidase (pseudogene), putative	249.748	242.974	224.041	238.921	0.972878	0.924701	no		18.7923	26.6635	22.7279	1.41885	0.5434	no	Multicopy	TcCLB.508229.40;TcCLB.507237.10;TcCLB.506965.170;TcCLB.510371.90;TcCLB.511873.10;TcCLB.510557.10;TcCLB.511399.24;TcCLB.508121.150;TcCLB.507747.180;TcCLB.506951.80;TcCLB.508977.120;TcCLB.508977.40;TcCLB.511401.30;TcCLB.511349.20;TcCLB.511401.90;TcCLB.511173.470;TcCLB.506409.170;TcCLB.511173.80;TcCLB.511173.130	NaN	25.24	25.24	NaN	NaN	#DIV/0!	NaN	1	no
TcCLB.511349.20	trans-sialidase (pseudogene), putative	149.059	164.008	142.026	151.698	1.10029	0.746436	no		16.8685	23.7955	20.332	1.41065	0.415989	no	Multicopy	TcCLB.508229.40;TcCLB.507237.10;TcCLB.506965.170;TcCLB.510371.90;TcCLB.511873.10;TcCLB.510557.10;TcCLB.511399.24;TcCLB.508121.150;TcCLB.507747.180;TcCLB.506951.80;TcCLB.508977.120;TcCLB.508977.40;TcCLB.511401.30;TcCLB.511349.20;TcCLB.511401.90;TcCLB.511173.470;TcCLB.506409.170;TcCLB.511173.80;TcCLB.511173.130	NaN	25.24	25.24	NaN	NaN	#DIV/0!	NaN	1	no
TcCLB.405165.10	hypothetical protein, conserved	336.617	313.842	321.058	323.839	0.932342	0.775882	no		19.7446	27.7583	23.7514	1.40587	0.280325	no	Single copy	TcCLB.405165.10	NaN	NaN	#DIV/0!	24.2099	NaN	24.2099	NaN	1	no
TcCLB.504929.10	casein kinase, delta isoform, putative	0	1.01239	1.00018	0.670858	NA	0.995919	no		0.285413	0.400586	0.343	1.40353	NA	no	Multicopy	TcCLB.508541.240;TcCLB.508541.230;TcCLB.504929.10;TcCLB.508541.225;TcCLB.504929.15	27.21	27.56	27.385	NaN	NaN	#DIV/0!	NaN	1	G1
TcCLB.510513.60	5-formyltetrahydrofolate cyclo-ligase family, putative	399.794	449.503	369.067	406.121	1.12434	0.610671	no		17.4494	24.4291	20.9392	1.4	0.363007	no	Single copy	-	NaN	NaN	#DIV/0!	NaN	19.2716	19.2716	NaN	1	no
TcCLB.511535.39	Golgi transport complex subunit 5, putative	124.38	95.165	89.0162	102.854	0.765112	0.398054	no		25.0007	34.7529	29.8768	1.39008	0.295034	no	Single copy	-	NaN	NaN	#DIV/0!	23.0992	22.1232	22.6112	NaN	1	no
TcCLB.508777.190	hypothetical protein, conserved	238.889	208.553	183.033	210.159	0.873011	0.604029	no		21.6361	30.0247	25.8304	1.38771	0.400498	no	Single copy	-	NaN	NaN	#DIV/0!	23.7206	22.5867	23.1537	NaN	1	no
TcCLB.510773.110	hypothetical protein, conserved	72.0617	82.0039	64.0116	72.6924	1.13797	0.734587	no		4.60475	6.37125	5.488	1.38363	0.757803	no	Multicopy	TcCLB.510773.110;TcCLB.506907.30	NaN	NaN	#DIV/0!	NaN	25.96	25.96	NaN	1	no
TcCLB.511179.150	alanine racemase, putative	502.458	462.664	392.071	452.398	0.920802	0.71661	no		20.8355	28.7518	24.7936	1.37994	0.294617	no	Single copy	-	NaN	NaN	#DIV/0!	23.2154	22.894	23.0547	NaN	1	no
TcCLB.503885.80	hypothetical protein, conserved	412.627	380.66	339.062	377.45	0.922528	0.73169	no		31.2899	42.6801	36.985	1.36402	0.349907	no	Single copy	-	NaN	NaN	#DIV/0!	NaN	19.3758	19.3758	NaN	1	no
TcCLB.510525.139	NEK family Serine/threonine-protein kinase, putative	434.344	399.896	409.074	414.438	0.920687	0.722715	no		26.6493	36.2794	31.4644	1.36137	0.375646	no	Single copy	-	NaN	NaN	#DIV/0!	NaN	22.7484	22.7484	NaN	1	no
TcCLB.506481.10	tRNA pseudouridine synthase A-like protein (pseudogene), putative	416.576	357.375	355.065	376.338	0.857887	0.510128	no		26.9946	36.6847	31.8396	1.35896	0.482167	no	Single copy	-	NaN	23.2999	23.2999	NaN	NaN	#DIV/0!	NaN	1	no
TcCLB.505943.110	retrotransposon hot spot protein (RHS, pseudogene), putative	593.275	677.291	726.132	665.566	1.14161	0.54182	no		18.4746	24.8967	21.6857	1.34762	0.465279	no	Majority	TcCLB.505943.110;TcCLB.507105.100;TcCLB.511585.269;TcCLB.508605.40;TcCLB.511349.80;TcCLB.511677.5;TcCLB.509121.10;TcCLB.508325.270;TcCLB.506717.60	25.2552	NaN	25.2552	NaN	NaN	#DIV/0!	NaN	1	no
TcCLB.506503.40	hypothetical protein, conserved	443.229	299.669	348.063	363.654	0.676103	0.0925944	no		30.3268	40.7434	35.5351	1.34348	0.358018	no	Single copy	-	NaN	NaN	#DIV/0!	22.2508	NaN	22.2508	NaN	1	no
TcCLB.504149.70	hypothetical protein, conserved	667.311	552.767	733.133	651.07	0.82835	0.386528	no		33.8079	45.2537	39.5308	1.33856	0.366509	no	Single copy	-	NaN	NaN	#DIV/0!	24.8559	24.5352	24.6956	NaN	1	S
TcCLB.508723.120	ABC1 family, putative	496.535	520.37	615.112	544.006	1.048	0.838252	no		21.3949	28.585	24.99	1.33607	0.365481	no	Single copy	-	NaN	NaN	#DIV/0!	25.5281	25.6613	25.5947	NaN	1	S
TcCLB.511585.269	retrotransposon hot spot protein 3 (RHS3), putative, interrupted	307.003	313.842	318.058	312.967	1.02228	0.936769	no		7.98728	10.6596	9.32346	1.33458	0.670264	no	Minority	TcCLB.505943.110;TcCLB.507105.100;TcCLB.511585.269;TcCLB.508605.40;TcCLB.511349.80;TcCLB.511677.5;TcCLB.509121.10;TcCLB.508325.270;TcCLB.506717.60	25.2552	NaN	25.2552	NaN	NaN	#DIV/0!	NaN	1	no
TcCLB.511525.11	hypothetical protein, conserved (fragment)	100.689	86.0535	97.0176	94.5867	0.854647	0.649041	no		10.2741	13.6777	11.9759	1.33128	0.519637	no	Single copy	-	NaN	NaN	#DIV/0!	23.1238	NaN	23.1238	NaN	1	no
TcCLB.506633.100	hypothetical protein, conserved	234.941	216.652	166.03	205.874	0.922156	0.7617	no		28.9541	38.4053	33.6797	1.32642	0.372076	no	Single copy	-	22.6127	NaN	22.6127	NaN	NaN	#DIV/0!	NaN	1	no
TcCLB.506431.20	retrotransposon hot spot protein (RHS, pseudogene), putative	471.856	649.957	690.125	603.979	1.37745	0.144086	no		15.7715	20.9076	18.3395	1.32566	0.461134	no	Multicopy	TcCLB.506431.20;TcCLB.506847.30;TcCLB.509843.10;TcCLB.508515.170	NaN	NaN	#DIV/0!	NaN	23.92	23.92	NaN	1	no
TcCLB.506937.20	hypothetical protein, conserved	192.494	187.293	210.038	196.608	0.972982	0.932902	no		24.8562	32.9343	28.8952	1.32499	0.461074	no	Single copy	-	NaN	NaN	#DIV/0!	22.9639	22.8549	22.9094	NaN	1	no
TcCLB.510295.20	MP24, putative	231.979	262.21	246.045	246.745	1.13032	0.632771	no		17.3837	23.0023	20.193	1.32321	0.610938	no	Single copy	-	NaN	NaN	#DIV/0!	NaN	21.3768	21.3768	NaN	1	no
TcCLB.506847.70	hypothetical protein, conserved	1289.21	1314.09	974.177	1192.49	1.01929	0.92779	no		24.8396	32.753	28.7963	1.31858	0.412127	no	Single copy	-	NaN	23.0452	23.0452	NaN	NaN	#DIV/0!	NaN	1	no
TcCLB.511527.82	hypothetical protein, conserved	187.558	169.07	188.034	181.554	0.901427	0.713005	no		9.85434	12.9691	11.4117	1.31608	0.503093	no	Single copy	-	NaN	NaN	#DIV/0!	22.4562	21.9562	22.2062	NaN	1	no
TcCLB.506455.10	retrotransposon hot spot protein (RHS, pseudogene), putative	506.406	541.631	510.093	519.377	1.06956	0.765698	no		32.4732	42.2684	37.3708	1.30164	0.318459	no	Minority	TcCLB.507875.110;TcCLB.506455.10;TcCLB.509737.19	NaN	NaN	#DIV/0!	NaN	22.944	22.944	NaN	1	no
TcCLB.506223.110	Microtubule-binding protein MIP-T3, putative	905.213	862.559	761.138	842.97	0.95288	0.820654	no		20.7978	27.0226	23.9102	1.2993	0.406491	no	Single copy	-	NaN	NaN	#DIV/0!	22.0716	NaN	22.0716	NaN	1	no
TcCLB.503749.20	hypothetical protein	419.537	523.408	536.097	493.014	1.24758	0.324817	no		24.4395	31.5361	27.9878	1.29037	0.423229	no	Single copy	-	NaN	NaN	#DIV/0!	NaN	20.9444	20.9444	NaN	1	no
TcCLB.421959.10	Eukaryotic translation initiation factor 4E-4	335.63	295.619	320.058	317.102	0.880789	0.600894	no		22.9121	29.5499	26.231	1.2897	0.445761	no	Multicopy	TcCLB.421959.10;TcCLB.504935.10	NaN	NaN	#DIV/0!	23.78	23.89	23.835	NaN	1	no
TcCLB.505365.80	retrotransposon hot spot protein (RHS, pseudogene), putative	591.301	616.548	612.111	606.653	1.0427	0.852258	no		23.9374	30.7988	27.3681	1.28664	0.5048	no	Minority	TcCLB.503957.120;TcCLB.503441.19;TcCLB.510307.140;TcCLB.505365.80	NaN	NaN	#DIV/0!	NaN	23.1816	23.1816	NaN	1	no
TcCLB.506223.20	hypothetical protein, conserved	1431.36	1271.57	1138.21	1280.38	0.888361	0.560376	no		30.1763	38.6095	34.3929	1.27946	0.406939	no	Single copy	-	NaN	NaN	#DIV/0!	NaN	22.2301	22.2301	NaN	1	no
TcCLB.510055.10	trans-sialidase, putative	116.483	179.194	133.024	142.9	1.53836	0.132281	no		1.57155	2.00139	1.78647	1.27352	0.832807	no	Multicopy	TcCLB.507979.30;TcCLB.509817.50;TcCLB.510055.20;TcCLB.506515.29;TcCLB.510055.10;TcCLB.506895.80;TcCLB.508343.10;TcCLB.507611.260	NaN	23.25	23.25	NaN	NaN	#DIV/0!	NaN	1	no
TcCLB.509965.20	hypothetical protein	899.29	1508.47	2430.44	1612.73	1.6774	0.0116058	G2	S	7.96102	180.212	94.0865	22.6368	4.22182e-31	S	Single copy	-	NaN	NaN	#DIV/0!	23.726	21.668	22.697	NaN	1	no
TcCLB.511049.30	Complex1_LYR-like, putative	58.2416	52.6445	39.0071	49.9644	0.903897	0.830156	no		4.83764	6.13022	5.48393	1.26719	0.781207	no	Multicopy	TcCLB.511049.30;TcCLB.506633.74;TcCLB.504011.70;TcCLB.506953.10;TcCLB.511911.81;TcCLB.511129.54	NaN	NaN	#DIV/0!	NaN	22.88	22.88	NaN	1	no
TcCLB.506513.160	polo-like protein kinase, putative	1204.32	1778.78	3094.56	2025.89	1.477	0.0534261	G2	S	22.3694	407.85	215.11	18.2325	1.09386e-50	S	Single copy	-	NaN	NaN	#DIV/0!	22.7201	NaN	22.7201	NaN	1	no
TcCLB.445553.10	hypothetical protein, conserved	733.45	719.812	927.168	793.477	0.981406	0.934471	no		7.55916	100.03	53.7947	13.233	1.46562e-15	S	Single copy	-	NaN	NaN	#DIV/0!	23.734	23.9686	23.8513	NaN	1	no
TcCLB.511215.70	kinesin, putative	203.352	224.751	893.162	440.422	1.10523	0.709026	G2	S	16.7884	200.515	108.652	11.9437	2.28484e-22	S	Single copy	-	NaN	NaN	#DIV/0!	24.308	22.1536	23.2308	NaN	1	no
TcCLB.508277.280	hypothetical protein	113.522	131.611	128.023	124.385	1.15935	0.636271	no		388.557	4286.42	2337.49	11.0316	0.000952326	S	Single copy	-	NaN	NaN	#DIV/0!	NaN	22.5626	22.5626	NaN	1	no
TcCLB.506775.90	PIF1 helicase-like protein, putative	1126.33	3379.37	3381.61	2629.11	3.00033	5.8079e-08	G2	S	24.1379	264.409	144.274	10.9541	1.41781e-24	S	Single copy	-	NaN	NaN	#DIV/0!	NaN	22.0177	22.0177	NaN	1	no
TcCLB.506531.40	hypothetical protein, conserved	1204.32	1289.79	1466.27	1320.12	1.07097	0.738434	no		15.6301	163.588	89.6093	10.4663	4.5237e-14	S	Single copy	-	NaN	NaN	#DIV/0!	NaN	21.2592	21.2592	NaN	1	no
TcCLB.510911.50	glycine dehydrogenase [decarboxylating], putative	1768.97	1703.86	1759.32	1744.05	0.963194	0.853106	no		10.2939	93.4339	51.8639	9.07667	7.73526e-12	S	Multicopy	TcCLB.510911.50;TcCLB.508325.340;TcCLB.507611.30	NaN	NaN	#DIV/0!	NaN	21.181	21.181	NaN	1	no
TcCLB.505945.50	ATP-dependent chaperone, putative	267.517	209.565	220.04	232.374	0.783373	0.337372	no		34.2898	43.3609	38.8253	1.26454	0.50484	no	Single copy	-	NaN	NaN	#DIV/0!	NaN	22.5182	22.5182	NaN	1	no
TcCLB.506517.30	hypothetical protein	1229	1966.07	3657.66	2284.24	1.59973	0.0196924	G2	S	66.0053	498.284	282.145	7.54916	4.65489e-36	S	Single copy	-	23.2694	NaN	23.2694	NaN	NaN	#DIV/0!	NaN	1	no
TcCLB.511589.150	hypothetical protein, conserved	426.447	883.82	666.121	658.796	2.07252	0.00078379	S	S	37.0285	242.596	139.812	6.55161	1.07331e-20	S	Single copy	-	NaN	NaN	#DIV/0!	23.3162	22.2949	22.8055	NaN	1	no
TcCLB.507037.80	hypothetical protein, conserved	351.424	656.031	738.134	581.863	1.86678	0.00517114	G2	S	17.5658	113.637	65.6016	6.46923	5.28601e-14	S	Single copy	-	NaN	NaN	#DIV/0!	NaN	21.7188	21.7188	NaN	1	no
TcCLB.506979.40	hypothetical protein, conserved	716.668	891.919	1306.24	971.608	1.24453	0.29986	G2	S	11.9442	75.4308	43.6875	6.31527	3.92826e-11	S	Single copy	-	NaN	NaN	#DIV/0!	NaN	20.5893	20.5893	NaN	1	no
TcCLB.510593.40	kinetoplastid kinetochore protein 8, putative	760.103	1136.92	1900.35	1265.79	1.49574	0.0530026	G2	S	52.6818	308.115	180.398	5.84861	2.60314e-22	S	Single copy	-	NaN	NaN	#DIV/0!	23.7021	23.5982	23.6501	NaN	1	no
TcCLB.508647.140	DNA replication licensing factor MCM5, putative	1118.44	1397.1	961.175	1158.91	1.24916	0.274921	no		30.5226	171.503	101.013	5.61889	9.50979e-14	S	Single copy	-	24.4222	NaN	24.4222	NaN	NaN	#DIV/0!	NaN	1	no
TcCLB.511043.60	receptor-type adenylate cyclase, putative	656.452	597.312	745.135	666.3	0.909909	0.665656	no		15.9943	89.3146	52.6545	5.58416	3.04216e-08	S	Minority	TcCLB.509449.10;TcCLB.511043.60	22.9079	NaN	22.9079	NaN	NaN	#DIV/0!	NaN	1	no
TcCLB.507641.14	neurobeachin/beige protein, putative	143.136	151.859	210.038	168.344	1.06094	0.851696	no		40.8965	226.962	133.929	5.54967	9.12608e-11	S	Single copy	-	NaN	NaN	#DIV/0!	NaN	21.7684	21.7684	NaN	1	no
TcCLB.510311.80	hypothetical protein, conserved	1613	1412.29	1740.32	1588.53	0.875568	0.510287	no		14.4245	78.0103	46.2174	5.40818	4.19999e-08	S	Single copy	-	NaN	20.1696	20.1696	NaN	NaN	#DIV/0!	NaN	1	no
TcCLB.511753.110	hypothetical protein, conserved	880.535	1007.33	812.148	900.005	1.144	0.518874	no		33.1325	179.02	106.076	5.40316	1.27524e-15	S	Single copy	-	NaN	NaN	#DIV/0!	NaN	23.9229	23.9229	NaN	1	no
TcCLB.510515.80	hypothetical protein, conserved	941.738	904.068	978.178	941.328	0.959999	0.847901	no		24.0215	129.182	76.6017	5.37776	1.25685e-10	S	Single copy	-	NaN	NaN	#DIV/0!	20.1317	NaN	20.1317	NaN	1	no
TcCLB.508181.30	hypothetical protein, conserved	2071.03	2197.91	2188.4	2152.45	1.06126	0.765467	no		45.9276	242.321	144.124	5.27614	6.69715e-12	S	Single copy	-	NaN	NaN	#DIV/0!	19.9003	NaN	19.9003	NaN	1	no
TcCLB.511311.70	hypothetical protein, conserved	3069.04	2970.36	3585.65	3208.35	0.967848	0.868619	no		139.422	721.323	430.372	5.17367	3.22488e-13	S	Single copy	-	NaN	NaN	#DIV/0!	NaN	23.3823	23.3823	NaN	1	no
TcCLB.511113.9	hypothetical protein, conserved (fragment)	722.591	637.808	747.136	702.512	0.882668	0.562572	no		107.849	539.692	323.771	5.00412	5.73742e-13	S	Single copy	-	NaN	NaN	#DIV/0!	22.5398	22.9223	22.7311	NaN	1	no
TcCLB.506227.250	hypothetical protein, conserved	1208.27	1250.31	1215.22	1224.6	1.03479	0.869416	no		26.011	128.334	77.1723	4.93381	4.4365e-10	S	Single copy	-	NaN	NaN	#DIV/0!	21.3983	NaN	21.3983	NaN	1	no
TcCLB.427247.10	CMGC/DYRK protein kinase, putative	1682.1	1211.84	1356.25	1416.73	0.720431	0.104764	no		29.2951	140.442	84.8683	4.79403	2.39007e-10	S	Single copy	-	NaN	NaN	#DIV/0!	21.8771	NaN	21.8771	NaN	1	no
TcCLB.508549.30	Phosphatidylinositol 3-kinase tor1	109.573	90.103	156.028	118.568	0.822309	0.555521	no		22.3496	102.601	62.4755	4.59073	7.35453e-08	S	Single copy	-	NaN	NaN	#DIV/0!	22.1456	23.2574	22.7015	NaN	1	no
TcCLB.507809.119	Autophagy protein Apg6, putative	800.576	679.316	697.127	725.673	0.848534	0.440812	no		18.2895	83.5979	50.9437	4.57082	2.06392e-07	S	Single copy	-	22.6266	NaN	22.6266	NaN	NaN	#DIV/0!	NaN	1	no
TcCLB.507099.120	hypothetical protein, conserved	1375.1	1331.3	1334.24	1346.88	0.96815	0.875542	no		26.9903	121.553	74.2716	4.50358	1.89829e-08	S	Single copy	-	NaN	NaN	#DIV/0!	NaN	19.4133	19.4133	NaN	1	no
TcCLB.510431.190	hypothetical protein	1307.97	1426.46	1715.31	1483.25	1.09059	0.67011	no		94.8609	411.931	253.396	4.34248	5.2696e-12	S	Single copy	-	21.252	NaN	21.252	NaN	NaN	#DIV/0!	NaN	1	no
TcCLB.511693.30	hypothetical protein, conserved	675.208	662.105	799.145	712.153	0.980595	0.932369	no		19.0669	82.0051	50.536	4.30091	5.11218e-07	S	Single copy	-	23.6295	NaN	23.6295	NaN	NaN	#DIV/0!	NaN	1	no
TcCLB.405179.10	dynein heavy chain, putative (fragment)	212.237	211.59	309.056	244.294	0.996955	1	no		26.2308	112.338	69.2846	4.2827	1.82822e-07	S	Single copy	TcCLB.405179.10	NaN	NaN	#DIV/0!	23.4752	NaN	23.4752	NaN	1	no
TcCLB.510741.124	dynein light chain type 1, putative	282.324	325.991	367.067	325.127	1.15467	0.555172	no		25.6157	32.0924	28.854	1.25284	0.548343	no	Single copy	-	NaN	NaN	#DIV/0!	24.6635	NaN	24.6635	NaN	1	no
TcCLB.504047.30	kinesin, putative	1205.31	1500.37	2258.41	1654.69	1.2448	0.280368	G2	S	69.1621	293.648	181.405	4.2458	3.43949e-16	S	Single copy	-	NaN	NaN	#DIV/0!	23.1658	22.9316	23.0487	NaN	1	no
TcCLB.511419.10	hypothetical protein	176.699	193.367	175.032	181.699	1.09433	0.7486	no		21.6659	27.0561	24.361	1.24879	0.450339	no	Single copy	-	NaN	NaN	#DIV/0!	22.4463	23.1079	22.7771	NaN	1	no
TcCLB.509455.40	hypothetical protein, conserved	514.303	587.188	449.082	516.858	1.14172	0.548764	no		15.1827	18.958	17.0704	1.24866	0.546016	no	Single copy	-	NaN	NaN	#DIV/0!	NaN	22.7896	22.7896	NaN	1	no
TcCLB.507817.60	Present in the outer mitochondrial membrane proteome 34	1306.98	1263.47	1281.23	1283.89	0.966706	0.870258	no		34.0163	139.84	86.9281	4.11097	1.66273e-09	S	Single copy	-	NaN	NaN	#DIV/0!	23.3664	NaN	23.3664	NaN	1	no
TcCLB.511871.4	dynein heavy chain, putative	783.794	785.618	1116.2	895.205	1.00233	0.996013	no		20.2975	83.4422	51.8698	4.11097	1.24227e-06	S	Single copy	-	NaN	NaN	#DIV/0!	NaN	21.7836	21.7836	NaN	1	no
TcCLB.511395.60	Serine/threonine-protein kinase NEK14, putative	748.257	516.321	555.101	606.56	0.690031	0.0861952	no		19.3349	78.1318	48.7333	4.04098	1.18733e-06	S	Single copy	-	23.0032	NaN	23.0032	NaN	NaN	#DIV/0!	NaN	1	no
TcCLB.506181.10	hypothetical protein, conserved	1784.76	1651.21	1904.35	1780.11	0.925174	0.698869	no		76.3044	303.797	190.05	3.98138	1.58727e-16	S	Single copy	-	NaN	NaN	#DIV/0!	22.904	22.9062	22.9051	NaN	1	no
TcCLB.506147.180	DNA polymerase epsilon catalytic subunit, putative	1232.95	1184.5	1211.22	1209.56	0.960708	0.846884	no		91.6802	363.884	227.782	3.96906	7.43995e-10	S	Single copy	-	NaN	NaN	#DIV/0!	NaN	23.5401	23.5401	NaN	1	no
TcCLB.506513.90	Centrosomal protein of 120 kDa, putative	585.378	681.341	626.114	630.944	1.16393	0.483944	no		27.4202	108.659	68.0394	3.96273	8.77213e-10	S	Single copy	-	NaN	NaN	#DIV/0!	22.6867	22.6464	22.6665	NaN	1	no
TcCLB.511127.320	kinetoplastid kinetochore protein 10, putative	350.437	501.135	696.127	515.899	1.43003	0.116141	G2	S	40.5532	160.38	100.466	3.95479	2.25319e-10	S	Multicopy	TcCLB.511127.330;TcCLB.511127.320	24.58	NaN	24.58	NaN	NaN	#DIV/0!	NaN	1	no
TcCLB.511545.80	L-Lysine transport protein	2544.86	2188.8	2529.46	2421.04	0.860083	0.445741	no		161.758	634.293	398.026	3.92124	1.22787e-12	S	Single copy	-	NaN	NaN	#DIV/0!	NaN	22.601	22.601	NaN	1	no
TcCLB.506519.140	hypothetical protein, conserved (pseudogene)	860.792	607.436	706.128	724.785	0.705672	0.101416	no		17.0558	65.4429	41.2494	3.83698	2.16933e-06	S	Single copy	-	NaN	NaN	#DIV/0!	23.4828	23.1964	23.3396	NaN	1	no
TcCLB.410589.19	hypothetical protein, conserved (fragment)	93.7789	69.8552	96.0174	86.5505	0.744892	0.402154	no		11.8623	14.7039	13.2831	1.23955	0.62383	no	Single copy	-	NaN	NaN	#DIV/0!	NaN	23.8676	23.8676	NaN	1	no
TcCLB.504143.20	hypothetical protein, conserved	376.103	356.363	447.081	393.182	0.947514	0.824385	no		27.1229	33.6052	30.3641	1.239	0.55711	no	Single copy	-	NaN	NaN	#DIV/0!	23.374	23.6841	23.529	NaN	1	no
TcCLB.510323.70	hypothetical protein, conserved	671.26	762.332	1397.25	943.615	1.13567	0.552616	G2	S	28.8316	108.883	68.8571	3.77651	1.63727e-07	S	Single copy	-	NaN	NaN	#DIV/0!	23.4681	NaN	23.4681	NaN	1	no
TcCLB.509895.40	protein kinase, putative	1303.03	1827.37	1261.23	1463.88	1.4024	0.0929483	no		66.5332	250.54	158.537	3.76564	1.67415e-12	S	Single copy	-	NaN	NaN	#DIV/0!	19.9748	NaN	19.9748	NaN	1	no
TcCLB.504449.14	hypothetical protein, conserved (fragment)	147.085	111.363	150.027	136.158	0.757137	0.35358	no		21.3078	76.7305	49.0191	3.60105	5.34097e-06	S	Multicopy	TcCLB.505983.40;TcCLB.504449.14	22.1066	NaN	22.1066	NaN	NaN	#DIV/0!	NaN	1	no
TcCLB.511693.40	hypothetical protein, conserved	4689.93	6081.45	9849.79	6873.72	1.2967	0.179684	G2	S	94.7616	336.359	215.56	3.54952	6.42618e-11	S	Single copy	-	NaN	24.6353	24.6353	NaN	NaN	#DIV/0!	NaN	1	no
TcCLB.506825.230	hypothetical protein, conserved	1652.48	1527.7	1694.31	1624.83	0.924489	0.697348	no		70.2923	248.48	159.386	3.53495	2.58067e-10	S	Single copy	-	24.1921	NaN	24.1921	NaN	NaN	#DIV/0!	NaN	1	no
TcCLB.511109.60	hypothetical protein, conserved	1139.17	1161.22	1156.21	1152.2	1.01935	0.928497	no		27.2577	95.4505	61.3541	3.50178	2.98137e-06	S	Single copy	-	NaN	NaN	#DIV/0!	22.7988	22.3695	22.5842	NaN	1	no
TcCLB.503493.30	hypothetical protein, conserved	803.537	879.77	723.131	802.146	1.09487	0.668342	no		17.9318	62.3715	40.1516	3.47826	4.71757e-06	S	Single copy	-	NaN	NaN	#DIV/0!	NaN	23.2765	23.2765	NaN	1	no
TcCLB.503627.9	hypothetical protein, conserved (fragment)	572.545	590.226	640.116	600.962	1.03088	0.894578	no		23.1677	79.7908	51.4793	3.44405	1.70336e-05	S	Single copy	-	NaN	23.2988	23.2988	NaN	NaN	#DIV/0!	NaN	1	no
TcCLB.510101.480	Centriole protein POC11, putative	624.864	670.205	831.151	708.74	1.07256	0.748896	no		22.8351	78.4089	50.622	3.43369	1.17481e-06	S	Single copy	-	NaN	NaN	#DIV/0!	22.9504	24.0953	23.5228	NaN	1	no
TcCLB.508241.100	hypothetical protein	1154.96	1370.78	1441.26	1322.33	1.18686	0.400649	no		68.7508	234.122	151.436	3.40537	8.45315e-11	S	Single copy	-	NaN	NaN	#DIV/0!	23.2241	23.1186	23.1713	NaN	1	no
TcCLB.510861.60	Protein of unknown function (DUF3608), putative	1337.58	1290.8	1376.25	1334.88	0.965025	0.863256	no		57.1456	192.295	124.72	3.365	7.5335e-08	S	Single copy	-	NaN	NaN	#DIV/0!	NaN	25.0428	25.0428	NaN	1	no
TcCLB.510241.20	hypothetical protein, conserved	1888.41	1765.61	1945.35	1866.46	0.934974	0.737519	no		19.4263	64.529	41.9777	3.32173	8.60859e-05	S	Single copy	-	NaN	NaN	#DIV/0!	21.83	NaN	21.83	NaN	1	no
TcCLB.506529.490	hypothetical protein, conserved	1118.44	1012.39	1039.19	1056.67	0.905186	0.630351	no		30.8737	102.332	66.6027	3.31453	2.47887e-06	S	Single copy	-	NaN	NaN	#DIV/0!	NaN	21.5472	21.5472	NaN	1	no
TcCLB.510297.110	cAMP binding protein, putative	1819.31	1401.15	1853.34	1691.27	0.770156	0.193646	no		98.9618	327.903	213.433	3.31343	8.51927e-07	S	Single copy	-	22.2181	NaN	22.2181	NaN	NaN	#DIV/0!	NaN	1	no
TcCLB.508181.70	hypothetical protein, conserved	1537.97	1266.5	1442.26	1415.58	0.823489	0.337469	no		68.6331	226.331	147.482	3.2977	2.42988e-08	S	Single copy	-	NaN	NaN	#DIV/0!	NaN	21.8245	21.8245	NaN	1	no
TcCLB.511199.20	hypothetical protein, conserved	1024.66	908.117	983.179	971.985	0.886264	0.562178	no		34.8319	114.091	74.4612	3.27546	1.44156e-07	S	Single copy	-	NaN	NaN	#DIV/0!	NaN	19.5775	19.5775	NaN	1	no
TcCLB.506529.440	hypothetical protein, conserved	889.419	938.489	833.151	887.02	1.05517	0.799715	no		34.7189	112.241	73.4798	3.23284	3.21908e-07	S	Single copy	-	NaN	NaN	#DIV/0!	NaN	24.7711	24.7711	NaN	1	no
TcCLB.508347.24	hypothetical protein, conserved	330.694	340.164	291.053	320.637	1.02864	0.914045	no		20.2431	24.7851	22.5141	1.22437	0.617609	no	Single copy	-	NaN	NaN	#DIV/0!	NaN	23.0109	23.0109	NaN	1	no
TcCLB.511001.70	phosphatidylinositol-4-phosphate 5-kinase-like, putative	1056.25	815.989	939.171	937.136	0.772537	0.215055	no		29.953	96.6142	63.2836	3.22552	2.67504e-06	S	Single copy	-	NaN	NaN	#DIV/0!	NaN	21.634	21.634	NaN	1	no
TcCLB.503435.30	hypothetical protein, conserved	1541.92	1400.14	1601.29	1514.45	0.908048	0.63384	no		45.2719	145.866	95.569	3.222	3.78117e-09	S	Single copy	-	NaN	NaN	#DIV/0!	NaN	21.6317	21.6317	NaN	1	no
TcCLB.507807.40	Protein of unknown function (DUF2453), putative	1647.55	1705.88	1452.26	1601.9	1.03541	0.864051	no		35.7424	114.973	75.3578	3.21672	1.49545e-07	S	Single copy	-	NaN	NaN	#DIV/0!	NaN	21.2622	21.2622	NaN	1	no
TcCLB.508647.230	synaptojanin (pseudogene), putative	1224.06	1060.99	1222.22	1169.09	0.866777	0.486369	no		55.0111	176.745	115.878	3.21289	3.83066e-07	S	Single copy	-	NaN	22.5042	22.5042	NaN	NaN	#DIV/0!	NaN	1	no
TcCLB.511543.50	Sybindin-like family, putative	226.057	205.516	184.033	205.202	0.909135	0.722486	no		18.0548	22.0439	20.0493	1.22094	0.66021	no	Single copy	-	NaN	NaN	#DIV/0!	NaN	22.8009	22.8009	NaN	1	no
TcCLB.506743.60	hypothetical protein, conserved	576.494	511.259	659.12	582.291	0.886842	0.588089	no		59.801	192.067	125.934	3.21177	5.40702e-06	S	Multicopy	TcCLB.506743.60;TcCLB.510603.130	25.47	NaN	25.47	NaN	NaN	#DIV/0!	NaN	1	no
TcCLB.503487.40	hypothetical protein, conserved	795.64	675.267	748.136	739.681	0.848709	0.441674	no		38.7148	122.381	80.5478	3.16109	1.6382e-07	S	Single copy	-	NaN	NaN	#DIV/0!	NaN	24.0571	24.0571	NaN	1	no
TcCLB.510989.50	hypothetical protein, conserved	2200.35	2271.81	2600.47	2357.54	1.03248	0.873159	no		108.66	341.517	225.088	3.14298	2.26602e-09	S	Single copy	-	NaN	22.995	22.995	NaN	NaN	#DIV/0!	NaN	1	no
TcCLB.413605.10	kinesin, putative	1117.45	919.253	1059.19	1031.97	0.822635	0.345323	no		44.7011	138.484	91.5927	3.09801	1.30579e-07	S	Single copy	-	NaN	NaN	#DIV/0!	23.8156	22.2341	23.0249	NaN	1	no
TcCLB.506179.50	Histidine phosphatase superfamily (branch 1), putative	473.83	691.465	664.121	609.805	1.45931	0.08332	no		27.8005	85.8365	56.8185	3.08759	1.70524e-05	S	Single copy	-	NaN	NaN	#DIV/0!	NaN	23.3894	23.3894	NaN	1	no
TcCLB.509843.10	retrotransposon hot spot (RHS) protein, putative	314.9	388.759	429.078	377.579	1.23455	0.371109	no		19.3553	23.5784	21.4669	1.21819	0.746668	no	Multicopy	TcCLB.506431.20;TcCLB.506847.30;TcCLB.509843.10;TcCLB.508515.170	NaN	NaN	#DIV/0!	NaN	23.92	23.92	NaN	1	no
TcCLB.506625.19	dispersed gene family protein 1 (DGF-1), putative (fragment)	43.4344	48.5949	64.0116	52.0137	1.11881	0.827714	no		24.0967	73.8952	48.9959	3.06661	7.31713e-05	S	Majority	TcCLB.506625.19;TcCLB.509503.9	NaN	NaN	#DIV/0!	NaN	NaN	#DIV/0!	NaN	1	no
TcCLB.506531.20	Substrate of Polo-like kinase in the basal body 1	952.596	920.266	1019.19	964.016	0.966061	0.871557	no		30.8229	94.3535	62.5882	3.06115	5.73145e-06	S	Single copy	-	NaN	NaN	#DIV/0!	20.8828	NaN	20.8828	NaN	1	no
TcCLB.507809.50	hypothetical protein, conserved	327.733	310.805	323.059	320.532	0.948349	0.832557	no		20.4204	24.8217	22.6211	1.21553	0.590015	no	Single copy	-	NaN	23.0599	23.0599	NaN	NaN	#DIV/0!	NaN	1	no
TcCLB.510531.70	hypothetical protein, conserved	225.069	257.148	230.042	237.42	1.14253	0.604396	no		17.8434	21.6418	19.7426	1.21287	0.600291	no	Single copy	-	25.4557	NaN	25.4557	NaN	NaN	#DIV/0!	NaN	1	no
TcCLB.507875.60	beta galactofuranosyl glycosyltransferase, putative	186.571	210.578	178.032	191.727	1.12868	0.65554	no		7.95924	9.65019	8.80471	1.21245	0.917946	no	Multicopy	TcCLB.506183.70;TcCLB.507121.40;TcCLB.510847.20;TcCLB.506341.30;TcCLB.509581.20;TcCLB.507875.60	NaN	NaN	#DIV/0!	NaN	23.02	23.02	NaN	1	no
TcCLB.507093.210	myosin heavy chain, putative	1644.59	1485.18	1558.28	1562.68	0.903073	0.613255	no		104.815	315.264	210.04	3.0078	1.89697e-09	S	Single copy	-	NaN	NaN	#DIV/0!	24.0679	NaN	24.0679	NaN	1	no
TcCLB.503829.70	exocyst complex component Sec10, putative	812.422	729.936	800.145	780.834	0.898469	0.615231	no		47.1306	140.379	93.7547	2.9785	5.32216e-07	S	Single copy	-	NaN	NaN	#DIV/0!	22.2708	22.6809	22.4758	NaN	1	no
TcCLB.509007.70	protein phosphatase 2C, putative	1912.1	1859.77	2032.37	1934.75	0.972629	0.891033	no		109.123	323.937	216.53	2.96855	8.88627e-09	S	Single copy	-	NaN	NaN	#DIV/0!	NaN	22.5549	22.5549	NaN	1	no
TcCLB.511407.40	hypothetical protein, conserved	1181.61	1085.29	1309.24	1192.05	0.918477	0.680214	no		48.4749	143.598	96.0364	2.96232	1.26795e-06	S	Single copy	-	NaN	23.6709	23.6709	NaN	NaN	#DIV/0!	NaN	1	no
TcCLB.511313.20	Phosphorylated CTD interacting factor 1 WW domain containing protein, putative	2044.38	1860.78	1338.24	1747.8	0.910192	0.637235	no		32.5468	96.2064	64.3766	2.95594	1.36559e-05	S	Single copy	-	NaN	NaN	#DIV/0!	NaN	21.9994	21.9994	NaN	1	no
TcCLB.510351.100	basal body component, putative	693.964	1073.14	686.125	817.742	1.54639	0.0373609	no		23.5719	69.5911	46.5815	2.95229	3.24112e-05	S	Single copy	-	22.0761	NaN	22.0761	NaN	NaN	#DIV/0!	NaN	1	no
TcCLB.506207.10	hypothetical protein, conserved	260.607	283.47	225.041	256.373	1.08773	0.7408	no		29.2711	35.4033	32.3372	1.2095	0.476748	no	Single copy	-	NaN	NaN	#DIV/0!	NaN	22.4086	22.4086	NaN	1	no
TcCLB.510599.40	hypothetical protein, conserved	1295.14	1089.34	1375.25	1253.24	0.841097	0.39771	no		84.8979	249.777	167.337	2.94208	8.34854e-08	S	Single copy	-	NaN	NaN	#DIV/0!	NaN	22.6156	22.6156	NaN	1	no
TcCLB.506753.120	J-binding protein	3682.06	3531.23	3742.68	3651.99	0.959037	0.831026	no		144.726	424.652	284.689	2.93417	3.60841e-10	S	Single copy	-	NaN	NaN	#DIV/0!	NaN	21.8521	21.8521	NaN	1	no
TcCLB.509145.10	Ankyrin repeats (3 copies)/Zinc finger, C3HC4 type (RING finger), putative	994.057	1023.53	1111.2	1042.93	1.02965	0.8909	no		44.4773	130.265	87.3712	2.9288	6.05697e-07	S	Single copy	-	NaN	NaN	#DIV/0!	NaN	22.6031	22.6031	NaN	1	no
TcCLB.510755.19	hypothetical protein, conserved	329.707	233.863	342.062	301.877	0.709305	0.160683	no		60.9654	178.25	119.608	2.92379	2.24969e-06	S	Single copy	-	NaN	NaN	#DIV/0!	NaN	21.7435	21.7435	NaN	1	no
TcCLB.506401.300	hypothetical protein, conserved	853.882	847.374	835.152	845.469	0.992378	0.975232	no		33.2896	97.1583	65.224	2.91858	2.93724e-05	S	Single copy	-	NaN	NaN	#DIV/0!	21.911	22.196	22.0535	NaN	1	no
TcCLB.472253.10	vacuolar protein sorting complex subunit (pseudogene), putative	794.653	582.126	671.122	682.634	0.732554	0.146235	no		29.3642	35.479	32.4216	1.20824	0.55649	no	Single copy	-	NaN	NaN	#DIV/0!	NaN	24.5372	24.5372	NaN	1	no
TcCLB.510527.9	kinesin, putative	176.699	134.648	183.033	164.794	0.76202	0.337922	no		33.6669	98.1194	65.8932	2.91441	2.66009e-06	S	Single copy	-	NaN	NaN	#DIV/0!	21.799	NaN	21.799	NaN	1	no
TcCLB.511337.30	UDP-Gal or UDP-GlcNAc-dependent glycosyltransferase, putative	127.342	129.586	133.024	129.984	1.01763	0.973438	no		3.95514	4.77121	4.36317	1.20633	0.710563	no	Minority	TcCLB.504033.21;TcCLB.504033.53;TcCLB.511337.30;TcCLB.511337.20;TcCLB.422207.10	NaN	NaN	#DIV/0!	24.2219	23.0376	23.6298	NaN	1	no
TcCLB.505943.10	hypothetical protein, conserved	267.517	233.863	231.042	244.141	0.874199	0.597718	no		34.7119	101.154	67.933	2.91411	1.74677e-06	S	Single copy	-	NaN	24.0697	24.0697	NaN	NaN	#DIV/0!	NaN	1	no
TcCLB.508675.40	hypothetical protein, conserved	1221.1	1228.03	1184.22	1211.12	1.00568	0.980969	no		35.9359	104.632	70.2837	2.91162	6.1846e-06	S	Single copy	-	NaN	NaN	#DIV/0!	NaN	22.727	22.727	NaN	1	no
TcCLB.503751.10	hypothetical protein	632.761	730.948	671.122	678.277	1.15517	0.502572	no		34.338	99.9727	67.1554	2.91143	3.60423e-05	S	Single copy	-	NaN	NaN	#DIV/0!	NaN	21.8379	21.8379	NaN	1	no
TcCLB.508997.20	phosphatidylinositol 3-kinase, putative	2827.19	2257.64	2639.48	2574.77	0.798545	0.253754	no		192.249	559.202	375.725	2.90874	6.27578e-07	S	Single copy	-	NaN	NaN	#DIV/0!	NaN	22.2556	22.2556	NaN	1	no
TcCLB.503805.9	Quinonprotein alcohol dehydrogenase-like protein, putative	634.735	549.73	585.106	589.857	0.866077	0.511057	no		23.9308	69.5637	46.7473	2.90687	6.19377e-05	S	Single copy	-	NaN	NaN	#DIV/0!	NaN	21.2693	21.2693	NaN	1	no
TcCLB.506933.24	hypothetical protein, conserved	222.108	242.974	228.041	231.041	1.09395	0.733408	no		30.857	37.1812	34.0191	1.20495	0.547863	no	Single copy	-	NaN	NaN	#DIV/0!	23.8281	NaN	23.8281	NaN	1	no
TcCLB.510767.40	hypothetical protein, conserved	634.735	1083.26	970.176	896.058	1.70663	0.011022	no		65.9247	191.495	128.71	2.90475	7.21738e-08	S	Single copy	-	NaN	NaN	#DIV/0!	24.5222	NaN	24.5222	NaN	1	no
TcCLB.507603.70	kinetoplastid kinetochore protein 6, putative	428.422	463.676	530.096	474.065	1.08229	0.731521	no		39.9274	115.267	77.5972	2.88692	8.07948e-07	S	Single copy	-	NaN	NaN	#DIV/0!	NaN	22.2191	22.2191	NaN	1	no
TcCLB.506401.160	kinetoplastid kinetochore protein 9	930.879	1607.68	2056.37	1531.64	1.72706	0.00750559	G2	S	94.0475	266.576	180.312	2.83448	6.84206e-09	S	Single copy	-	NaN	NaN	#DIV/0!	22.858	NaN	22.858	NaN	1	no
TcCLB.503893.150	Right handed beta helix region/Periplasmic copper-binding protein (NosD), putative	1115.48	882.807	1303.24	1100.51	0.791418	0.258681	no		292.935	828.713	560.824	2.829	1.81917e-07	S	Single copy	-	22.6237	NaN	22.6237	NaN	NaN	#DIV/0!	NaN	1	no
TcCLB.506891.10	Metal-binding domain-containing protein	342.54	389.772	558.101	430.138	1.13789	0.58368	no		30.8272	86.5524	58.6898	2.80766	2.62286e-05	S	Single copy	-	NaN	NaN	#DIV/0!	21.6996	NaN	21.6996	NaN	1	no
TcCLB.511585.130	ubiquitin activating enzyme, putative	707.784	727.911	766.139	733.945	1.02844	0.899871	no		37.3826	103.55	70.4666	2.77002	5.18647e-06	S	Single copy	-	NaN	NaN	#DIV/0!	NaN	22.4271	22.4271	NaN	1	no
TcCLB.506579.90	hypothetical protein	772.936	676.279	768.14	739.118	0.874949	0.53228	no		41.7121	115.483	78.5974	2.76857	9.49285e-06	S	Single copy	-	NaN	NaN	#DIV/0!	22.5057	NaN	22.5057	NaN	1	no
TcCLB.509769.30	Inositol hexakisphosphate, putative	998.005	791.692	970.176	919.958	0.793274	0.267799	no		74.3603	203.873	139.116	2.74168	3.61546e-06	S	Single copy	-	NaN	NaN	#DIV/0!	NaN	20.4383	20.4383	NaN	1	no
TcCLB.509451.70	hypothetical protein, conserved	580.442	456.59	645.117	560.716	0.786624	0.278897	no		33.7248	91.5921	62.6585	2.71587	0.000326251	S	Single copy	-	NaN	20.7614	20.7614	NaN	NaN	#DIV/0!	NaN	1	no
TcCLB.509205.20	hypothetical protein, conserved	465.933	478.862	543.099	495.965	1.02775	0.909496	no		30.7125	83.3389	57.0257	2.71352	2.33441e-05	S	Single copy	-	NaN	NaN	#DIV/0!	NaN	21.4245	21.4245	NaN	1	no
TcCLB.509073.100	prefoldin subunit, putative	221.121	192.355	188.034	200.503	0.869908	0.60172	no		34.089	40.7186	37.4038	1.19448	0.496345	no	Single copy	-	NaN	NaN	#DIV/0!	22.5306	22.3258	22.4282	NaN	1	no
TcCLB.511041.50	flagellum transition zone component, putative	1926.91	2455.05	2154.39	2178.79	1.27409	0.221582	no		79.2424	213.644	146.443	2.69608	4.85751e-06	S	Single copy	-	NaN	NaN	#DIV/0!	NaN	22.4115	22.4115	NaN	1	no
TcCLB.506227.130	calpain-like cysteine peptidase, putative	1083.89	1047.83	957.174	1029.63	0.966731	0.872508	no		65.0279	175.174	120.101	2.69383	5.54762e-07	S	Single copy	-	NaN	NaN	#DIV/0!	NaN	22.0744	22.0744	NaN	1	no
TcCLB.503903.20	hypothetical protein, conserved	182.622	142.748	191.035	172.135	0.781655	0.380026	no		29.2193	34.8367	32.028	1.19225	0.704788	no	Single copy	-	NaN	NaN	#DIV/0!	NaN	20.5729	20.5729	NaN	1	no
TcCLB.508207.270	Vps52 / Sac2 family, putative	662.375	625.659	626.114	638.049	0.944569	0.795595	no		45.377	121.814	83.5957	2.68449	1.55628e-05	S	Single copy	-	NaN	NaN	#DIV/0!	NaN	21.8783	21.8783	NaN	1	no
TcCLB.511127.150	hypothetical protein, conserved	689.028	668.18	796.145	717.784	0.969742	0.890756	no		29.3857	78.6873	54.0365	2.67774	7.06118e-05	S	Single copy	-	NaN	NaN	#DIV/0!	20.4694	NaN	20.4694	NaN	1	no
TcCLB.510603.130	hypothetical protein, conserved	816.37	668.18	770.14	751.563	0.818477	0.346464	no		88.0017	234.725	161.363	2.66728	4.03848e-05	S	Multicopy	TcCLB.506743.60;TcCLB.510603.130	25.47	NaN	25.47	NaN	NaN	#DIV/0!	NaN	1	no
TcCLB.504051.9	hypothetical protein, conserved	143.136	122.5	152.028	139.221	0.855825	0.607859	no		20.1368	23.9863	22.0615	1.19116	0.57368	no	Single copy	-	NaN	NaN	#DIV/0!	22.2192	NaN	22.2192	NaN	1	no
TcCLB.507093.40	hypothetical protein, conserved	1798.58	1725.12	2104.38	1876.03	0.959156	0.836477	no		49.8964	131.127	90.5116	2.62798	5.64347e-06	S	Single copy	-	NaN	22.32	22.32	NaN	NaN	#DIV/0!	NaN	1	no
TcCLB.510289.90	hypothetical protein, conserved	130.303	146.797	111.02	129.374	1.12658	0.694549	no		18.173	21.625	19.899	1.18995	0.719174	no	Single copy	-	NaN	NaN	#DIV/0!	23.96	NaN	23.96	NaN	1	no
TcCLB.510531.60	hypothetical protein, conserved	1056.25	992.146	1077.2	1041.86	0.939313	0.764349	no		40.6229	106.664	73.6436	2.62571	2.47411e-05	S	Single copy	-	NaN	NaN	#DIV/0!	23.1313	22.0298	22.5805	NaN	1	no
TcCLB.506747.30	ubiquitin hydrolase, putative	1442.22	1560.1	1386.25	1462.86	1.08173	0.698121	no		101.73	263.393	182.562	2.58914	1.57078e-05	S	Single copy	-	NaN	NaN	#DIV/0!	23.3909	23.0379	23.2144	NaN	1	no
TcCLB.506847.30	retrotransposon hot spot protein (RHS, pseudogene), putative	1040.45	1314.09	1589.29	1314.61	1.263	0.253881	no		34.9973	90.2649	62.6311	2.5792	3.85235e-05	S	Multicopy	TcCLB.506431.20;TcCLB.506847.30;TcCLB.509843.10;TcCLB.508515.170	NaN	NaN	#DIV/0!	NaN	23.92	23.92	NaN	1	no
TcCLB.506351.50	hypothetical protein	810.447	1112.62	1124.2	1015.76	1.37285	0.127089	no		37.7605	96.9694	67.3649	2.56801	7.92426e-05	S	Single copy	-	NaN	NaN	#DIV/0!	22.2477	NaN	22.2477	NaN	1	no
TcCLB.509809.30	hypothetical protein, conserved	1216.16	1233.1	1190.22	1213.16	1.01392	0.948935	no		31.2457	80.0102	55.6279	2.56068	0.000672549	S	Single copy	-	NaN	NaN	#DIV/0!	NaN	21.7539	21.7539	NaN	1	no
TcCLB.509805.120	Complex 1 protein (LYR family), putative	358.334	359.4	356.065	357.933	1.00297	0.999365	no		12.3789	14.6872	13.533	1.18647	0.711136	no	Single copy	-	NaN	NaN	#DIV/0!	22.2334	NaN	22.2334	NaN	1	no
TcCLB.511395.80	hypothetical protein	978.262	996.195	934.17	969.542	1.01833	0.933677	no		44.3692	113.512	78.9405	2.55835	2.53044e-05	S	Single copy	-	NaN	NaN	#DIV/0!	21.8784	NaN	21.8784	NaN	1	no
TcCLB.506943.100	hypothetical protein, conserved	1097.71	964.811	1016.18	1026.23	0.878933	0.533233	no		23.7421	60.3324	42.0373	2.54116	0.00109491	S	Single copy	-	22.8004	NaN	22.8004	NaN	NaN	#DIV/0!	NaN	1	no
TcCLB.510053.20	hypothetical protein, conserved	867.702	950.638	967.176	928.505	1.09558	0.663782	no		66.7022	168.997	117.85	2.5336	4.4741e-05	S	Single copy	-	NaN	NaN	#DIV/0!	23.0239	NaN	23.0239	NaN	1	no
TcCLB.511041.20	hypothetical protein, conserved	1132.26	1149.07	1226.22	1169.18	1.01485	0.945843	no		40.8058	103.007	71.9063	2.52432	0.000279727	S	Single copy	-	NaN	NaN	#DIV/0!	NaN	22.884	22.884	NaN	1	no
TcCLB.506605.174	Cornifin (SPRR) family, putative	700.874	840.287	864.157	801.773	1.19891	0.39228	no		49.0659	123.8	86.433	2.52314	5.94433e-06	S	Single copy	-	NaN	NaN	#DIV/0!	NaN	23.2811	23.2811	NaN	1	no
TcCLB.511415.40	dispersed gene family protein 1 (DGF-1), putative	87.856	115.413	125.023	109.431	1.31366	0.401365	no		38.8819	98.0056	68.4438	2.52059	0.00097942	S	Single copy	-	NaN	22.0949	22.0949	NaN	NaN	#DIV/0!	NaN	1	no
TcCLB.511039.10	kinetoplast DNA-associated protein, putative	731.476	1616.79	1554.28	1300.85	2.21032	0.000125802	S	S	90.8173	228.555	159.686	2.51665	1.1975e-05	S	Single copy	-	NaN	NaN	#DIV/0!	NaN	22.8561	22.8561	NaN	1	no
TcCLB.510149.30	Ankyrin repeats (3 copies), putative	505.419	578.077	654.119	579.205	1.14376	0.544207	no		25.1858	63.2142	44.2	2.50991	0.000679311	S	Single copy	-	NaN	NaN	#DIV/0!	NaN	NaN	#DIV/0!	NaN	1	no
TcCLB.508949.30	hypothetical protein, conserved	983.198	924.315	994.181	967.231	0.940111	0.768961	no		39.3202	98.1887	68.7544	2.49716	5.35338e-05	S	Single copy	-	NaN	NaN	#DIV/0!	22.2817	21.8801	22.0809	NaN	1	no
TcCLB.508837.147	kinesin, putative	737.398	749.171	891.162	792.577	1.01597	0.945253	no		89.0331	222.114	155.573	2.49473	9.33651e-07	S	Single copy	-	NaN	21.9117	21.9117	NaN	NaN	#DIV/0!	NaN	1	no
TcCLB.511621.259	EMG1/NEP1 methyltransferase, putative	460.997	439.379	330.06	410.145	0.953105	0.837712	no		29.4408	34.6707	32.0557	1.17764	0.755089	no	Single copy	-	NaN	NaN	#DIV/0!	NaN	25.3349	25.3349	NaN	1	no
TcCLB.507683.34	hypothetical protein, conserved	1946.65	1405.2	1527.28	1626.38	0.721856	0.104206	no		54.6176	134.836	94.7268	2.46873	7.71015e-06	S	Single copy	-	NaN	NaN	#DIV/0!	NaN	20.7205	20.7205	NaN	1	no
TcCLB.510381.50	hypothetical protein, conserved	238.889	321.941	309.056	289.962	1.34766	0.223674	no		12.3806	14.5787	13.4796	1.17754	0.717175	no	Single copy	-	NaN	NaN	#DIV/0!	NaN	21.0372	21.0372	NaN	1	no
TcCLB.510513.20	hypothetical protein, conserved	1199.38	1111.61	971.176	1094.06	0.926817	0.712529	no		27.4118	67.6015	47.5067	2.46614	0.000423553	S	Single copy	-	NaN	NaN	#DIV/0!	21.1325	NaN	21.1325	NaN	1	no
TcCLB.509167.190	STE/STE11 serine/threonine-protein kinase, putative	2825.21	2544.15	3263.59	2877.65	0.900514	0.594714	no		188.178	460.536	324.357	2.44735	2.66367e-06	S	Single copy	-	NaN	NaN	#DIV/0!	22.4104	22.1984	22.3044	NaN	1	no
TcCLB.506357.60	hypothetical protein, conserved	1026.63	977.972	1022.19	1008.93	0.952602	0.817329	no		58.4461	142.998	100.722	2.44666	2.14206e-05	S	Single copy	-	NaN	NaN	#DIV/0!	NaN	19.5392	19.5392	NaN	1	no
TcCLB.506631.10	hypothetical protein, conserved	300.093	281.445	329.06	303.533	0.937862	0.800339	no		25.9209	30.4619	28.1914	1.17519	0.584254	no	Single copy	-	NaN	NaN	#DIV/0!	NaN	21.2034	21.2034	NaN	1	no
TcCLB.507559.70	hypothetical protein, conserved	295.157	624.647	322.059	413.954	2.11632	0.00095302	S	S	26.9676	65.2821	46.1248	2.42076	0.00109015	S	Single copy	-	NaN	NaN	#DIV/0!	22.8721	NaN	22.8721	NaN	1	no
TcCLB.504103.70	PHD-zinc-finger like domain containing protein, putative	647.568	528.47	599.109	591.716	0.816083	0.351921	no		27.6237	66.8628	47.2432	2.42048	0.000497632	S	Single copy	-	NaN	NaN	#DIV/0!	NaN	21.1909	21.1909	NaN	1	no
TcCLB.507507.10	hypothetical protein, conserved	881.522	752.209	858.156	830.629	0.853307	0.452269	no		32.6662	78.9778	55.822	2.41772	0.000395727	S	Single copy	-	NaN	NaN	#DIV/0!	NaN	22.9058	22.9058	NaN	1	no
TcCLB.507811.120	myosin heavy chain MYA2-related, putative	614.992	516.321	664.121	598.478	0.839557	0.425889	no		74.0787	178.969	126.524	2.41593	1.96228e-05	S	Single copy	-	NaN	NaN	#DIV/0!	NaN	21.5385	21.5385	NaN	1	no
TcCLB.511395.70	hypothetical protein, conserved	765.039	1076.17	1576.29	1139.17	1.40669	0.101642	G2	S	44.3141	106.402	75.3582	2.4011	0.000549765	S	Single copy	-	NaN	NaN	#DIV/0!	NaN	20.6442	20.6442	NaN	1	no
TcCLB.506625.249	RNA pseudouridylate synthase protein, putative	591.301	525.432	600.109	572.281	0.888604	0.593055	no		29.2951	70.1974	49.7462	2.39622	0.000682168	S	Single copy	-	NaN	NaN	#DIV/0!	NaN	21.4903	21.4903	NaN	1	no
TcCLB.511041.30	Vps54-like protein, putative	975.301	707.663	822.149	835.038	0.725585	0.126767	no		61.3438	146.796	104.07	2.39301	9.09549e-05	S	Single copy	-	NaN	22.3493	22.3493	NaN	NaN	#DIV/0!	NaN	1	no
TcCLB.509829.9	retrotransposon hot spot (RHS) protein, putative (fragment)	55.2802	77.9543	86.0156	73.0834	1.41017	0.364674	no		2.02593	2.36846	2.1972	1.16907	0.91156	no	Multicopy	TcCLB.506365.20;TcCLB.509829.9	NaN	NaN	#DIV/0!	25.03	24.96	24.995	NaN	1	S
TcCLB.503643.10	KU70 protein, putative	639.671	705.638	618.112	654.474	1.10313	0.650269	no		44.7637	107.096	75.9298	2.39247	0.000119904	S	Single copy	-	NaN	NaN	#DIV/0!	NaN	21.292	21.292	NaN	1	no
TcCLB.509297.10	hypothetical protein, conserved	833.152	696.527	898.163	809.281	0.836014	0.398747	no		195.985	468.805	332.395	2.39205	1.06917e-06	S	Single copy	-	NaN	NaN	#DIV/0!	NaN	22.3656	22.3656	NaN	1	no
TcCLB.511001.130	hypothetical protein, conserved	1741.33	1453.8	1919.35	1704.82	0.834879	0.369374	no		187.891	447.076	317.483	2.37944	5.36213e-07	S	Single copy	-	NaN	23.9502	23.9502	NaN	NaN	#DIV/0!	NaN	1	no
TcCLB.503887.50	hypothetical protein, conserved	974.314	1050.86	1035.19	1020.12	1.07857	0.716762	no		63.6659	149.363	106.514	2.34604	4.48293e-05	S	Single copy	-	25.0411	NaN	25.0411	NaN	NaN	#DIV/0!	NaN	1	no
TcCLB.507477.20	hypothetical protein, conserved (pseudogene)	707.784	602.374	772.14	694.1	0.851071	0.455183	no		57.0992	133.029	95.064	2.32979	0.000445739	S	Single copy	-	NaN	NaN	#DIV/0!	21.0939	NaN	21.0939	NaN	1	no
TcCLB.506287.80	FYVE zinc finger, putative	669.285	445.453	527.096	547.278	0.665565	0.0636698	no		92.4576	215.325	153.891	2.32891	7.91969e-05	S	Single copy	-	NaN	NaN	#DIV/0!	NaN	21.2161	21.2161	NaN	1	no
TcCLB.511423.140	hypothetical protein, conserved	1410.63	1225	1336.24	1323.96	0.868402	0.487954	no		44.8122	104.132	74.4723	2.32375	0.000156242	S	Single copy	-	NaN	NaN	#DIV/0!	NaN	21.6728	21.6728	NaN	1	no
TcCLB.506401.70	vacuolar protein sorting protein 18, putative	1288.23	1441.65	1554.28	1428.05	1.1191	0.579797	no		87.9847	203.612	145.798	2.31417	9.30631e-05	S	Single copy	-	NaN	NaN	#DIV/0!	24.9104	NaN	24.9104	NaN	1	no
TcCLB.511469.50	hypothetical protein, conserved	501.47	569.978	625.114	565.521	1.13661	0.563991	no		20.0987	23.3446	21.7217	1.1615	0.731603	no	Single copy	-	NaN	NaN	#DIV/0!	NaN	21.0288	21.0288	NaN	1	no
TcCLB.509669.30	ABC transporter, putative	856.843	1118.7	879.16	951.566	1.3056	0.198196	no		35.783	82.553	59.168	2.30704	0.000391392	S	Single copy	-	NaN	NaN	#DIV/0!	NaN	20.0409	20.0409	NaN	1	no
TcCLB.511127.80	hypothetical protein, conserved	1905.19	1765.61	1728.31	1799.71	0.926738	0.704185	no		65.8691	151.583	108.726	2.30128	1.95684e-05	S	Single copy	-	NaN	NaN	#DIV/0!	22.3612	NaN	22.3612	NaN	1	no
TcCLB.508829.9	dynein heavy chain, putative (fragment)	263.568	215.64	401.073	293.427	0.818156	0.431303	G2	G1	111.851	256.052	183.951	2.28924	0.000279727	S	Single copy	-	NaN	NaN	#DIV/0!	NaN	22.154	22.154	NaN	1	no
TcCLB.508307.160	Vacuolar sorting protein 9 (VPS9) domain containing protein, putative	878.56	778.531	833.151	830.081	0.886144	0.567136	no		35.5603	81.2641	58.4122	2.28525	0.000523987	S	Single copy	-	NaN	NaN	#DIV/0!	NaN	21.5316	21.5316	NaN	1	no
TcCLB.511131.98	Ribosomal protein L1p/L10e family, putative	397.82	327.003	355.065	359.963	0.821988	0.40336	no		21.3704	24.7013	23.0359	1.15587	0.655343	no	Single copy	-	NaN	NaN	#DIV/0!	NaN	21.4926	21.4926	NaN	1	no
TcCLB.511627.120	aldo/keto reductase, putative	283.311	347.251	333.061	321.208	1.22569	0.397523	no		35.6762	41.219	38.4476	1.15536	0.696825	no	Single copy	-	NaN	NaN	#DIV/0!	23.9142	23.6822	23.7982	NaN	1	no
TcCLB.510105.70	hypothetical protein, conserved	299.105	430.267	603.11	444.161	1.43851	0.11921	G2	S	36.1109	82.0766	59.0937	2.2729	0.000965668	S	Single copy	-	NaN	NaN	#DIV/0!	23.0303	23.3631	23.1967	NaN	1	no
TcCLB.504153.260	Flagellum attachment zone protein 12	1319.81	977.972	1277.23	1191.67	0.740992	0.143661	no		58.7596	133.542	96.1507	2.27268	3.69028e-05	S	Single copy	-	NaN	NaN	#DIV/0!	22.7602	21.7383	22.2492	NaN	1	no
TcCLB.510613.20	kinesin, putative	1717.63	1503.4	1820.33	1680.46	0.875276	0.507772	no		85.2013	193.106	139.154	2.26647	0.000156233	S	Single copy	-	NaN	NaN	#DIV/0!	NaN	22.0701	22.0701	NaN	1	no
TcCLB.509279.10	hypothetical protein, conserved	2730.45	1944.81	2475.45	2383.57	0.712267	0.0863561	no		75.9187	171.284	123.601	2.25615	9.13561e-06	S	Single copy	-	NaN	NaN	#DIV/0!	NaN	21.9125	21.9125	NaN	1	no
TcCLB.503653.50	histone deacetylase, putative	818.344	811.94	887.161	839.148	0.992174	0.974732	no		59.0271	132.408	95.7174	2.24317	4.50987e-05	S	Single copy	-	24.044	NaN	24.044	NaN	NaN	#DIV/0!	NaN	1	no
TcCLB.508317.30	hypothetical protein	2560.66	2925.82	3024.55	2837.01	1.1426	0.497948	no		29.2657	65.0663	47.166	2.22329	0.0019076	S	Single copy	-	NaN	NaN	#DIV/0!	NaN	17.0928	17.0928	NaN	1	no
TcCLB.503651.40	hypothetical protein	384	430.267	416.076	410.114	1.12049	0.62382	no		30.2455	34.7673	32.5064	1.1495	0.613088	no	Single copy	-	NaN	NaN	#DIV/0!	22.4228	NaN	22.4228	NaN	1	no
TcCLB.508953.28	WD domain, G-beta repeat, putative	544.905	488.986	500.091	511.327	0.897379	0.628328	no		28.8556	64.0599	46.4577	2.22002	0.00293373	S	Single copy	-	NaN	NaN	#DIV/0!	NaN	18.8106	18.8106	NaN	1	no
TcCLB.508647.160	hypothetical protein, conserved	1064.14	786.63	819.149	889.974	0.739214	0.146992	no		34.3936	76.3443	55.369	2.21972	0.00151839	S	Single copy	-	NaN	NaN	#DIV/0!	22.5479	22.5455	22.5467	NaN	1	no
TcCLB.511393.60	STE/STE7 protein kinase, putative	2642.59	1952.91	2048.37	2214.62	0.739012	0.12645	no		79.9373	176.174	128.056	2.20391	0.000264887	S	Single copy	-	NaN	NaN	#DIV/0!	21.0343	NaN	21.0343	NaN	1	no
TcCLB.509891.70	SPRY domain/HECT-domain (ubiquitin-transferase), putative	448.165	419.131	513.093	460.13	0.935217	0.773636	no		313.925	690.382	502.153	2.1992	0.000372591	S	Single copy	-	NaN	NaN	#DIV/0!	NaN	21.5238	21.5238	NaN	1	no
TcCLB.510747.60	cytochrome P450 reductase, putative	380.051	384.71	447.081	403.947	1.01226	0.966678	no		38.7756	85.0461	61.9108	2.19329	0.00901494	S	Single copy	-	NaN	NaN	#DIV/0!	23.0078	22.954	22.9809	NaN	1	no
TcCLB.506755.140	ATP-dependent helicase, putative	1375.1	1221.96	1528.28	1375.11	0.888636	0.562407	no		93.2521	204.292	148.772	2.19075	0.000162087	S	Single copy	-	NaN	NaN	#DIV/0!	31.6801	NaN	31.6801	NaN	1	no
TcCLB.507079.10	hypothetical protein, conserved	1798.58	1742.33	1959.36	1833.42	0.968725	0.875528	no		166.607	364	265.303	2.18478	7.17865e-06	S	Single copy	-	NaN	NaN	#DIV/0!	22.8769	NaN	22.8769	NaN	1	no
TcCLB.504147.310	ADP-ribosylation factor family, putative	1162.86	1062	1112.2	1112.35	0.913268	0.660378	no		43.6999	95.2948	69.4973	2.18067	0.00397615	S	Single copy	-	NaN	NaN	#DIV/0!	NaN	23.1066	23.1066	NaN	1	no
TcCLB.507639.50	tRNA pseudouridine synthase A, putative	775.897	564.916	618.112	652.975	0.728081	0.139571	no		36.0409	78.329	57.1849	2.17334	0.00122328	S	Single copy	-	NaN	23.6361	23.6361	NaN	NaN	#DIV/0!	NaN	1	no
TcCLB.509453.10	PRP38 family, putative	1095.73	817.002	827.15	913.295	0.745621	0.157768	no		58.6335	127.173	92.9033	2.16895	9.13691e-05	S	Single copy	-	NaN	NaN	#DIV/0!	23.1386	NaN	23.1386	NaN	1	no
TcCLB.511567.20	retrotransposon hot spot protein (RHS, pseudogene), putative	11.8458	27.3346	21.0038	20.0614	2.30755	0.206786	no		0.526624	0.60088	0.563752	1.141	0.892288	no	Single copy	-	NaN	NaN	#DIV/0!	NaN	18.0784	18.0784	NaN	1	no
TcCLB.503799.4	aurora B kinase, putative (fragment)	432.37	651.982	961.175	681.842	1.50792	0.0622006	G2	S	47.3928	102.736	75.0645	2.16776	0.00106056	S	Single copy	-	NaN	NaN	#DIV/0!	NaN	22.5704	22.5704	NaN	1	no
TcCLB.506517.100	ATPase family associated with various cellular activities (AAA), putative	919.033	1098.45	1131.21	1049.56	1.19522	0.389187	no		93.1024	201.699	147.401	2.16642	9.61993e-06	S	Single copy	-	NaN	NaN	#DIV/0!	NaN	17.3293	17.3293	NaN	1	no
TcCLB.507673.10	serine/threonine-protein phosphatase PP1, putative	251.722	241.962	255.046	249.577	0.961226	0.886137	no		51.9367	112.268	82.1024	2.16163	0.000200383	S	Single copy	-	NaN	NaN	#DIV/0!	NaN	23.6084	23.6084	NaN	1	no
TcCLB.506811.210	cell division cycle protein 45 (CDC45), putative	1254.66	1610.72	1274.23	1379.87	1.28379	0.216564	no		83.2624	178.739	131.001	2.14669	3.35278e-05	S	Single copy	-	NaN	NaN	#DIV/0!	24.3026	23.745	24.0238	NaN	1	no
TcCLB.508839.20	hypothetical protein, conserved	1554.76	1464.93	1747.32	1589	0.942228	0.769451	no		50.644	108.632	79.6378	2.145	0.000329276	S	Single copy	-	NaN	NaN	#DIV/0!	23.8383	23.4733	23.6558	NaN	1	no
TcCLB.510719.80	hypothetical protein, conserved	1276.38	1227.02	1309.24	1270.88	0.961329	0.848945	no		151.894	325.64	238.767	2.14387	0.000180699	S	Single copy	-	NaN	NaN	#DIV/0!	NaN	20.4111	20.4111	NaN	1	no
TcCLB.511305.20	Centrosomal protein of 164 kDa, putative	1473.81	1137.93	1503.27	1371.67	0.772101	0.203259	no		91.0174	194.308	142.663	2.13485	9.25339e-05	S	Single copy	-	NaN	NaN	#DIV/0!	24.4091	22.7951	23.6021	NaN	1	no
TcCLB.511435.10	WD40 repeat-containing protein	699.887	630.721	707.129	679.246	0.901176	0.630927	no		46.5755	98.9331	72.7543	2.12415	0.00285448	S	Single copy	-	NaN	22.3605	22.3605	NaN	NaN	#DIV/0!	NaN	1	no
TcCLB.503637.20	Cullin family/Cullin protein neddylation domain containing protein, putative	519.239	447.478	464.084	476.934	0.861796	0.508148	no		83.3365	176.506	129.921	2.11799	0.000238239	S	Single copy	-	23.5371	NaN	23.5371	NaN	NaN	#DIV/0!	NaN	1	no
TcCLB.508951.29	actin-like protein, putative	230.992	210.578	180.033	207.201	0.911623	0.728894	no		34.7745	39.5671	37.1708	1.13782	0.6111	no	Single copy	-	NaN	NaN	#DIV/0!	NaN	21.2236	21.2236	NaN	1	no
TcCLB.507603.120	hypothetical protein, conserved	896.329	867.621	1033.19	932.379	0.967972	0.879905	no		88.2039	185.316	136.76	2.10099	0.000103103	S	Single copy	-	NaN	NaN	#DIV/0!	24.3646	23.5008	23.9327	NaN	1	no
TcCLB.509073.70	phosphatidate cytidylyltransferase-like protein, putative	324.771	332.065	311.057	322.631	1.02246	0.934947	no		29.1529	33.1129	31.1329	1.13584	0.608704	no	Single copy	-	NaN	NaN	#DIV/0!	NaN	23.7763	23.7763	NaN	1	no
TcCLB.506493.70	STE/STE11 serine/threonine-protein kinase, putative	1277.37	1049.85	1252.23	1193.15	0.821887	0.338366	no		173.723	363.778	268.751	2.09401	0.000111315	S	Single copy	-	NaN	NaN	#DIV/0!	23.4951	22.3457	22.9204	NaN	1	no
TcCLB.511407.50	hypothetical protein, conserved	1827.21	1485.18	2134.39	1815.59	0.812815	0.301614	no		98.3856	205.814	152.1	2.09191	0.00026143	S	Single copy	-	NaN	NaN	#DIV/0!	22.6646	22.9143	22.7894	NaN	1	no
TcCLB.510773.9	Thioredoxin-like/Protein of unknown function (DUF3638)/Protein of unknown function (DUF3645), putative	9.87147	11.1363	16.0029	12.3369	1.12813	0.975084	no		85.7625	179.376	132.569	2.09154	0.00124697	S	Single copy	-	NaN	NaN	#DIV/0!	NaN	21.9377	21.9377	NaN	1	no
TcCLB.509599.20	N-terminal region of Chorein, a TM vesicle-mediated sorter, putative	657.44	536.569	693.126	629.045	0.816149	0.351228	no		255.024	530.511	392.767	2.08024	0.000459702	S	Single copy	-	NaN	20.3103	20.3103	NaN	NaN	#DIV/0!	NaN	1	no
TcCLB.510877.70	ATP-dependent RNA and DNA helicase, mitochondrial, putative	882.509	787.642	814.148	828.1	0.892503	0.590227	no		33.7874	70.1559	51.9716	2.07639	0.00498564	S	Single copy	-	NaN	NaN	#DIV/0!	NaN	23.2331	23.2331	NaN	1	no
TcCLB.503697.50	hypothetical protein, conserved	1477.76	1321.17	1358.25	1385.73	0.894039	0.580974	no		94.1921	195.159	144.676	2.07193	0.000571121	S	Single copy	-	NaN	NaN	#DIV/0!	14.9081	NaN	14.9081	NaN	1	no
TcCLB.511071.120	hypothetical protein, conserved	1108.57	1027.58	1082.2	1072.78	0.926945	0.714737	no		60.0285	124.304	92.1662	2.07075	0.00122076	S	Single copy	-	NaN	NaN	#DIV/0!	22.6081	23.3257	22.9669	NaN	1	no
TcCLB.509965.400	50S ribosome-binding GTPase, putative	637.697	545.68	587.107	590.161	0.855705	0.475989	no		45.0183	93.1734	69.0959	2.06968	0.00282143	S	Single copy	-	23.9407	23.7231	23.8319	NaN	NaN	#DIV/0!	NaN	1	no
TcCLB.510149.50	tfiih basal transcription factor complex helicase xpb subunit	1174.7	1151.09	1143.21	1156.33	0.979899	0.923984	no		60.7628	125.465	93.1139	2.06483	0.000886863	S	Single copy	-	NaN	20.7028	20.7028	NaN	NaN	#DIV/0!	NaN	1	no
TcCLB.506777.30	hypothetical protein, conserved	467.907	373.573	448.081	429.854	0.798391	0.324527	no		40.4176	82.8233	61.6205	2.04919	0.00159603	S	Single copy	-	NaN	NaN	#DIV/0!	NaN	21.0908	21.0908	NaN	1	no
TcCLB.510089.160	hypothetical protein, conserved (pseudogene)	1188.52	994.171	1268.23	1150.31	0.836475	0.38577	no		128.845	262.731	195.788	2.03912	0.000160809	S	Single copy	-	NaN	NaN	#DIV/0!	NaN	23.1546	23.1546	NaN	1	no
TcCLB.511425.40	hypothetical protein, conserved	2034.51	1483.16	1682.31	1733.32	0.729	0.11423	no		89.7802	182.801	136.291	2.0361	9.22397e-05	S	Single copy	-	NaN	NaN	#DIV/0!	NaN	24.3917	24.3917	NaN	1	no
TcCLB.503493.20	hypothetical protein, conserved	459.023	487.974	379.069	442.022	1.06307	0.790356	no		28.6752	58.3728	43.524	2.03566	0.00993811	S	Single copy	-	NaN	NaN	#DIV/0!	NaN	20.8422	20.8422	NaN	1	no
TcCLB.510741.70	STE/STE11 serine/threonine-protein kinase, putative	631.774	415.081	486.088	510.981	0.65701	0.0576897	no		65.5229	132.977	99.2498	2.02947	0.00653416	S	Single copy	-	NaN	NaN	#DIV/0!	NaN	20.3152	20.3152	NaN	1	no
TcCLB.503833.60	hypothetical protein, conserved	787.743	543.655	553.101	628.166	0.690143	0.0845671	no		36.1986	40.8145	38.5066	1.12752	0.639022	no	Single copy	-	NaN	NaN	#DIV/0!	23.1037	24.0372	23.5704	NaN	1	no
TcCLB.510611.50	hypothetical protein, conserved	1625.83	1584.4	1933.35	1714.53	0.974515	0.899838	no		63.5841	128.864	96.2239	2.02667	0.000491926	S	Single copy	-	NaN	NaN	#DIV/0!	21.6427	22.471	22.0568	NaN	1	no
TcCLB.508347.80	Present in the outer mitochondrial membrane proteome 2	3057.19	3141.46	2947.54	3048.73	1.02756	0.890651	no		94.3067	190.784	142.546	2.02302	0.000107679	S	Single copy	-	24.781	NaN	24.781	NaN	NaN	#DIV/0!	NaN	1	no
TcCLB.510747.170	hypothetical protein, conserved	1307.97	999.233	1352.25	1219.82	0.763957	0.188887	no		326.609	660.552	493.58	2.02246	0.000104183	S	Single copy	-	NaN	NaN	#DIV/0!	NaN	25.932	25.932	NaN	1	no
TcCLB.506625.220	hypothetical protein, conserved	1156.94	1238.16	1206.22	1200.44	1.0702	0.741842	no		38.748	78.2805	58.5143	2.02024	0.00280204	S	Single copy	-	NaN	NaN	#DIV/0!	NaN	NaN	#DIV/0!	NaN	1	no
TcCLB.506203.110	hypothetical protein, conserved	491.599	419.131	350.064	420.265	0.852587	0.481506	no		32.3247	36.3663	34.3455	1.12503	0.776116	no	Single copy	-	NaN	NaN	#DIV/0!	22.6887	23.9133	23.301	NaN	1	no
TcCLB.506567.134	WD domain, G-beta repeat, putative	507.393	556.817	480.087	514.766	1.09741	0.677326	no		74.2631	149.263	111.763	2.00992	0.000296286	S	Multicopy	TcCLB.506567.134;TcCLB.504009.4	NaN	21.08	21.08	NaN	NaN	#DIV/0!	NaN	1	no
TcCLB.507089.154	Dopey, N-terminal, putative	1071.05	1000.24	1138.21	1069.84	0.933888	0.742722	no		101.742	204.032	152.887	2.00539	0.00174902	S	Single copy	-	NaN	23.3795	23.3795	NaN	NaN	#DIV/0!	NaN	1	no
TcCLB.506661.50	hypothetical protein, conserved	1636.69	1328.26	1529.28	1498.08	0.811553	0.300823	no		93.9385	188.328	141.133	2.0048	0.000514297	S	Single copy	-	NaN	NaN	#DIV/0!	21.8931	NaN	21.8931	NaN	1	no
TcCLB.506925.270	hypothetical protein, conserved	1391.88	1270.55	1241.23	1301.22	0.912835	0.654599	no		93.8505	187.951	140.901	2.00266	0.00018236	S	Single copy	-	NaN	NaN	#DIV/0!	NaN	20.5386	20.5386	NaN	1	no
TcCLB.511585.160	hypothetical protein, conserved	711.733	687.415	647.118	682.089	0.965834	0.875249	no		30.1579	60.3381	45.248	2.00074	0.0112257	S	Single copy	-	NaN	NaN	#DIV/0!	NaN	22.2527	22.2527	NaN	1	no
TcCLB.506859.249	hypothetical protein, conserved	210.262	185.268	188.034	194.521	0.881129	0.640782	no		36.7956	41.2749	39.0353	1.12173	0.655923	no	Single copy	-	NaN	NaN	#DIV/0!	23.694	NaN	23.694	NaN	1	no
TcCLB.511575.40	exonuclease, putative	854.869	726.899	724.132	768.633	0.850304	0.443638	no		56.8365	113.489	85.1625	1.99676	0.00220455	no	Single copy	-	NaN	NaN	#DIV/0!	NaN	21.4558	21.4558	NaN	1	no
TcCLB.511127.270	ankyrin repeat protein, putative	255.671	276.383	254.046	262.034	1.08101	0.761399	no		19.4048	21.7415	20.5732	1.12042	0.869663	no	Single copy	-	NaN	NaN	#DIV/0!	24.5673	NaN	24.5673	NaN	1	no
TcCLB.510719.230	hypothetical protein, conserved	1222.09	1097.43	1326.24	1215.25	0.898	0.600679	no		76.1827	151.246	113.714	1.9853	0.000647302	no	Single copy	-	NaN	NaN	#DIV/0!	NaN	26.6791	26.6791	NaN	1	no
TcCLB.510105.130	phosphatidylinositol-4-phosphate 5-kinase type II beta, putative	646.581	725.886	720.131	697.533	1.12265	0.591367	no		70.8149	140.408	105.611	1.98274	0.000763915	no	Single copy	-	NaN	NaN	#DIV/0!	22.7929	22.0835	22.4382	NaN	1	no
TcCLB.504009.4	hypothetical protein, conserved	67.126	69.8552	62.0113	66.3308	1.04066	0.943626	no		20.6569	23.1101	21.8835	1.11876	0.729484	no	Multicopy	TcCLB.506567.134;TcCLB.504009.4	NaN	21.08	21.08	NaN	NaN	#DIV/0!	NaN	1	no
TcCLB.508229.40	trans-sialidase, Group V, putative	171.763	166.033	165.03	167.609	0.966635	0.917501	no		14.9494	16.7236	15.8365	1.11868	0.799617	no	Multicopy	TcCLB.508229.40;TcCLB.507237.10;TcCLB.506965.170;TcCLB.510371.90;TcCLB.511873.10;TcCLB.510557.10;TcCLB.511399.24;TcCLB.508121.150;TcCLB.507747.180;TcCLB.506951.80;TcCLB.508977.120;TcCLB.508977.40;TcCLB.511401.30;TcCLB.511349.20;TcCLB.511401.90;TcCLB.511173.470;TcCLB.506409.170;TcCLB.511173.80;TcCLB.511173.130	NaN	25.24	25.24	NaN	NaN	#DIV/0!	NaN	1	no
TcCLB.510759.200	hypothetical protein, conserved	468.895	407.995	502.091	459.66	0.87012	0.542333	no		52.117	102.957	77.5372	1.9755	0.00504685	no	Single copy	-	NaN	NaN	#DIV/0!	21.4842	NaN	21.4842	NaN	1	no
TcCLB.508647.10	Mnd1 family, putative	2831.14	2590.72	2236.41	2552.75	0.91508	0.652388	no		50.7508	99.9163	75.3336	1.96876	0.0033869	no	Single copy	-	NaN	NaN	#DIV/0!	25.4694	NaN	25.4694	NaN	1	no
TcCLB.510073.10	cysteine peptidase, clan CA, family C1, cathepsin L-like, putative	292.195	271.322	189.034	250.85	0.928562	0.770123	no		32.5814	63.9452	48.2633	1.96263	0.00759796	no	Multicopy	TcCLB.506529.550;TcCLB.510073.10;TcCLB.507537.20	NaN	NaN	#DIV/0!	23.83	23.54	23.685	NaN	1	no
TcCLB.506891.20	wd40 repeat domain-containing protein	529.111	385.722	456.083	456.972	0.729001	0.160692	no		37.2925	73.0559	55.1742	1.959	0.00435804	no	Single copy	-	NaN	NaN	#DIV/0!	21.6747	NaN	21.6747	NaN	1	no
TcCLB.503885.30	hypothetical protein, conserved (pseudogene)	784.782	650.969	771.14	735.63	0.829491	0.381402	no		78.0594	152.397	115.228	1.95232	0.000588739	no	Single copy	-	NaN	NaN	#DIV/0!	NaN	22.4421	22.4421	NaN	1	no
TcCLB.503561.10	Meiotic cell cortex C-terminal pleckstrin homology, putative	702.848	850.411	724.132	759.13	1.20995	0.368319	no		40.1812	78.2071	59.1941	1.94636	0.00481596	no	Single copy	-	NaN	NaN	#DIV/0!	23.2532	NaN	23.2532	NaN	1	no
TcCLB.506775.160	hypothetical protein, conserved	351.424	410.019	415.075	392.173	1.16674	0.508664	no		31.4278	61.1377	46.2828	1.94534	0.00833566	no	Single copy	-	NaN	25.2635	25.2635	NaN	NaN	#DIV/0!	NaN	1	no
TcCLB.504227.10	hypothetical protein, conserved	452.113	416.094	439.08	435.762	0.920331	0.719581	no		63.011	122.429	92.7198	1.94297	0.00270208	no	Single copy	-	NaN	24.6909	24.6909	NaN	NaN	#DIV/0!	NaN	1	no
TcCLB.504125.80	hypothetical protein, conserved	809.46	693.49	777.141	760.03	0.856731	0.467508	no		48.3816	93.9936	71.1876	1.94276	0.00548823	no	Single copy	-	NaN	NaN	#DIV/0!	NaN	22.3083	22.3083	NaN	1	no
TcCLB.511409.30	hypothetical protein, conserved	779.846	731.961	755.137	755.648	0.938597	0.768473	no		85.1086	164.884	124.996	1.93734	0.000935216	no	Single copy	-	NaN	NaN	#DIV/0!	22.2904	22.1199	22.2052	NaN	1	no
TcCLB.509247.60	Temperature dependent protein affecting M2 dsRNA replication, putative	1587.33	1454.81	1842.33	1628.16	0.916513	0.666427	no		79.6531	154.108	116.881	1.93474	0.00303719	no	Single copy	-	27.2692	NaN	27.2692	NaN	NaN	#DIV/0!	NaN	1	no
TcCLB.503697.100	hypothetical protein, conserved	1858.8	1677.54	2146.39	1894.24	0.902485	0.608671	no		213.983	413.815	313.899	1.93387	0.0001769	no	Single copy	-	NaN	NaN	#DIV/0!	23.0852	23.0527	23.069	NaN	1	no
TcCLB.511039.39	A distinct subfamily of CDD/CDA-like deaminases, putative	288.247	191.342	266.048	248.546	0.663815	0.105658	no		46.2966	88.7437	67.5202	1.91685	0.00419062	no	Single copy	-	NaN	NaN	#DIV/0!	NaN	21.5941	21.5941	NaN	1	no
TcCLB.506203.70	pre-mRNA-splicing factor ATP-dependent RNA helicase, putative	634.735	608.449	717.13	653.438	0.958587	0.849867	no		91.5208	175.148	133.335	1.91375	0.00109838	no	Single copy	-	NaN	NaN	#DIV/0!	23.3667	NaN	23.3667	NaN	1	no
TcCLB.507809.160	hypothetical protein, conserved	775.897	832.188	716.13	774.738	1.07255	0.742743	no		66.0919	126.232	96.1618	1.90994	0.00236055	no	Single copy	-	NaN	22.1644	22.1644	NaN	NaN	#DIV/0!	NaN	1	no
TcCLB.506529.90	puromycin-sensitive aminopeptidase-like protein, putative	2958.48	2656.52	2926.53	2847.18	0.897935	0.584084	no		162.896	311.035	236.965	1.9094	0.00111395	no	Single copy	-	23.2143	NaN	23.2143	NaN	NaN	#DIV/0!	NaN	1	no
TcCLB.509967.189	kinesin, putative (fragment)	86.8689	85.0411	141.026	104.312	0.978959	0.976749	no		103.808	197.889	150.849	1.90629	0.000247835	no	Single copy	-	NaN	NaN	#DIV/0!	23.2088	23.5634	23.3861	NaN	1	no
TcCLB.511365.90	hypothetical protein, conserved	665.337	496.073	547.099	569.503	0.745597	0.178792	no		32.988	62.6125	47.8002	1.89804	0.0123773	no	Single copy	-	NaN	NaN	#DIV/0!	21.0445	NaN	21.0445	NaN	1	no
TcCLB.509151.120	hypothetical protein, conserved	696.925	706.651	729.133	710.903	1.01395	0.953285	no		110.856	210.293	160.575	1.89699	0.00336461	no	Single copy	-	NaN	NaN	#DIV/0!	21.4346	NaN	21.4346	NaN	1	no
TcCLB.504005.3	RNA helicase, putative	359.321	283.47	332.06	324.951	0.788905	0.3217	no		41.6022	78.7048	60.1535	1.89184	0.00833268	no	Single copy	-	NaN	NaN	#DIV/0!	NaN	21.0567	21.0567	NaN	1	no
TcCLB.509807.20	hypothetical protein, conserved	1139.17	999.233	1119.2	1085.87	0.877161	0.525642	no		97.3126	183.1	140.206	1.88156	0.0019076	no	Single copy	-	NaN	NaN	#DIV/0!	24.1029	23.918	24.0104	NaN	1	no
TcCLB.507923.30	vacuolar assembly protein vps41, putative	524.175	479.875	541.098	515.049	0.915486	0.695445	no		58.5232	109.99	84.2567	1.87943	0.00332002	no	Single copy	-	NaN	NaN	#DIV/0!	NaN	19.7282	19.7282	NaN	1	no
TcCLB.509099.70	endo/exonuclease Mre11, putative	1079.94	1064.03	1143.21	1095.72	0.985265	0.945873	no		111.352	207.589	159.471	1.86426	0.000403959	no	Single copy	-	NaN	NaN	#DIV/0!	22.0026	NaN	22.0026	NaN	1	no
TcCLB.511365.4	hypothetical protein, conserved (fragment)	95.7532	141.735	147.027	128.172	1.48021	0.200098	no		64.9336	121.028	92.9808	1.86388	0.0102291	no	Single copy	-	23.2757	24.402	23.8389	NaN	NaN	#DIV/0!	NaN	1	no
TcCLB.509951.40	hypothetical protein	685.08	668.18	753.137	702.132	0.975332	0.912163	no		42.2943	78.7428	60.5185	1.86178	0.0193151	no	Single copy	-	NaN	NaN	#DIV/0!	NaN	22.4886	22.4886	NaN	1	no
TcCLB.506405.100	hypothetical protein, conserved	830.19	925.328	927.168	894.229	1.1146	0.605895	no		45.0868	83.4319	64.2593	1.85047	0.0173816	no	Single copy	-	NaN	NaN	#DIV/0!	NaN	23.1767	23.1767	NaN	1	no
TcCLB.508129.9	adenosine monophosphate deaminase, putative (fragment)	153.995	145.785	185.034	161.604	0.946685	0.863088	no		43.6175	80.0958	61.8567	1.83632	0.0144332	no	Multicopy	TcCLB.461927.9;TcCLB.508129.9	NaN	NaN	#DIV/0!	NaN	22.4531	22.4531	NaN	1	no
TcCLB.503619.20	hypothetical protein, conserved	824.267	859.522	829.151	837.647	1.04277	0.845436	no		44.9728	82.184	63.5784	1.82742	0.0151292	no	Single copy	-	22.1902	NaN	22.1902	NaN	NaN	#DIV/0!	NaN	1	no
TcCLB.506945.180	RF-1 domain containing protein, putative	927.918	838.262	902.164	889.448	0.90338	0.628999	no		30.4109	55.5295	42.9702	1.82597	0.0174252	no	Single copy	-	NaN	NaN	#DIV/0!	NaN	20.5462	20.5462	NaN	1	no
TcCLB.507559.30	hypothetical protein, conserved	313.913	329.028	344.063	329.001	1.04815	0.852189	no		35.3913	64.0393	49.7153	1.80946	0.01439	no	Single copy	-	NaN	NaN	#DIV/0!	22.055	NaN	22.055	NaN	1	no
TcCLB.509231.20	CMGC/RCK protein kinase, putative	895.342	791.692	823.15	836.728	0.884234	0.559505	no		28.7887	31.5353	30.162	1.09541	0.657682	no	Single copy	-	NaN	NaN	#DIV/0!	NaN	21.7157	21.7157	NaN	1	no
TcCLB.508169.40	serine peptidase clan SF, family S26B, putative	99.7018	103.264	98.0178	100.328	1.03573	0.935609	no		32.6256	35.7041	34.1648	1.09436	0.740789	no	Single copy	-	23.0412	NaN	23.0412	NaN	NaN	#DIV/0!	NaN	1	no
TcCLB.510767.69	hypothetical protein, conserved	528.123	612.498	529.096	556.573	1.15976	0.499976	no		44.3232	79.9728	62.148	1.80431	0.0159909	no	Single copy	-	NaN	NaN	#DIV/0!	NaN	21.0406	21.0406	NaN	1	no
TcCLB.509767.50	Kinetochore interacting protein 2	1344.49	1482.14	1414.26	1413.63	1.10238	0.631067	no		95.8432	172.676	134.259	1.80165	0.00143085	no	Single copy	-	NaN	NaN	#DIV/0!	23.6354	NaN	23.6354	NaN	1	no
TcCLB.504229.4	retrotransposon hot spot (RHS) protein, putative	193.481	205.516	207.038	202.011	1.0622	0.831264	no		30.4152	33.2758	31.8455	1.09405	0.903891	no	Minority	TcCLB.508325.160;TcCLB.504099.40;TcCLB.504229.4	NaN	NaN	#DIV/0!	24.6373	24.6716	24.6545	NaN	1	S
TcCLB.510863.20	hypothetical protein	494.56	534.544	578.105	535.736	1.08085	0.730142	no		62.8771	113.151	88.0143	1.79957	0.00564418	no	Single copy	-	NaN	NaN	#DIV/0!	NaN	23.5664	23.5664	NaN	1	no
TcCLB.510533.80	ChaC-like protein, putative	418.55	460.639	475.086	451.425	1.10056	0.676812	no		22.8924	25.0349	23.9637	1.09359	0.945997	no	Single copy	-	NaN	NaN	#DIV/0!	NaN	21.6337	21.6337	NaN	1	no
TcCLB.506717.4	hypothetical protein, conserved (fragment)	598.211	559.854	672.122	610.062	0.93588	0.765797	no		54.5489	97.7884	76.1686	1.79267	0.0075515	no	Single copy	-	NaN	NaN	#DIV/0!	NaN	22.0952	22.0952	NaN	1	no
TcCLB.509977.100	btb/poz domain containing protein, putative	1172.73	1006.32	1060.19	1079.75	0.8581	0.457629	no		81.6048	146.095	113.85	1.79028	0.00239023	no	Single copy	-	NaN	NaN	#DIV/0!	22.0924	24.3498	23.2211	NaN	1	no
TcCLB.511313.30	formin, putative	479.753	389.772	460.084	443.203	0.812442	0.361307	no		89.0794	158.361	123.72	1.77775	0.00610891	no	Single copy	-	NaN	24.2108	24.2108	NaN	NaN	#DIV/0!	NaN	1	no
TcCLB.507797.9	nuclear transcription factor, putative	241.851	212.603	227.041	227.165	0.879065	0.621806	no		31.131	33.887	32.509	1.08853	0.777858	no	Single copy	-	25.4753	25.8925	25.6839	NaN	NaN	#DIV/0!	NaN	1	G1
TcCLB.510857.50	lipoyltransferase, putative	435.332	423.181	483.088	447.2	0.972088	0.908138	no		31.1687	55.3602	43.2644	1.77615	0.0326469	no	Single copy	-	NaN	NaN	#DIV/0!	21.8859	NaN	21.8859	NaN	1	no
TcCLB.410589.10	AMP deaminase, putative	522.201	495.061	636.116	551.126	0.948028	0.815306	no		30.0975	53.449	41.7732	1.77586	0.0312306	no	Single copy	-	NaN	NaN	#DIV/0!	NaN	NaN	#DIV/0!	NaN	1	no
TcCLB.504097.40	hypothetical protein, conserved	668.298	685.391	657.119	670.269	1.02558	0.911123	no		61.3677	108.957	85.1624	1.77548	0.00965534	no	Single copy	-	NaN	NaN	#DIV/0!	NaN	NaN	#DIV/0!	NaN	1	no
TcCLB.506179.40	hypothetical protein, conserved	1243.8	1255.37	1158.21	1219.13	1.0093	0.966762	no		98.321	174.472	136.397	1.77452	0.00235604	no	Single copy	-	NaN	NaN	#DIV/0!	23.8099	22.5787	23.1943	NaN	1	no
TcCLB.507837.90	cell division cycle protein, putative	571.558	437.354	383.07	463.994	0.765197	0.228775	no		33.7624	59.6638	46.7131	1.76717	0.0461913	no	Single copy	-	NaN	NaN	#DIV/0!	NaN	20.737	20.737	NaN	1	no
TcCLB.511753.80	GTPase activating protein, putative	357.347	376.61	426.077	386.678	1.05391	0.829053	no		33.3719	58.9681	46.17	1.767	0.0376498	no	Single copy	-	NaN	NaN	#DIV/0!	NaN	20.8768	20.8768	NaN	1	no
TcCLB.505009.30	kinetoplastid-specific phospho-protein phosphatase, putative	447.177	561.879	440.08	483.045	1.2565	0.304795	no		18.8262	20.4446	19.6354	1.08597	0.711136	no	Single copy	-	NaN	NaN	#DIV/0!	21.25	NaN	21.25	NaN	1	no
TcCLB.511001.90	hypothetical protein, conserved	1017.75	831.175	1051.19	966.705	0.816681	0.331389	no		207.024	364.138	285.581	1.75891	0.0113835	no	Single copy	-	NaN	NaN	#DIV/0!	NaN	21.4738	21.4738	NaN	1	no
TcCLB.511111.50	ubiquitin-conjugating enzyme, putative	162.879	258.16	452.082	291.041	1.58498	0.0774303	G2	S	47.0041	82.6713	64.8377	1.75881	0.0163153	no	Single copy	-	NaN	NaN	#DIV/0!	NaN	23.1619	23.1619	NaN	1	no
TcCLB.506529.460	TPR repeat, putative	842.036	961.774	765.139	856.316	1.1422	0.525452	no		86.132	151.378	118.755	1.75752	0.0039191	no	Single copy	-	NaN	NaN	#DIV/0!	NaN	21.3379	21.3379	NaN	1	no
TcCLB.508921.30	Kinesin-13 4, putative	155.969	104.277	125.023	128.423	0.668572	0.175961	no		48.492	85.1983	66.8451	1.75696	0.013117	no	Multicopy	TcCLB.510841.10;TcCLB.508921.30	NaN	NaN	#DIV/0!	NaN	21.0746	21.0746	NaN	1	no
TcCLB.510755.70	proteasome complex subunit Rpn13 ubiquitin receptor, putative	387.949	420.143	468.085	425.392	1.08299	0.733821	no		44.0474	77.2901	60.6688	1.7547	0.020209	no	Single copy	-	NaN	NaN	#DIV/0!	NaN	26.7434	26.7434	NaN	1	no
TcCLB.506181.130	hypothetical protein	829.203	742.085	789.143	786.81	0.894937	0.601447	no		38.7458	67.9477	53.3468	1.75368	0.0307381	no	Single copy	-	NaN	NaN	#DIV/0!	NaN	21.897	21.897	NaN	1	no
TcCLB.509153.110	hypothetical protein	266.53	338.14	278.051	294.24	1.26868	0.325508	no		27.1325	29.3401	28.2363	1.08136	0.926017	no	Single copy	-	NaN	NaN	#DIV/0!	24.3315	24.4264	24.3789	NaN	1	S
TcCLB.503897.110	plectin-like protein, putative	354.386	339.152	402.073	365.204	0.957014	0.859966	no		38.9888	68.3429	53.6658	1.75289	0.0176822	no	Single copy	-	NaN	22.3095	22.3095	NaN	NaN	#DIV/0!	NaN	1	no
TcCLB.508777.120	hypothetical protein, conserved	416.576	347.251	338.061	367.296	0.833584	0.434056	no		39.4086	68.9541	54.1813	1.74972	0.0220242	no	Single copy	-	NaN	NaN	#DIV/0!	NaN	22.0719	22.0719	NaN	1	no
TcCLB.506649.64	hypothetical protein, conserved	323.784	317.892	272.049	304.575	0.981801	0.948438	no		20.1285	21.7335	20.931	1.07974	0.804503	no	Single copy	-	NaN	NaN	#DIV/0!	23.4763	NaN	23.4763	NaN	1	no
TcCLB.506941.90	ATP-dependent DEAD/H DNA helicase recQ family, putative	692.977	621.61	642.117	652.234	0.897014	0.616101	no		50.4912	88.0477	69.2695	1.74382	0.0217578	no	Single copy	-	NaN	NaN	#DIV/0!	NaN	18.4174	18.4174	NaN	1	no
TcCLB.511525.29	PIN domain containing protein, putative	738.386	666.155	691.126	698.555	0.902178	0.632516	no		33.1289	57.2835	45.2062	1.72911	0.0465822	no	Single copy	-	NaN	NaN	#DIV/0!	23.704	23.7582	23.7311	NaN	1	no
TcCLB.503897.100	hypothetical protein, conserved	486.663	424.193	521.095	477.317	0.871636	0.545097	no		117.15	202.499	159.825	1.72854	0.00184397	no	Single copy	-	NaN	NaN	#DIV/0!	22.5178	NaN	22.5178	NaN	1	no
TcCLB.509777.100	ubiquitin-activating enzyme, putative	942.725	832.188	820.149	865.021	0.882747	0.552235	no		77.4916	133.76	105.626	1.72612	0.00571243	no	Single copy	-	NaN	NaN	#DIV/0!	21.8622	NaN	21.8622	NaN	1	no
TcCLB.507737.20	hypothetical protein, conserved	1038.48	879.77	1177.21	1031.82	0.847173	0.42529	no		67.2998	116.056	91.6778	1.72446	0.00940104	no	Single copy	-	NaN	NaN	#DIV/0!	NaN	19.8195	19.8195	NaN	1	no
TcCLB.507083.70	Iron-sulfur assembly protein 1, putative	1498.49	1515.55	1450.26	1488.1	1.01139	0.957655	no		35.6128	61.1434	48.3781	1.7169	0.0294057	no	Single copy	-	NaN	NaN	#DIV/0!	24.0816	22.7232	23.4024	NaN	1	no
TcCLB.509669.20	subtilisin-like serine peptidase, putative	1361.28	1356.61	1429.26	1382.38	0.996571	0.989335	no		118.176	202.781	160.479	1.71592	0.00850504	no	Single copy	-	NaN	NaN	#DIV/0!	NaN	21.0874	21.0874	NaN	1	no
TcCLB.507711.80	Ras-induced vulval development antagonist, putative	844.997	802.828	754.137	800.654	0.950095	0.811131	no		36.8332	39.5027	38.168	1.07247	0.896118	no	Single copy	-	NaN	NaN	#DIV/0!	NaN	21.8207	21.8207	NaN	1	no
TcCLB.506221.60	DNA polymerase alpha/epsilon subunit B, putative	559.712	563.903	547.099	556.905	1.00749	0.979151	no		46.3049	79.1789	62.7419	1.70994	0.0221876	no	Single copy	-	NaN	NaN	#DIV/0!	23.4936	NaN	23.4936	NaN	1	no
TcCLB.508317.60	hypothetical protein, conserved	451.126	608.449	610.111	556.562	1.34873	0.175499	no		57.3982	98.0366	77.7174	1.70801	0.0164725	no	Single copy	-	NaN	NaN	#DIV/0!	NaN	22.6916	22.6916	NaN	1	no
TcCLB.511733.120	hypothetical protein, conserved	2420.48	2461.13	2280.41	2387.34	1.01679	0.934221	no		145.337	248.167	196.752	1.70753	0.00247233	no	Single copy	-	NaN	NaN	#DIV/0!	NaN	23.3689	23.3689	NaN	1	no
TcCLB.511143.39	hypothetical protein, conserved	214.211	166.033	180.033	186.759	0.77509	0.343206	no		12.6905	13.5955	13.143	1.07131	0.903626	no	Single copy	-	NaN	NaN	#DIV/0!	21.108	21.9449	21.5264	NaN	1	no
TcCLB.503955.30	SET domain containing protein, putative	184.596	224.751	266.048	225.132	1.21753	0.457695	no		20.1924	21.6186	20.9055	1.07063	0.752571	no	Single copy	-	NaN	NaN	#DIV/0!	NaN	NaN	#DIV/0!	NaN	1	no
TcCLB.511529.9	Importin-beta N-terminal domain/HEAT-like repeat, putative	517.265	445.453	588.107	516.942	0.861171	0.506311	no		91.8307	156.588	124.209	1.70518	0.00473067	no	Single copy	-	NaN	NaN	#DIV/0!	22.7753	23.2946	23.0349	NaN	1	no
TcCLB.506825.50	hypothetical protein, conserved	678.17	633.758	585.106	632.345	0.934513	0.75675	no		54.1351	92.3083	73.2217	1.70515	0.0155474	no	Single copy	-	NaN	NaN	#DIV/0!	22.6053	22.8679	22.7366	NaN	1	no
TcCLB.508987.30	serine/threonine-protein kinase, putative	636.71	446.466	545.099	542.758	0.701208	0.107034	no		66.0215	112.186	89.1035	1.69923	0.0179232	no	Single copy	-	NaN	NaN	#DIV/0!	NaN	22.2713	22.2713	NaN	1	no
TcCLB.508387.80	hypothetical protein, conserved	857.83	1024.54	906.165	929.512	1.19434	0.393808	no		129.809	219.953	174.881	1.69443	0.00182541	no	Single copy	-	NaN	NaN	#DIV/0!	NaN	23.9228	23.9228	NaN	1	no
TcCLB.506893.60	hypothetical protein, conserved	350.437	396.858	375.068	374.121	1.13247	0.59661	no		30.4796	51.5477	41.0136	1.69122	0.0719287	no	Single copy	-	NaN	NaN	#DIV/0!	NaN	23.0768	23.0768	NaN	1	no
TcCLB.510351.60	hypothetical protein, conserved	533.059	506.197	522.095	520.45	0.949607	0.820564	no		35.1662	59.3073	47.2368	1.68648	0.0504277	no	Single copy	-	NaN	NaN	#DIV/0!	NaN	23.0419	23.0419	NaN	1	no
TcCLB.507011.100	hypothetical protein, conserved	540.956	429.255	516.094	495.435	0.793511	0.30123	no		49.5352	83.4809	66.508	1.68529	0.0220798	no	Single copy	-	NaN	NaN	#DIV/0!	NaN	27.4947	27.4947	NaN	1	no
TcCLB.506147.130	hypothetical protein, conserved	252.71	248.036	223.041	241.262	0.981508	0.952667	no		31.9461	53.7117	42.8289	1.68132	0.0489592	no	Single copy	-	NaN	NaN	#DIV/0!	22.1882	NaN	22.1882	NaN	1	no
TcCLB.509171.40	hypothetical protein, conserved	1322.78	1495.31	1292.23	1370.11	1.13043	0.545358	no		138.984	233.521	186.252	1.68021	0.00319257	no	Single copy	-	NaN	NaN	#DIV/0!	21.9998	22.8123	22.406	NaN	1	no
TcCLB.507803.40	hypothetical protein	1672.23	1342.43	1433.26	1482.64	0.802783	0.275905	no		102.244	171.699	136.971	1.67931	0.0104496	no	Single copy	-	27.0027	NaN	27.0027	NaN	NaN	#DIV/0!	NaN	1	no
TcCLB.511309.7	hypothetical protein	359.321	359.4	374.068	364.263	1.00022	1	no		68.6581	115.246	91.9522	1.67855	0.00857097	no	Single copy	-	NaN	NaN	#DIV/0!	20.6299	NaN	20.6299	NaN	1	no
TcCLB.504107.10	calpain-like cysteine peptidase, putative (fragment)	74.036	103.264	121.022	99.4407	1.39478	0.327119	no		27.428	29.1931	28.3106	1.06435	0.860358	no	Single copy	-	NaN	NaN	#DIV/0!	23.8746	NaN	23.8746	NaN	1	no
TcCLB.506635.30	hypothetical protein, conserved	1402.74	1168.3	1544.28	1371.77	0.832874	0.369017	no		116.395	194.772	155.583	1.67337	0.0136334	no	Single copy	-	23.043	NaN	23.043	NaN	NaN	#DIV/0!	NaN	1	no
TcCLB.508719.40	kinetoplast DNA-associated protein, putative	766.026	1424.44	1274.23	1154.9	1.85952	0.00269627	S	S	34.6222	57.8447	46.2334	1.67074	0.0730027	no	Single copy	-	NaN	28.3553	28.3553	NaN	NaN	#DIV/0!	NaN	1	no
TcCLB.511337.39	hypothetical protein, conserved	538.982	546.693	497.09	527.588	1.01431	0.954833	no		24.1409	25.6134	24.8771	1.06099	0.927105	no	Single copy	-	NaN	NaN	#DIV/0!	22.8862	NaN	22.8862	NaN	1	no
TcCLB.506401.50	malonyl-CoA decarboxylase, mitochondrial precursor, putative	694.951	621.61	661.12	659.227	0.894465	0.606709	no		38.1057	63.4693	50.7875	1.66561	0.117702	no	Single copy	-	NaN	NaN	#DIV/0!	23.642	23.4024	23.5222	NaN	1	no
TcCLB.507603.220	hypothetical protein	848.946	970.886	1308.24	1042.69	1.14364	0.521193	no		129.308	215.15	172.229	1.66385	0.00458254	no	Single copy	-	NaN	NaN	#DIV/0!	NaN	21.0154	21.0154	NaN	1	no
TcCLB.506467.10	hypothetical protein, conserved	609.069	602.374	679.123	630.189	0.989008	0.965207	no		58.5752	97.45	78.0126	1.66367	0.0297086	no	Single copy	-	NaN	NaN	#DIV/0!	19.37	NaN	19.37	NaN	1	no
TcCLB.506895.40	Kinesin-13 1, putative	2368.16	2117.93	2714.49	2400.2	0.894333	0.57317	no		251.621	417.047	334.334	1.65744	0.00114752	no	Single copy	-	NaN	NaN	#DIV/0!	23.5524	23.2831	23.4177	NaN	1	no
TcCLB.510769.10	CHAT domain containing protein, putative	1268.48	1317.12	1319.24	1301.62	1.03835	0.855565	no		122.262	202.276	162.269	1.65446	0.0114218	no	Single copy	-	NaN	NaN	#DIV/0!	22.3305	NaN	22.3305	NaN	1	no
TcCLB.511361.80	hypothetical protein, conserved	537.995	834.212	511.093	627.767	1.5506	0.040816	S	S	45.9299	75.6909	60.8104	1.64797	0.0438016	no	Single copy	-	NaN	NaN	#DIV/0!	23.1344	23.4381	23.2862	NaN	1	no
TcCLB.503599.50	hypothetical protein, conserved	503.445	767.394	401.073	557.304	1.52429	0.0511911	S	S	43.9727	72.37	58.1713	1.64579	0.0587103	no	Single copy	-	NaN	NaN	#DIV/0!	21.4897	NaN	21.4897	NaN	1	no
TcCLB.510971.69	hypothetical protein, conserved (fragment)	506.406	503.16	853.155	620.907	0.993589	0.983881	G2	G1	193.236	317.511	255.374	1.64312	0.00433814	no	Single copy	-	NaN	NaN	#DIV/0!	23.7099	23.7293	23.7196	NaN	1	no
TcCLB.506265.60	hypothetical protein, conserved	1138.18	817.002	849.154	934.779	0.717814	0.110037	no		102.194	167.669	134.931	1.6407	0.0260197	no	Single copy	-	NaN	22.0667	22.0667	NaN	NaN	#DIV/0!	NaN	1	no
TcCLB.508717.33	mitochondrial chaperone BCS1, putative	803.537	684.378	688.125	725.347	0.851707	0.451086	no		35.337	37.1141	36.2256	1.05029	0.877207	no	Single copy	-	NaN	NaN	#DIV/0!	NaN	19.9822	19.9822	NaN	1	no
TcCLB.511751.40	DNA-J protein, putative	658.427	604.399	679.123	647.316	0.917944	0.695384	no		56.7236	92.8721	74.7978	1.63728	0.0353818	no	Single copy	-	NaN	NaN	#DIV/0!	NaN	22.4216	22.4216	NaN	1	no
TcCLB.506351.30	hypothetical protein, conserved	713.707	651.982	679.123	681.604	0.913514	0.675922	no		80.1373	131.012	105.575	1.63485	0.016748	no	Single copy	-	NaN	NaN	#DIV/0!	20.9345	NaN	20.9345	NaN	1	no
TcCLB.506925.410	ATPase, putative	734.437	834.212	766.139	778.263	1.13585	0.548388	no		78.0952	127.59	102.842	1.63377	0.0142635	no	Single copy	-	NaN	NaN	#DIV/0!	22.9587	NaN	22.9587	NaN	1	no
TcCLB.510181.60	chromatin assembly factor 1 subunit B, putative	931.866	1078.2	927.168	979.078	1.15703	0.481812	no		76.6962	125.271	100.984	1.63335	0.0203284	no	Single copy	-	NaN	23.3272	23.3272	NaN	NaN	#DIV/0!	NaN	1	no
TcCLB.509967.90	hypothetical protein, conserved	1247.75	1189.56	1272.23	1236.52	0.953364	0.817326	no		97.6003	159.029	128.314	1.62938	0.00860286	no	Single copy	-	NaN	NaN	#DIV/0!	NaN	19.4985	19.4985	NaN	1	no
TcCLB.508385.10	hypothetical protein, conserved	1065.13	1098.45	779.142	980.907	1.03128	0.884008	no		106.238	172.931	139.584	1.62777	0.0460216	no	Single copy	-	NaN	NaN	#DIV/0!	21.8153	21.722	21.7686	NaN	1	no
TcCLB.504867.60	myotubularin-associated protein, putative	953.584	1024.54	892.162	956.763	1.07441	0.731355	no		99.822	162.32	131.071	1.6261	0.00867817	no	Single copy	-	NaN	NaN	#DIV/0!	NaN	21.7957	21.7957	NaN	1	no
TcCLB.511111.30	Domain of unknown function (DUF4520), putative	701.861	749.171	638.116	696.383	1.06741	0.762811	no		82.7984	134.521	108.66	1.62468	0.0140942	no	Single copy	-	NaN	NaN	#DIV/0!	23.6724	23.722	23.6972	NaN	1	no
TcCLB.504883.30	hypothetical protein, conserved	485.676	417.106	419.076	440.619	0.858816	0.502568	no		51.8836	84.2901	68.0868	1.6246	0.0860668	no	Single copy	-	NaN	NaN	#DIV/0!	22.2475	22.0712	22.1594	NaN	1	no
TcCLB.511211.150	gamma-tubulin complex component 3	736.411	621.61	641.117	666.379	0.844107	0.430514	no		63.2194	102.526	82.8726	1.62175	0.0311161	no	Single copy	-	NaN	NaN	#DIV/0!	NaN	20.101	20.101	NaN	1	no
TcCLB.511337.4	hypothetical protein, conserved	168.802	120.475	142.026	143.768	0.713705	0.242763	no		14.0305	14.6704	14.3505	1.04561	0.992252	no	Single copy	-	NaN	NaN	#DIV/0!	NaN	23.0638	23.0638	NaN	1	no
TcCLB.510761.4	hypothetical protein, conserved	558.725	666.155	566.103	596.994	1.19228	0.418678	no		46.7091	75.7316	61.2203	1.62135	0.0331343	no	Single copy	-	NaN	NaN	#DIV/0!	NaN	22.9297	22.9297	NaN	1	no
TcCLB.511395.20	phosphatidylglycerolphosphate synthase, mitochondrial, putative	812.422	921.278	826.15	853.283	1.13399	0.549775	no		80.8198	130.999	105.91	1.62088	0.0175716	no	Single copy	-	NaN	NaN	#DIV/0!	23.6191	23.5898	23.6044	NaN	1	no
TcCLB.508181.40	choline/ethanolamine phosphotransferase, putative	1696.9	1618.82	1664.3	1660.01	0.953982	0.815989	no		65.4756	105.968	85.722	1.61844	0.0263294	no	Single copy	-	NaN	NaN	#DIV/0!	NaN	23.535	23.535	NaN	1	no
TcCLB.504097.4	ISWI complex protein	816.37	641.858	467.085	641.771	0.786234	0.258855	G1	G1	45.3603	73.3243	59.3423	1.61649	0.052694	no	Single copy	-	NaN	NaN	#DIV/0!	NaN	23.2863	23.2863	NaN	1	no
TcCLB.506357.180	hypothetical protein	1212.22	1007.33	1120.2	1113.25	0.830984	0.367848	no		114.199	184.383	149.291	1.61458	0.0221141	no	Single copy	-	NaN	NaN	#DIV/0!	NaN	21.5523	21.5523	NaN	1	no
TcCLB.506797.30	hypothetical protein	1295.14	1248.28	1177.21	1240.21	0.963822	0.858781	no		83.2822	134.389	108.835	1.61365	0.0154931	no	Single copy	-	NaN	NaN	#DIV/0!	NaN	20.6046	20.6046	NaN	1	no
TcCLB.509965.319	Gamma-tubulin complex component 4	528.123	529.482	526.096	527.9	1.00257	0.997527	no		65.0685	104.724	84.8961	1.60944	0.0230718	no	Single copy	-	NaN	NaN	#DIV/0!	23.4544	23.4143	23.4343	NaN	1	no
TcCLB.510317.20	hypothetical protein, conserved	794.653	729.936	799.145	774.578	0.918559	0.691307	no		119.862	192.296	156.079	1.60432	0.00877701	no	Single copy	-	NaN	NaN	#DIV/0!	22.9002	22.4364	22.6683	NaN	1	no
TcCLB.508465.70	50S ribosome-binding GTPase, putative	798.602	692.477	818.149	769.743	0.867112	0.503513	no		42.6567	68.3357	55.4962	1.60199	0.0508358	no	Single copy	-	NaN	NaN	#DIV/0!	NaN	21.3873	21.3873	NaN	1	no
TcCLB.503675.10	glycosyl transferase-like protein, putative	287.26	236.9	245.045	256.401	0.82469	0.440933	no		34.1397	35.5445	34.8421	1.04115	0.928233	no	Single copy	-	NaN	NaN	#DIV/0!	NaN	20.6278	20.6278	NaN	1	no
TcCLB.511571.40	hypothetical protein, conserved	690.015	669.192	707.129	688.779	0.969822	0.891037	no		73.8594	118.213	96.0363	1.60052	0.0398062	no	Single copy	-	NaN	NaN	#DIV/0!	21.8429	NaN	21.8429	NaN	1	no
TcCLB.506369.40	hypothetical protein, conserved	1226.04	975.948	1131.21	1111.06	0.796019	0.26721	no		70.1784	112.3	91.2394	1.60021	0.033622	no	Single copy	-	NaN	NaN	#DIV/0!	NaN	15.6697	15.6697	NaN	1	no
TcCLB.506163.60	hypothetical protein	1176.68	907.105	970.176	1017.99	0.770903	0.207491	no		45.4182	72.6434	59.0308	1.59944	0.0430875	no	Single copy	-	21.9579	NaN	21.9579	NaN	NaN	#DIV/0!	NaN	1	no
TcCLB.508465.140	hypothetical protein, conserved	1118.44	808.903	969.176	965.505	0.723244	0.118756	no		112.186	179.412	145.799	1.59923	0.026807	no	Single copy	-	24.4151	NaN	24.4151	NaN	NaN	#DIV/0!	NaN	1	no
TcCLB.421321.9	exportin-T, putative (fragment)	680.144	689.44	883.16	750.915	1.01367	0.95459	no		46.8425	74.8399	60.8412	1.59769	0.112961	no	Single copy	-	NaN	NaN	#DIV/0!	23.5758	23.6514	23.6136	NaN	1	no
TcCLB.507927.70	hypothetical protein, conserved	240.864	267.272	232.042	246.726	1.10964	0.684627	no		23.732	24.6645	24.1982	1.03929	0.925125	no	Single copy	-	23.8826	24.3675	24.1251	NaN	NaN	#DIV/0!	NaN	1	no
TcCLB.509805.160	Basal body protein	1045.39	707.663	852.155	868.402	0.676938	0.0624751	no		92.7794	148.199	120.489	1.59733	0.0170775	no	Single copy	-	NaN	NaN	#DIV/0!	NaN	21.6705	21.6705	NaN	1	no
TcCLB.505807.90	hypothetical protein, conserved	1132.26	1118.7	1171.21	1140.72	0.988022	0.956417	no		189.007	301.715	245.361	1.59632	0.0156421	no	Single copy	-	NaN	NaN	#DIV/0!	22.2065	23.6989	22.9527	NaN	1	no
TcCLB.503453.60	GTP-ase activating protein, putative	411.64	357.375	352.064	373.693	0.868173	0.544558	no		51.4639	81.9296	66.6967	1.59198	0.0518905	no	Single copy	-	22.9691	NaN	22.9691	NaN	NaN	#DIV/0!	NaN	1	no
TcCLB.511127.420	hypothetical protein, conserved	544.905	386.734	394.072	441.904	0.709728	0.12708	no		33.4735	53.2456	43.3595	1.59068	0.0693221	no	Single copy	-	NaN	NaN	#DIV/0!	NaN	20.9511	20.9511	NaN	1	no
TcCLB.510175.10	retrotransposon hot spot protein (RHS, pseudogene), putative	125.368	98.2022	130.024	117.864	0.783314	0.439259	no		11.1483	11.5518	11.3501	1.03619	0.935417	no	Single copy	-	NaN	NaN	#DIV/0!	NaN	19.0365	19.0365	NaN	1	no
TcCLB.503981.80	hypothetical protein, conserved	1415.57	1557.06	1598.29	1523.64	1.09996	0.637837	no		197.836	313.885	255.86	1.58659	0.0156281	no	Single copy	-	NaN	NaN	#DIV/0!	23.2369	23.7663	23.5016	NaN	1	no
TcCLB.510597.9	tousled-like kinase II, putative	922.982	724.874	624.113	757.323	0.785361	0.251054	no		64.4898	102.282	83.3858	1.58601	0.0277778	no	Single copy	-	NaN	NaN	#DIV/0!	23.447	NaN	23.447	NaN	1	no
TcCLB.511621.100	hypothetical protein, conserved	1531.06	1464.93	1621.29	1539.1	0.956807	0.828591	no		79.3425	125.261	102.302	1.57874	0.0181402	no	Single copy	-	NaN	NaN	#DIV/0!	22.2193	22.3277	22.2735	NaN	1	no
TcCLB.511731.20	hypothetical protein, conserved	942.725	979.997	1360.25	1094.32	1.03954	0.855028	no		118.995	187.418	153.207	1.575	0.00959731	no	Single copy	-	NaN	NaN	#DIV/0!	23.359	22.492	22.9255	NaN	1	no
TcCLB.504427.120	hypothetical protein, conserved	730.488	597.312	597.109	641.636	0.817689	0.349834	no		32.3402	50.9354	41.6378	1.57499	0.0813828	no	Single copy	-	NaN	NaN	#DIV/0!	21.8673	22.6242	22.2457	NaN	1	no
TcCLB.506563.60	hypothetical protein, conserved	209.275	287.52	255.046	250.614	1.37388	0.206487	no		48.8838	76.9161	62.8999	1.57345	0.0807747	no	Single copy	-	NaN	NaN	#DIV/0!	21.8047	NaN	21.8047	NaN	1	no
TcCLB.458153.10	serine/threonine protein phosphatase, putative (fragment)	293.183	183.243	260.047	245.491	0.625014	0.0639326	no		46.7462	73.5322	60.1392	1.57301	0.0934521	no	Single copy	-	NaN	NaN	#DIV/0!	23.4357	23.0413	23.2385	NaN	1	no
TcCLB.510229.10	hypothetical protein, conserved	1289.21	1048.84	1166.21	1168.09	0.81355	0.313645	no		98.1042	154.13	126.117	1.57108	0.0348173	no	Single copy	-	NaN	NaN	#DIV/0!	NaN	21.2424	21.2424	NaN	1	no
TcCLB.507143.40	hypothetical protein, conserved	1025.65	913.179	963.175	967.333	0.890346	0.577172	no		44.7155	70.2084	57.4619	1.57012	0.0831558	no	Single copy	-	NaN	NaN	#DIV/0!	21.5032	NaN	21.5032	NaN	1	no
TcCLB.509449.10	receptor-type adenylate cyclase, putative	614.005	422.168	534.097	523.423	0.687565	0.090827	no		106.039	166.484	136.262	1.57003	0.0508212	no	Majority	TcCLB.509449.10;TcCLB.511043.60	22.9079	NaN	22.9079	NaN	NaN	#DIV/0!	NaN	1	no
TcCLB.506529.480	Fusaric acid resistance protein-like, putative	708.771	584.151	692.126	661.683	0.824175	0.370609	no		156.492	245.257	200.875	1.56722	0.0166545	no	Single copy	-	NaN	NaN	#DIV/0!	NaN	20.624	20.624	NaN	1	no
TcCLB.506529.610	hypothetical protein	1846.95	1604.64	1753.32	1734.97	0.868807	0.4828	no		178.39	279.169	228.779	1.56493	0.00640362	no	Single copy	-	NaN	NaN	#DIV/0!	23.2103	23.1782	23.1942	NaN	1	no
TcCLB.434259.19	Domain of unknown function (DUF4586), putative	283.311	549.73	1092.2	641.746	1.94038	0.00388577	G2	S	38.2735	59.8164	49.0449	1.56287	0.0715906	no	Single copy	-	NaN	NaN	#DIV/0!	NaN	23.4614	23.4614	NaN	1	no
TcCLB.506519.120	hypothetical protein, conserved	1154.96	1230.06	1038.19	1141.07	1.06502	0.760018	no		54.7789	85.455	70.1169	1.56	0.102425	no	Single copy	-	NaN	NaN	#DIV/0!	20.4175	21.933	21.1753	NaN	1	no
TcCLB.511737.40	hypothetical protein, conserved	971.352	718.8	847.154	845.769	0.739999	0.151582	no		68.0944	106.116	87.1053	1.55837	0.0388314	no	Single copy	-	24.7543	NaN	24.7543	NaN	NaN	#DIV/0!	NaN	1	no
TcCLB.508207.90	hypothetical protein, conserved	681.131	630.721	797.145	702.999	0.925991	0.72439	no		39.0676	60.8609	49.9642	1.55784	0.0856961	no	Single copy	-	NaN	NaN	#DIV/0!	NaN	22.8849	22.8849	NaN	1	no
TcCLB.508387.10	hypothetical protein, conserved	477.779	379.648	378.069	411.832	0.794609	0.312942	no		49.5311	77.08	63.3056	1.55619	0.117276	no	Single copy	-	NaN	NaN	#DIV/0!	NaN	21.6607	21.6607	NaN	1	no
TcCLB.504103.30	myosin heavy chain, putative	1137.19	946.588	1105.2	1062.99	0.83239	0.374492	no		110.617	171.651	141.134	1.55176	0.0283594	no	Single copy	-	NaN	NaN	#DIV/0!	NaN	22.0901	22.0901	NaN	1	no
TcCLB.503525.50	RNA helicase, putative	635.722	592.25	561.102	596.358	0.931618	0.747832	no		26.5687	27.2317	26.9002	1.02495	0.963149	no	Single copy	-	NaN	NaN	#DIV/0!	NaN	22.0526	22.0526	NaN	1	no
TcCLB.511583.10	hypothetical protein, conserved	659.414	585.164	917.167	720.581	0.8874	0.583575	no		51.21	79.2763	65.2432	1.54806	0.0843778	no	Single copy	-	NaN	NaN	#DIV/0!	NaN	22.9951	22.9951	NaN	1	no
TcCLB.504033.220	palmitoyl acyltransferase 1, putative	1292.17	1284.73	1201.22	1259.37	0.994237	0.980288	no		137.784	213.286	175.535	1.54797	0.0164782	no	Single copy	-	NaN	23.4482	23.4482	NaN	NaN	#DIV/0!	NaN	1	no
TcCLB.506579.70	hypothetical protein, conserved	608.082	484.937	487.089	526.702	0.797485	0.304112	no		40.0844	61.9861	51.0353	1.54639	0.0931022	no	Single copy	-	NaN	NaN	#DIV/0!	NaN	23.1744	23.1744	NaN	1	no
TcCLB.508951.90	CHAT domain containing protein, putative	659.414	625.659	680.124	655.066	0.948811	0.811838	no		54.195	83.7319	68.9635	1.54501	0.139382	no	Single copy	-	NaN	NaN	#DIV/0!	21.8184	21.8839	21.8511	NaN	1	no
TcCLB.510241.130	tyrosine phospatase-like protein (pseudogene), putative	686.067	671.217	594.108	650.464	0.978355	0.923655	no		35.122	35.9075	35.5148	1.02236	0.928817	no	Single copy	-	NaN	NaN	#DIV/0!	22.5662	22.492	22.5291	NaN	1	no
TcCLB.437121.9	hypothetical protein, conserved (fragment)	1009.85	1316.11	1770.32	1365.43	1.30327	0.195873	G2	S	196.409	302.154	249.282	1.53839	0.00949729	no	Single copy	-	NaN	NaN	#DIV/0!	23.8047	NaN	23.8047	NaN	1	no
TcCLB.509669.110	GTPase activator protein, putative	676.195	765.37	732.133	724.566	1.13188	0.562998	no		66.8782	102.587	84.7328	1.53395	0.0466823	no	Single copy	-	NaN	NaN	#DIV/0!	22.1052	NaN	22.1052	NaN	1	no
TcCLB.506683.210	retrotransposon hot spot protein (RHS, pseudogene), putative	214.211	208.553	234.043	218.935	0.973588	0.931486	no		44.7448	68.3836	56.5642	1.5283	0.082972	no	Majority	TcCLB.506683.210;TcCLB.507907.60;TcCLB.507907.30;TcCLB.504343.30	NaN	NaN	#DIV/0!	NaN	22.7356	22.7356	NaN	1	no
TcCLB.509823.10	DnaJ domain containing protein, putative	286.272	279.421	299.054	288.249	0.976065	0.931666	no		39.0211	39.8082	39.4146	1.02017	0.98835	no	Single copy	-	NaN	NaN	#DIV/0!	24.0178	22.6776	23.3477	NaN	1	no
TcCLB.508239.20	hypothetical protein, conserved	1865.71	1559.09	1508.27	1644.36	0.835654	0.370167	no		83.041	126.803	104.922	1.52699	0.0611089	no	Single copy	-	NaN	NaN	#DIV/0!	NaN	22.7274	22.7274	NaN	1	no
TcCLB.511801.20	D123, putative	520.226	564.916	564.103	549.748	1.0859	0.712108	no		55.2869	84.1161	69.7015	1.52145	0.0558043	no	Single copy	-	22.9835	23.7478	23.3656	NaN	NaN	#DIV/0!	NaN	1	no
TcCLB.507641.220	hypothetical protein	508.38	462.664	476.087	482.377	0.910074	0.677232	no		63.7579	96.9797	80.3688	1.52106	0.0545547	no	Single copy	-	NaN	NaN	#DIV/0!	22.4721	22.6845	22.5783	NaN	1	no
TcCLB.506743.110	protein tyrosine phosphatase, putative	286.272	383.697	449.082	373.017	1.34032	0.216511	no		39.4843	60.0391	49.7617	1.52058	0.125265	no	Single copy	-	NaN	NaN	#DIV/0!	27.5362	NaN	27.5362	NaN	1	no
TcCLB.506885.250	hypothetical protein	963.455	834.212	907.165	901.611	0.865855	0.491436	no		71.4847	108.577	90.031	1.51889	0.0548978	no	Single copy	-	24.4046	NaN	24.4046	NaN	NaN	#DIV/0!	NaN	1	no
TcCLB.511583.20	hypothetical protein, conserved	979.249	913.179	943.171	945.2	0.93253	0.739391	no		34.0491	51.6471	42.8481	1.51684	0.143116	no	Single copy	-	NaN	NaN	#DIV/0!	21.4276	21.705	21.5663	NaN	1	no
TcCLB.508949.40	hypothetical protein, conserved	312.925	285.495	249.045	282.489	0.912342	0.711282	no		33.5702	50.9194	42.2448	1.5168	0.112301	no	Single copy	-	NaN	NaN	#DIV/0!	NaN	21.1365	21.1365	NaN	1	no
TcCLB.511577.30	hypothetical protein, conserved	1030.58	988.096	1029.19	1015.95	0.958776	0.841678	no		109.442	165.778	137.61	1.51475	0.0282051	no	Single copy	-	22.7603	NaN	22.7603	NaN	NaN	#DIV/0!	NaN	1	no
TcCLB.506227.140	hypothetical protein, conserved	416.576	409.007	381.069	402.217	0.981831	0.943971	no		55.9544	84.7451	70.3498	1.51454	0.061767	no	Single copy	-	NaN	NaN	#DIV/0!	21.9387	NaN	21.9387	NaN	1	no
TcCLB.506179.59	ATP-dependent RNA helicase, putative (fragment)	112.535	79.9791	109.02	100.511	0.710706	0.300086	no		75.4717	114.302	94.8868	1.5145	0.0600693	no	Single copy	-	23.3506	23.5162	23.4334	NaN	NaN	#DIV/0!	NaN	1	no
TcCLB.508489.40	hypothetical protein, conserved	608.082	526.445	538.098	557.542	0.865746	0.512228	no		46.5646	70.5031	58.5338	1.51409	0.0813828	no	Single copy	-	NaN	NaN	#DIV/0!	22.8716	22.9188	22.8952	NaN	1	no
TcCLB.510531.90	CRAL/TRIO domain containing protein, putative	760.103	687.415	707.129	718.216	0.904371	0.639552	no		72.3869	109.5	90.9434	1.5127	0.0526706	no	Single copy	-	NaN	NaN	#DIV/0!	NaN	22.8286	22.8286	NaN	1	no
TcCLB.511529.180	hypothetical protein, conserved	530.098	421.156	429.078	460.11	0.794487	0.305172	no		35.4618	53.6143	44.538	1.51189	0.123579	no	Single copy	-	NaN	NaN	#DIV/0!	NaN	24.126	24.126	NaN	1	no
TcCLB.503677.4	hypothetical protein, conserved	84.8946	80.9915	65.0118	76.966	0.954024	0.916592	no		12.7628	12.9443	12.8536	1.01423	0.993062	no	Single copy	-	NaN	22.4308	22.4308	NaN	NaN	#DIV/0!	NaN	1	no
TcCLB.511867.30	hypothetical protein, conserved	478.766	478.862	427.078	461.569	1.0002	1	no		85.1756	128.665	106.92	1.51058	0.0487877	no	Single copy	-	NaN	NaN	#DIV/0!	22.5153	NaN	22.5153	NaN	1	no
TcCLB.450061.10	Glycerophosphoryl diester phosphodiesterase family, putative	1091.78	1346.48	1348.25	1262.17	1.23329	0.304478	no		40.3261	60.7665	50.5463	1.50688	0.129909	no	Single copy	-	NaN	NaN	#DIV/0!	NaN	20.6448	20.6448	NaN	1	no
TcCLB.503903.30	hypothetical protein	957.532	751.196	758.138	822.289	0.784513	0.247388	no		46.9761	70.5686	58.7723	1.50222	0.0898358	no	Single copy	-	NaN	22.2008	22.2008	NaN	NaN	#DIV/0!	NaN	1	no
TcCLB.503829.50	Basal body protein	1000.97	1040.74	1141.21	1060.97	1.03974	0.853429	no		97.2945	146.114	121.704	1.50177	0.0303827	no	Single copy	-	NaN	NaN	#DIV/0!	22.7841	NaN	22.7841	NaN	1	no
TcCLB.506857.60	peptidyl-prolyl cis-trans isomerase, putative	580.442	535.556	495.09	537.029	0.922669	0.717644	no		56.2505	84.4234	70.3369	1.50085	0.0992023	no	Single copy	-	25.0782	NaN	25.0782	NaN	NaN	#DIV/0!	NaN	1	no
TcCLB.508647.290	DNA repair and recombination protein RAD54, putative	3565.57	3115.14	3195.58	3292.1	0.87367	0.489837	no		181.13	271.616	226.373	1.49956	0.0190125	no	Single copy	-	22.9224	NaN	22.9224	NaN	NaN	#DIV/0!	NaN	1	no
TcCLB.506457.4	hypothetical protein, conserved	130.303	121.487	125.023	125.604	0.932342	0.832115	no		19.2747	19.4744	19.3746	1.01036	0.868887	no	Single copy	-	NaN	NaN	#DIV/0!	NaN	25.6683	25.6683	NaN	1	no
TcCLB.503975.70	hypothetical protein, conserved	715.681	661.093	789.143	721.973	0.923726	0.714224	no		84.1748	125.918	105.046	1.49591	0.0491095	no	Single copy	-	NaN	NaN	#DIV/0!	NaN	22.2279	22.2279	NaN	1	no
TcCLB.503669.20	hypothetical protein, conserved	545.892	601.362	513.093	553.449	1.10161	0.66131	no		28.3128	28.5858	28.4493	1.00964	0.885487	no	Single copy	-	NaN	NaN	#DIV/0!	NaN	22.1376	22.1376	NaN	1	no
TcCLB.506941.20	tRNA modification enzyme, putative	316.874	348.263	443.081	369.406	1.09906	0.696406	no		34.3578	51.1981	42.7779	1.49015	0.137376	no	Single copy	-	21.9786	NaN	21.9786	NaN	NaN	#DIV/0!	NaN	1	no
TcCLB.507809.14	protein kinase, putative	648.555	533.531	632.115	604.734	0.822646	0.37105	no		134.042	199.211	166.626	1.48619	0.0739521	no	Single copy	-	NaN	NaN	#DIV/0!	NaN	19.0522	19.0522	NaN	1	no
TcCLB.506407.30	methyltransferase domain containing protein, putative	1050.32	1091.36	1177.21	1106.3	1.03907	0.855214	no		43.3834	64.3143	53.8489	1.48246	0.190612	no	Single copy	-	NaN	NaN	#DIV/0!	22.1714	NaN	22.1714	NaN	1	no
TcCLB.509157.210	hypothetical protein, conserved	339.578	334.09	277.05	316.906	0.983837	0.954556	no		39.1481	57.9117	48.5299	1.4793	0.142931	no	Single copy	-	NaN	NaN	#DIV/0!	23.5489	NaN	23.5489	NaN	1	no
TcCLB.506367.20	XRN 5'-3' exonuclease N-terminus, putative	816.37	781.568	816.148	804.695	0.95737	0.84009	no		69.6212	102.698	86.1594	1.47509	0.07051	no	Single copy	-	NaN	NaN	#DIV/0!	23.4151	24.0385	23.7268	NaN	1	no
TcCLB.510531.40	hypothetical protein, conserved	791.692	670.205	700.127	720.674	0.846548	0.434854	no		57.7326	84.9923	71.3624	1.47217	0.0779588	no	Single copy	-	NaN	NaN	#DIV/0!	21.5213	NaN	21.5213	NaN	1	no
TcCLB.507099.70	hypothetical protein, conserved	2107.56	1918.49	2069.38	2031.81	0.910289	0.63715	no		255.639	373.2	314.419	1.45987	0.0214056	no	Single copy	-	NaN	NaN	#DIV/0!	23.7833	23.2316	23.5074	NaN	1	no
TcCLB.503813.30	hypothetical protein, conserved	450.139	484.937	445.081	460.052	1.0773	0.745149	no		34.3183	50.0889	42.2036	1.45954	0.201591	no	Single copy	-	NaN	NaN	#DIV/0!	24.1036	21.7727	22.9382	NaN	1	no
TcCLB.510517.20	hypothetical protein, conserved	539.969	622.622	494.09	552.227	1.15307	0.51603	no		41.7199	60.8787	51.2993	1.45922	0.178142	no	Single copy	-	23.0839	21.8976	22.4907	NaN	NaN	#DIV/0!	NaN	1	no
TcCLB.508921.20	hypothetical protein, conserved	78.9717	56.694	61.0111	65.559	0.717903	0.379499	no		8.57782	8.56572	8.57177	0.998589	0.94929	no	Multicopy	TcCLB.510841.20;TcCLB.508921.20;TcCLB.505123.20	NaN	NaN	#DIV/0!	22.59	23.67	23.13	NaN	1	no
TcCLB.508205.48	hypothetical protein, conserved	261.594	300.681	259.047	273.774	1.14942	0.574446	no		27.5694	27.5214	27.5454	0.99826	0.910594	no	Single copy	-	NaN	NaN	#DIV/0!	NaN	24.4447	24.4447	NaN	1	no
TcCLB.506457.110	hypothetical protein, conserved	689.028	614.523	646.117	649.89	0.891869	0.597671	no		54.3269	79.1926	66.7597	1.4577	0.107874	no	Single copy	-	22.8653	NaN	22.8653	NaN	NaN	#DIV/0!	NaN	1	no
TcCLB.414517.9	hypothetical protein, conserved (fragment)	405.717	386.734	292.053	361.502	0.953212	0.842072	no		43.6263	63.4681	53.5472	1.45481	0.165133	no	Single copy	-	NaN	NaN	#DIV/0!	24.0628	23.859	23.9609	NaN	1	no
TcCLB.510517.100	hypothetical protein, conserved	393.871	432.292	428.078	418.08	1.09755	0.688896	no		52.9111	76.9151	64.9131	1.45366	0.100441	no	Single copy	-	NaN	NaN	#DIV/0!	NaN	24.2692	24.2692	NaN	1	no
TcCLB.503671.30	leucine-rich repeat-containing protein	596.237	626.672	669.122	630.677	1.05105	0.823054	no		60.6835	88.1774	74.4304	1.45307	0.116194	no	Single copy	-	24.1477	NaN	24.1477	NaN	NaN	#DIV/0!	NaN	1	no
TcCLB.507603.60	hypothetical protein, conserved	906.201	901.03	766.139	857.79	0.994295	0.982259	no		92.4839	134.24	113.362	1.4515	0.0619747	no	Single copy	-	NaN	NaN	#DIV/0!	23.0833	22.808	22.9457	NaN	1	no
TcCLB.507831.40	Zinc finger CCCH domain-containing protein 35	2338.55	1769.66	1748.32	1952.18	0.756736	0.160709	no		104.492	151.483	127.987	1.44971	0.0721953	no	Single copy	-	NaN	NaN	#DIV/0!	22.4288	NaN	22.4288	NaN	1	no
TcCLB.508469.59	helicase, putative	824.267	801.816	788.143	804.742	0.972762	0.899715	no		57.3456	83.0883	70.217	1.4489	0.100778	no	Single copy	-	NaN	NaN	#DIV/0!	NaN	24.0771	24.0771	NaN	1	no
TcCLB.506631.40	hypothetical protein, conserved	1064.14	994.171	1158.21	1072.18	0.934244	0.744258	no		63.2875	91.4462	77.3669	1.44493	0.23764	no	Single copy	-	23.4215	NaN	23.4215	NaN	NaN	#DIV/0!	NaN	1	no
TcCLB.510283.70	glycosyl hydrolase-like protein, putative	1487.63	1450.76	1401.25	1446.55	0.975216	0.903339	no		173.798	250.988	212.393	1.44414	0.034434	no	Single copy	-	NaN	NaN	#DIV/0!	24.1112	NaN	24.1112	NaN	1	no
TcCLB.503449.40	hypothetical protein, conserved	576.494	594.275	716.13	628.966	1.03084	0.894582	no		50.9574	73.4438	62.2006	1.44128	0.11164	no	Single copy	-	NaN	NaN	#DIV/0!	NaN	25.6753	25.6753	NaN	1	no
TcCLB.509491.10	PPR repeat family, putative	848.946	745.122	736.134	776.734	0.877702	0.5381	no		61.0447	87.9483	74.4965	1.44072	0.105266	no	Single copy	-	NaN	22.1338	22.1338	NaN	NaN	#DIV/0!	NaN	1	no
TcCLB.510089.90	hypothetical protein, conserved	753.193	674.254	718.131	715.193	0.895195	0.606071	no		89.2326	128.538	108.885	1.44048	0.0809933	no	Single copy	-	NaN	NaN	#DIV/0!	NaN	20.388	20.388	NaN	1	no
TcCLB.506777.90	MORN repeat, putative	571.558	565.928	719.131	618.872	0.99015	0.970089	no		90.7792	130.664	110.722	1.43936	0.0717877	no	Single copy	-	NaN	NaN	#DIV/0!	22.8637	NaN	22.8637	NaN	1	no
TcCLB.509203.30	hd phosphohydrolase family protein	256.658	199.442	216.039	224.046	0.777071	0.326441	no		16.5818	16.3973	16.4895	0.988874	0.957136	no	Single copy	-	NaN	NaN	#DIV/0!	NaN	24.3488	24.3488	NaN	1	no
TcCLB.508777.150	hypothetical protein	881.522	635.783	640.116	719.14	0.721234	0.123399	no		59.8368	85.6427	72.7398	1.43127	0.129555	no	Single copy	-	NaN	NaN	#DIV/0!	NaN	21.716	21.716	NaN	1	no
TcCLB.507939.50	hypothetical protein, conserved	1453.08	1216.9	1133.21	1267.73	0.837461	0.382487	no		68.7627	98.2877	83.5252	1.42937	0.118974	no	Single copy	-	24.2095	NaN	24.2095	NaN	NaN	#DIV/0!	NaN	1	no
TcCLB.507275.20	hypothetical protein, conserved	824.267	730.948	930.169	828.462	0.886785	0.571898	no		357.156	510.49	433.823	1.42932	0.0207917	no	Single copy	-	NaN	NaN	#DIV/0!	23.5904	24.4018	23.9961	NaN	1	no
TcCLB.506925.90	hypothetical protein, conserved	636.71	570.99	679.123	628.941	0.896783	0.618903	no		120.866	172.533	146.699	1.42748	0.0460715	no	Single copy	-	NaN	NaN	#DIV/0!	23.1371	NaN	23.1371	NaN	1	no
TcCLB.508777.90	ATP-dependent DNA helicase, putative	797.614	685.391	653.119	712.041	0.859301	0.476844	no		64.6429	92.2268	78.4349	1.42671	0.172256	no	Single copy	-	23.9323	23.9522	23.9422	NaN	NaN	#DIV/0!	NaN	1	no
TcCLB.507091.20	hypothetical protein, conserved	67.126	78.9667	87.0158	77.7028	1.1764	0.670395	no		13.7355	13.5125	13.624	0.983765	0.986323	no	Multicopy	TcCLB.508375.70;TcCLB.507091.20	NaN	NaN	#DIV/0!	23.93	24.26	24.095	NaN	1	no
TcCLB.506605.229	J Biosynthesis Protein 2	1858.8	2194.87	2025.37	2026.34	1.1808	0.403245	no		190.867	270.396	230.631	1.41667	0.059071	no	Single copy	-	NaN	NaN	#DIV/0!	22.4666	22.7327	22.5997	NaN	1	no
TcCLB.506529.220	hypothetical protein, conserved	499.496	441.404	435.079	458.66	0.883698	0.584807	no		36.8171	52.1284	44.4727	1.41588	0.19244	no	Single copy	-	NaN	NaN	#DIV/0!	NaN	22.8824	22.8824	NaN	1	no
TcCLB.504153.300	GTPase protein, putative	1338.57	1086.3	1271.23	1232.03	0.811536	0.306669	no		90.304	127.25	108.777	1.40912	0.190451	no	Single copy	-	NaN	NaN	#DIV/0!	NaN	22.2536	22.2536	NaN	1	no
TcCLB.506885.290	DNA replication licensing factor MCM9, putative	827.229	795.741	800.145	807.705	0.961936	0.857604	no		118.367	166.528	142.447	1.40688	0.0729583	no	Single copy	-	NaN	NaN	#DIV/0!	23.0861	NaN	23.0861	NaN	1	no
TcCLB.508779.70	hypothetical protein, conserved	1229	1124.77	1002.18	1118.65	0.915193	0.666526	no		47.4221	66.6511	57.0366	1.40549	0.170651	no	Single copy	-	NaN	NaN	#DIV/0!	NaN	23.6947	23.6947	NaN	1	no
TcCLB.506363.80	aminoacylase, putative	371.167	374.586	368.067	371.273	1.00921	0.977492	no		15.6629	15.3128	15.4878	0.977649	0.904777	no	Multicopy	TcCLB.506363.70;TcCLB.506363.80	NaN	NaN	#DIV/0!	26.52	26.78	26.65	NaN	1	S
TcCLB.509967.160	epsilon tubulin, putative	820.319	875.721	904.164	866.735	1.06754	0.758388	no		76.3923	106.924	91.6581	1.39967	0.120339	no	Single copy	-	NaN	NaN	#DIV/0!	23.8688	NaN	23.8688	NaN	1	no
TcCLB.503905.50	PSP1 C-terminal conserved region, putative	1268.48	1515.55	1101.2	1295.08	1.19478	0.37971	no		263.61	368.5	316.055	1.3979	0.0677611	no	Single copy	-	NaN	NaN	#DIV/0!	22.7748	NaN	22.7748	NaN	1	no
TcCLB.506147.100	Spindle assembly abnormal protein 6 homolog	1140.15	1164.25	924.168	1076.19	1.02114	0.921682	no		129.382	180.664	155.023	1.39636	0.0600431	no	Single copy	-	NaN	NaN	#DIV/0!	NaN	23.4336	23.4336	NaN	1	no
TcCLB.507011.210	poly A polymerase regulatory subunit, putative	516.278	494.048	447.081	485.802	0.956943	0.848656	no		35.8373	50.0082	42.9228	1.39542	0.22778	no	Single copy	-	21.9239	NaN	21.9239	NaN	NaN	#DIV/0!	NaN	1	no
TcCLB.506529.130	WD repeat and HMG-box DNA-binding protein, putative	1497.5	1217.91	916.166	1210.53	0.813295	0.308267	no		202.968	282.913	242.94	1.39388	0.0626946	no	Single copy	-	NaN	NaN	#DIV/0!	24.043	23.8959	23.9694	NaN	1	no
TcCLB.508551.39	hexose transporter, putative	715.681	621.61	751.136	696.142	0.868557	0.51353	no		89.0829	123.814	106.448	1.38987	0.143593	no	Single copy	-	NaN	NaN	#DIV/0!	21.0595	NaN	21.0595	NaN	1	no
TcCLB.510429.10	hypothetical protein, conserved	511.342	387.747	390.071	429.72	0.758293	0.220814	no		22.7533	22.0606	22.407	0.969559	0.942452	no	Single copy	-	NaN	NaN	#DIV/0!	23.3836	23.6084	23.496	NaN	1	no
TcCLB.506529.120	hypothetical protein	711.733	919.253	846.154	825.713	1.29157	0.224525	no		131.705	180.78	156.243	1.37262	0.0846964	no	Single copy	-	NaN	NaN	#DIV/0!	NaN	22.7668	22.7668	NaN	1	no
TcCLB.507089.140	hypothetical protein, conserved	717.656	708.676	670.122	698.818	0.987487	0.957891	no		68.9723	94.5389	81.7556	1.37068	0.192794	no	Single copy	-	NaN	NaN	#DIV/0!	NaN	22.2748	22.2748	NaN	1	no
TcCLB.507485.40	Amastin surface glycoprotein, putative	16.7815	26.3222	34.0062	25.7033	1.56853	0.488155	no		1.56977	1.5178	1.54379	0.966894	0.813134	no	Multicopy	TcCLB.507673.50;TcCLB.507485.40;TcCLB.507485.20;TcCLB.507485.30;TcCLB.507485.10;TcCLB.507673.70;TcCLB.507673.60	NaN	NaN	#DIV/0!	24.7037	NaN	24.7037	NaN	1	no
TcCLB.506885.330	hypothetical protein, conserved	2102.62	2175.63	2316.42	2198.23	1.03472	0.86479	no		267.843	367.048	317.445	1.37039	0.047754	no	Single copy	-	22.5844	23.5449	23.0647	NaN	NaN	#DIV/0!	NaN	1	no
TcCLB.511127.369	hypothetical protein, conserved	161.892	119.462	144.026	141.794	0.737914	0.297308	no		36.4655	35.23	35.8477	0.96612	0.857963	no	Single copy	-	NaN	NaN	#DIV/0!	22.8921	NaN	22.8921	NaN	1	no
TcCLB.509099.150	cdc2-related kinase 9	1115.48	1124.77	1345.24	1195.16	1.00833	0.971087	no		114.413	156.26	135.336	1.36576	0.116328	no	Single copy	-	NaN	NaN	#DIV/0!	23.8107	24.3645	24.0876	NaN	1	no
TcCLB.510053.79	FG-GAP repeat protein, putative	190.519	190.33	209.038	196.629	0.999007	1	no		106.071	144.742	125.406	1.36458	0.121253	no	Single copy	-	NaN	NaN	#DIV/0!	NaN	22.0424	22.0424	NaN	1	no
TcCLB.508131.19	Glycosyl hydrolase family 65 central catalytic domain/Haloacid dehalogenase-like hydrolase, putative	461.985	396.858	456.083	438.309	0.859029	0.506592	no		66.8472	91.1648	79.006	1.36378	0.145605	no	Single copy	-	23.7353	22.501	23.1182	NaN	NaN	#DIV/0!	NaN	1	no
TcCLB.507603.110	hypothetical protein, conserved	707.784	638.82	719.131	688.578	0.902564	0.635585	no		111.358	151.631	131.495	1.36165	0.134621	no	Single copy	-	NaN	NaN	#DIV/0!	22.2068	NaN	22.2068	NaN	1	no
TcCLB.504153.220	DNA recombination and repair protein RAD51, putative	868.689	831.175	852.155	850.673	0.956816	0.836796	no		48.123	65.4239	56.7734	1.35951	0.216792	no	Single copy	-	NaN	NaN	#DIV/0!	NaN	20.1929	20.1929	NaN	1	no
TcCLB.503805.6	hypothetical protein, conserved	1045.39	989.109	1059.19	1031.23	0.946164	0.791573	no		75.6806	102.248	88.9644	1.35105	0.157635	no	Single copy	-	NaN	NaN	#DIV/0!	NaN	22.716	22.716	NaN	1	no
TcCLB.511423.40	TFIIH basal transcription factor subunit, putative	323.784	309.792	299.054	310.877	0.956787	0.862217	no		56.3085	75.8793	66.0939	1.34756	0.227206	no	Single copy	-	NaN	NaN	#DIV/0!	NaN	22.5232	22.5232	NaN	1	no
TcCLB.511753.70	serine/threonine protein kinase RIO2, putative	2358.29	2282.95	2148.39	2263.21	0.968051	0.870898	no		139.536	187.802	163.669	1.3459	0.0961222	no	Single copy	-	NaN	NaN	#DIV/0!	24.2578	23.5367	23.8973	NaN	1	no
TcCLB.506363.120	hypothetical protein, conserved	266.53	249.049	187.034	234.204	0.934414	0.794647	no		36.1902	48.6077	42.3989	1.34312	0.343866	no	Single copy	-	NaN	NaN	#DIV/0!	20.2255	NaN	20.2255	NaN	1	no
TcCLB.511109.90	DnaJ chaperone protein, putative	889.419	903.055	796.145	862.873	1.01533	0.945867	no		21.3884	20.4431	20.9157	0.955805	0.980129	no	Single copy	-	NaN	NaN	#DIV/0!	22.2682	NaN	22.2682	NaN	1	no
TcCLB.511313.10	hypothetical protein, conserved	1162.86	862.559	852.155	959.191	0.741758	0.148726	no		265.93	356.573	311.252	1.34085	0.0791612	no	Single copy	-	23.1792	NaN	23.1792	NaN	NaN	#DIV/0!	NaN	1	no
TcCLB.506605.139	hypothetical protein, conserved	498.509	630.721	519.094	549.442	1.26522	0.283241	no		67.6018	90.4926	79.0472	1.33861	0.249457	no	Single copy	-	NaN	NaN	#DIV/0!	NaN	20.9184	20.9184	NaN	1	no
TcCLB.511351.30	NEK family Serine/threonine-protein kinase, putative	288.247	291.569	276.05	285.289	1.01153	0.973378	no		7.98073	7.60652	7.79363	0.953111	0.946783	no	Multicopy	TcCLB.511351.30;TcCLB.507211.20	NaN	NaN	#DIV/0!	23.7593	NaN	23.7593	NaN	1	no
TcCLB.506553.30	GTP-binding protein, putative	1503.42	1581.36	1614.29	1566.36	1.05184	0.803538	no		85.0866	113.131	99.1086	1.32959	0.176319	no	Single copy	-	NaN	NaN	#DIV/0!	NaN	21.4524	21.4524	NaN	1	no
TcCLB.507747.260	hypothetical protein, conserved	802.55	647.932	716.13	722.204	0.807341	0.315489	no		60.9922	80.9624	70.9773	1.32742	0.203121	no	Single copy	-	NaN	NaN	#DIV/0!	NaN	22.5596	22.5596	NaN	1	no
TcCLB.509073.80	hypothetical protein, conserved	386.961	297.644	296.054	326.886	0.769182	0.266769	no		65.438	86.7328	76.0854	1.32542	0.189777	no	Single copy	-	NaN	22.7311	22.7311	NaN	NaN	#DIV/0!	NaN	1	no
TcCLB.504119.20	ATPase family associated with various cellular activities (AAA), putative	1647.55	1507.45	1370.25	1508.42	0.914969	0.659666	no		114.592	151.731	133.162	1.3241	0.153122	no	Single copy	-	NaN	NaN	#DIV/0!	21.0286	NaN	21.0286	NaN	1	no
TcCLB.506941.9	endosomal trafficking protein RME-8, putative	370.18	312.83	467.085	383.365	0.845075	0.478707	no		166.848	220.781	193.814	1.32325	0.153264	no	Single copy	-	NaN	NaN	#DIV/0!	22.8638	23.4112	23.1375	NaN	1	no
TcCLB.511803.30	hypothetical protein, conserved	285.285	289.545	257.047	277.292	1.01493	0.962388	no		30.0432	28.5324	29.2878	0.949714	0.872996	no	Single copy	-	NaN	NaN	#DIV/0!	NaN	22.8	22.8	NaN	1	no
TcCLB.450155.9	Nucleoporin NUP76	375.116	405.97	382.069	387.718	1.08225	0.737657	no		94.4918	125.001	109.746	1.32288	0.1872	no	Single copy	-	NaN	NaN	#DIV/0!	NaN	22.8425	22.8425	NaN	1	no
TcCLB.506503.10	hypothetical protein, conserved	384.987	468.738	461.084	438.27	1.21754	0.388513	no		35.6289	47.1188	41.3739	1.32249	0.422752	no	Single copy	-	24.2603	NaN	24.2603	NaN	NaN	#DIV/0!	NaN	1	no
TcCLB.510431.240	hypothetical protein, conserved	483.702	543.655	583.106	536.821	1.12395	0.601224	no		62.1899	82.1725	72.1812	1.32132	0.226733	no	Single copy	-	NaN	NaN	#DIV/0!	NaN	23.6083	23.6083	NaN	1	no
TcCLB.506213.30	Rtf2 RING-finger, putative	309.964	286.507	265.048	287.173	0.924325	0.752544	no		18.296	17.3565	17.8262	0.948648	0.891568	no	Single copy	-	NaN	NaN	#DIV/0!	NaN	23.2947	23.2947	NaN	1	no
TcCLB.510749.60	Spt4/RpoE2 zinc finger, putative	273.44	297.644	243.044	271.376	1.08852	0.735671	no		35.2354	33.4186	34.327	0.948439	0.821268	no	Single copy	-	NaN	NaN	#DIV/0!	NaN	24.231	24.231	NaN	1	no
TcCLB.508207.80	Mini-chromosome maintenance complex-binding protein	478.766	535.556	462.084	492.135	1.11862	0.616994	no		44.7991	59.1421	51.9706	1.32016	0.288576	no	Single copy	-	NaN	NaN	#DIV/0!	NaN	20.4617	20.4617	NaN	1	no
TcCLB.510879.150	hypothetical protein, conserved	664.35	681.341	507.092	617.594	1.02558	0.911209	no		29.8318	28.2716	29.0517	0.947699	0.941402	no	Single copy	-	NaN	NaN	#DIV/0!	NaN	24.2998	24.2998	NaN	1	no
TcCLB.503893.140	zinc-finger of a C2HC-type, putative	602.159	523.408	739.134	621.567	0.869218	0.524569	no		56.5414	74.4956	65.5185	1.31754	0.251764	no	Single copy	-	NaN	NaN	#DIV/0!	NaN	23.6817	23.6817	NaN	1	no
TcCLB.506493.30	hypothetical protein, conserved	1321.79	1136.92	1166.21	1208.31	0.860136	0.460845	no		151.694	199.813	175.753	1.31721	0.142919	no	Single copy	-	NaN	NaN	#DIV/0!	23.6436	24.1277	23.8857	NaN	1	no
TcCLB.510243.20	hypothetical protein, conserved	853.882	663.118	674.123	730.374	0.776592	0.233317	no		144.487	190.194	167.341	1.31635	0.141641	no	Single copy	-	NaN	NaN	#DIV/0!	NaN	20.7298	20.7298	NaN	1	no
TcCLB.511303.100	hypothetical protein	476.792	566.94	608.111	550.614	1.18907	0.435274	no		50.2785	65.9984	58.1385	1.31266	0.241061	no	Single copy	-	NaN	NaN	#DIV/0!	22.8996	23.4264	23.163	NaN	1	no
TcCLB.503579.110	pseudouridylate synthase I, putative	588.339	581.114	527.096	565.516	0.987719	0.960761	no		69.1238	90.7341	79.929	1.31263	0.264208	no	Single copy	-	NaN	NaN	#DIV/0!	NaN	20.6254	20.6254	NaN	1	no
TcCLB.510861.150	hypothetical protein	2620.87	2066.3	2399.44	2362.2	0.788399	0.229093	no		113.962	149.49	131.726	1.31175	0.157873	no	Single copy	-	NaN	21.5109	21.5109	NaN	NaN	#DIV/0!	NaN	1	no
TcCLB.507527.30	DNA replication licensing factor MCM6, putative	656.452	724.874	592.108	657.811	1.10423	0.645894	no		91.4914	119.971	105.731	1.31128	0.203194	no	Single copy	-	NaN	NaN	#DIV/0!	NaN	23.0596	23.0596	NaN	1	no
TcCLB.503487.30	hypothetical protein, conserved	411.64	456.59	697.127	521.785	1.1092	0.652205	G2	S	18.296	17.2392	17.7676	0.942237	0.875253	no	Single copy	-	NaN	NaN	#DIV/0!	22.5192	NaN	22.5192	NaN	1	no
TcCLB.506743.170	Met-10+ like-protein, putative	443.229	473.8	345.063	420.697	1.06897	0.77242	no		64.9061	84.8064	74.8562	1.3066	0.230508	no	Single copy	-	NaN	NaN	#DIV/0!	NaN	23.963	23.963	NaN	1	no
TcCLB.511625.4	conserved hypothetical protein, conserved (fragment)	230.992	216.652	243.044	230.23	0.93792	0.813764	no		17.2773	16.2369	16.7571	0.939782	0.831758	no	Single copy	-	NaN	NaN	#DIV/0!	24.4626	NaN	24.4626	NaN	1	no
TcCLB.510055.100	hypothetical protein, conserved	1784.76	1785.86	2255.41	1942.01	1.00062	0.999771	no		307.858	401.78	354.819	1.30508	0.104371	no	Single copy	-	NaN	NaN	#DIV/0!	21.9656	22.4527	22.2092	NaN	1	no
TcCLB.506367.140	hypothetical protein, conserved	1334.62	1502.39	1481.27	1439.43	1.12571	0.559082	no		61.5852	80.2553	70.9203	1.30316	0.30428	no	Single copy	-	23.2677	NaN	23.2677	NaN	NaN	#DIV/0!	NaN	1	no
TcCLB.511211.104	hypothetical protein, conserved	143.136	122.5	110.02	125.219	0.855825	0.607859	no		24.3248	22.8428	23.5838	0.939072	0.921931	no	Single copy	-	NaN	24.6306	24.6306	NaN	NaN	#DIV/0!	NaN	1	no
TcCLB.505977.40	inositol/phosphatidylinositol phosphatase (pseudogene), putative	951.609	910.142	1024.19	961.979	0.956424	0.833676	no		64.4557	83.9516	74.2037	1.30247	0.233888	no	Single copy	-	NaN	NaN	#DIV/0!	23.8067	24.2215	24.0141	NaN	1	no
TcCLB.506605.160	histone acetyltransferase, putative	898.303	983.034	817.148	899.495	1.09432	0.666841	no		82.0688	106.862	94.4656	1.30211	0.212645	no	Single copy	-	NaN	NaN	#DIV/0!	22.4724	NaN	22.4724	NaN	1	no
TcCLB.508837.160	hypothetical protein, conserved	604.134	716.775	683.124	668.011	1.18645	0.427826	no		61.7165	80.3417	71.0291	1.30179	0.308952	no	Single copy	-	NaN	NaN	#DIV/0!	NaN	21.6487	21.6487	NaN	1	no
TcCLB.507093.160	hypothetical protein, conserved	1421.49	1087.31	1138.21	1215.67	0.764909	0.188495	no		230.587	299.948	265.267	1.3008	0.117893	no	Single copy	-	NaN	NaN	#DIV/0!	22.7124	22.7409	22.7267	NaN	1	no
TcCLB.508207.150	Silent information regulator 2 related protein 1	540.956	470.763	501.091	504.27	0.870242	0.534052	no		27.2577	25.5551	26.4064	0.937536	0.820196	no	Single copy	-	23.5077	23.5619	23.5348	NaN	NaN	#DIV/0!	NaN	1	no
TcCLB.509073.110	hypothetical protein, conserved	1126.33	1101.48	1204.22	1144.01	0.977937	0.916561	no		134.502	174.913	154.708	1.30045	0.169542	no	Single copy	-	NaN	23.7901	23.7901	NaN	NaN	#DIV/0!	NaN	1	no
TcCLB.507603.160	hypothetical protein, conserved	620.915	694.502	544.099	619.839	1.11851	0.60518	no		72.4814	94.0339	83.2576	1.29735	0.280742	no	Single copy	-	NaN	NaN	#DIV/0!	23.2595	NaN	23.2595	NaN	1	no
TcCLB.506925.140	DNA repair protein, putative	1434.32	1183.49	1267.23	1295.01	0.825119	0.344426	no		90.318	117.128	103.723	1.29684	0.230224	no	Single copy	-	NaN	NaN	#DIV/0!	NaN	21.7142	21.7142	NaN	1	no
TcCLB.508777.130	PH domain containing protein, putative	881.522	781.568	768.14	810.41	0.886612	0.568714	no		104.746	135.734	120.24	1.29583	0.176469	no	Single copy	-	NaN	NaN	#DIV/0!	21.5034	NaN	21.5034	NaN	1	no
TcCLB.506945.310	hypothetical protein, conserved	178.674	195.392	181.033	185.033	1.09357	0.749798	no		22.038	20.5996	21.3188	0.934731	0.880246	no	Single copy	-	NaN	NaN	#DIV/0!	23.4118	22.654	23.0329	NaN	1	no
TcCLB.438897.10	Domain of unknown function (DUF4586), putative	596.237	1077.19	1870.34	1181.25	1.80664	0.00506756	G2	S	50.9395	65.9569	58.4482	1.29481	0.263688	no	Single copy	-	NaN	21.5996	21.5996	NaN	NaN	#DIV/0!	NaN	1	no
TcCLB.510531.20	Kinetochore interacting protein 4	660.401	659.068	637.116	652.195	0.997982	0.998117	no		35.5257	33.1974	34.3616	0.934463	0.936843	no	Single copy	-	NaN	NaN	#DIV/0!	22.8501	22.4143	22.6322	NaN	1	no
TcCLB.507143.70	Galactose oxidase, central domain/Kelch motif containing protein, putative	875.599	806.878	764.139	815.539	0.921515	0.699668	no		166.593	215.357	190.975	1.29271	0.153264	no	Single copy	-	NaN	NaN	#DIV/0!	23.1528	NaN	23.1528	NaN	1	no
TcCLB.511469.80	hypothetical protein, conserved	766.026	732.973	886.161	795.053	0.956852	0.839306	no		109.911	142.019	125.965	1.29213	0.172662	no	Single copy	-	NaN	NaN	#DIV/0!	NaN	21.5093	21.5093	NaN	1	no
TcCLB.506635.50	hypothetical protein	873.625	752.209	991.18	872.338	0.86102	0.478704	no		111.521	143.87	127.696	1.29008	0.199185	no	Single copy	-	NaN	NaN	#DIV/0!	NaN	22.3831	22.3831	NaN	1	no
TcCLB.505807.10	cyclophilin, putative	247.774	241.962	240.044	243.26	0.976544	0.936916	no		35.3453	32.9415	34.1434	0.93199	0.799356	no	Single copy	-	NaN	NaN	#DIV/0!	23.533	22.9419	23.2375	NaN	1	no
TcCLB.509815.10	retrotransposon hot spot (RHS) protein, putative	1317.84	1346.48	1297.24	1320.52	1.02173	0.918226	no		66.2687	85.4297	75.8492	1.28914	0.31454	no	Single copy	-	NaN	NaN	#DIV/0!	23.1905	NaN	23.1905	NaN	1	no
TcCLB.504137.110	hypothetical protein, conserved	992.082	962.786	1052.19	1002.35	0.97047	0.888383	no		153.716	198.109	175.912	1.2888	0.169237	no	Single copy	-	NaN	NaN	#DIV/0!	NaN	24.2827	24.2827	NaN	1	no
TcCLB.508515.110	WASH complex subunit 7, N-terminal/WASH complex subunit 7/WASH complex subunit 7, C-terminal, putative	1065.13	858.51	959.174	960.938	0.806013	0.299289	no		76.2693	97.9933	87.1313	1.28483	0.256288	no	Single copy	-	NaN	NaN	#DIV/0!	NaN	22.6787	22.6787	NaN	1	no
TcCLB.511409.20	hypothetical protein, conserved	175.712	192.355	202.037	190.035	1.09472	0.747992	no		44.5841	57.1528	50.8685	1.28191	0.377607	no	Single copy	-	NaN	NaN	#DIV/0!	22.5383	NaN	22.5383	NaN	1	no
TcCLB.511409.70	Zinc finger, C3HC4 type (RING finger), putative	729.501	677.291	705.128	703.974	0.928431	0.731456	no		35.1602	44.972	40.0661	1.27906	0.340194	no	Single copy	-	NaN	NaN	#DIV/0!	NaN	20.9986	20.9986	NaN	1	no
TcCLB.508179.50	DDRGK domain containing protein, putative	835.126	809.915	858.156	834.399	0.969812	0.888078	no		84.078	106.679	95.3785	1.26881	0.369471	no	Single copy	-	NaN	NaN	#DIV/0!	NaN	22.1918	22.1918	NaN	1	no
TcCLB.503899.50	RNA-editing complex protein MP100, putative	1788.71	1686.65	1646.3	1707.22	0.942941	0.770502	no		96.0904	121.913	109.002	1.26873	0.349908	no	Single copy	-	NaN	23.4705	23.4705	NaN	NaN	#DIV/0!	NaN	1	no
TcCLB.511693.110	hypothetical protein, conserved	568.596	762.332	1036.19	789.039	1.34073	0.172528	G2	S	44.6695	56.6532	50.6613	1.26828	0.419502	no	Single copy	-	NaN	NaN	#DIV/0!	23.1652	NaN	23.1652	NaN	1	no
TcCLB.507997.54	Alpha/beta hydrolase domain-containing protein	757.141	699.564	711.129	722.612	0.923954	0.713303	no		90.2359	114.434	102.335	1.26816	0.267304	no	Single copy	-	NaN	NaN	#DIV/0!	NaN	21.9328	21.9328	NaN	1	no
TcCLB.506519.100	Putative methyltransferase, putative	376.103	312.83	264.048	317.66	0.831766	0.436881	no		37.7044	47.8122	42.7583	1.26808	0.368607	no	Single copy	-	NaN	NaN	#DIV/0!	NaN	21.2953	21.2953	NaN	1	no
TcCLB.508181.4	AGC/RSK family serine/threonine kinase, putative (fragment)	105.625	78.9667	110.02	98.2038	0.747616	0.386782	no		61.9779	78.4184	70.1982	1.26526	0.308472	no	Single copy	-	22.9931	NaN	22.9931	NaN	NaN	#DIV/0!	NaN	1	no
TcCLB.506933.107	hypothetical protein, conserved	108.586	160.971	115.021	128.193	1.48242	0.180918	no		13.5503	12.5174	13.0339	0.923775	0.95524	no	Multicopy	TcCLB.504075.10;TcCLB.506933.107;TcCLB.504041.4	NaN	NaN	#DIV/0!	25.91	25.71	25.81	NaN	1	S
TcCLB.504099.50	trans-sialidase, Group II, putative	2562.63	2862.04	2640.48	2688.38	1.11683	0.574597	no		107.054	135.32	121.187	1.26404	0.30301	no	Single copy	-	23.0593	24.7314	23.8954	NaN	NaN	#DIV/0!	NaN	1	no
TcCLB.511557.70	hypothetical protein, conserved	739.373	694.502	734.133	722.669	0.939313	0.77261	no		82.7311	104.385	93.5581	1.26174	0.286684	no	Single copy	-	NaN	NaN	#DIV/0!	22.8227	24.1909	23.5068	NaN	1	no
TcCLB.503639.30	hypothetical protein, conserved	356.36	382.685	404.073	381.039	1.07387	0.76593	no		82.5429	104.057	93.3001	1.26065	0.272862	no	Single copy	-	NaN	NaN	#DIV/0!	22.6187	NaN	22.6187	NaN	1	no
TcCLB.511589.40	hypothetical protein, conserved	674.221	777.518	992.18	814.64	1.15321	0.504786	no		112.282	141.389	126.835	1.25923	0.289205	no	Single copy	-	NaN	NaN	#DIV/0!	NaN	25.3736	25.3736	NaN	1	no
TcCLB.510747.80	Double RNA binding domain protein 9	1018.74	1048.84	1122.2	1063.26	1.02955	0.890985	no		84.127	105.708	94.9174	1.25653	0.351164	no	Single copy	-	NaN	NaN	#DIV/0!	23.2909	23.0467	23.1688	NaN	1	no
TcCLB.507083.100	hypothetical protein, conserved	2540.92	2424.68	2266.41	2410.67	0.954256	0.81344	no		183.066	229.794	206.43	1.25525	0.232051	no	Single copy	-	NaN	22.0161	22.0161	NaN	NaN	#DIV/0!	NaN	1	no
TcCLB.506287.150	GTP-binding protein, putative	550.828	515.308	525.095	530.411	0.935516	0.767176	no		81.7434	102.485	92.114	1.25374	0.349931	no	Single copy	-	NaN	NaN	#DIV/0!	22.1989	NaN	22.1989	NaN	1	no
TcCLB.510611.60	nitroreductase	558.725	558.841	538.098	551.888	1.00021	1	no		46.7187	58.4136	52.5661	1.25033	0.406806	no	Single copy	-	NaN	NaN	#DIV/0!	NaN	24.1946	24.1946	NaN	1	no
TcCLB.504055.10	Shwachman-Bodian-Diamond syndrome (SBDS) protein/SBDS protein C-terminal domain containing protein, putative	497.522	429.255	494.09	473.622	0.862786	0.514106	no		43.1614	53.8602	48.5108	1.24788	0.49162	no	Single copy	-	NaN	NaN	#DIV/0!	19.617	NaN	19.617	NaN	1	no
TcCLB.506661.130	ion transport protein, putative	945.686	1054.91	1129.21	1043.27	1.1155	0.599019	no		125.823	156.998	141.411	1.24777	0.239392	no	Single copy	-	NaN	NaN	#DIV/0!	23.7855	24.2207	24.0031	NaN	1	no
TcCLB.506265.10	hypothetical protein, conserved	462.972	431.28	366.067	420.106	0.931547	0.759047	no		41.3329	37.8826	39.6077	0.916523	0.794115	no	Single copy	-	NaN	NaN	#DIV/0!	NaN	22.5108	22.5108	NaN	1	no
TcCLB.508393.9	dispersed gene family protein 1 (DGF-1), putative	0.987147	1.01239	2.00036	1.3333	1.02558	1	no		1.3566	1.24326	1.29993	0.916454	0.979672	no	Single copy	-	NaN	27.5541	27.5541	NaN	NaN	#DIV/0!	NaN	1	no
TcCLB.507011.120	acyl transferase-like protein, putative	280.35	339.152	380.069	333.19	1.20975	0.430608	no		45.9753	57.2659	51.6206	1.24558	0.412127	no	Single copy	-	NaN	NaN	#DIV/0!	NaN	23.0648	23.0648	NaN	1	no
TcCLB.507009.130	Fusaric acid resistance protein-like, putative	1754.16	1609.71	1956.36	1773.41	0.917651	0.669182	no		138.395	172.117	155.256	1.24366	0.288266	no	Single copy	-	NaN	NaN	#DIV/0!	21.5426	NaN	21.5426	NaN	1	no
TcCLB.430061.9	Histone RNA hairpin-binding protein RNA-binding domain containing protein, putative	921.008	727.911	968.176	872.365	0.790342	0.263671	no		108.572	134.737	121.655	1.241	0.260875	no	Single copy	-	NaN	24.0495	24.0495	NaN	NaN	#DIV/0!	NaN	1	no
TcCLB.505807.260	hypothetical protein, conserved	491.599	625.659	659.12	592.126	1.2727	0.271925	no		99.0913	122.969	111.03	1.24097	0.296884	no	Single copy	-	NaN	NaN	#DIV/0!	24.0211	23.839	23.9301	NaN	1	no
TcCLB.484949.9	AGC/RSK family serine/threonine kinase, putative (fragment)	481.728	362.437	489.089	444.418	0.752369	0.21228	no		166.679	206.198	186.439	1.23709	0.259559	no	Single copy	-	NaN	NaN	#DIV/0!	23.6215	24.1886	23.9051	NaN	1	no
TcCLB.507093.130	hypothetical protein, conserved	1027.62	944.563	1048.19	1006.79	0.919176	0.686328	no		89.7174	110.805	100.261	1.23504	0.345698	no	Single copy	-	NaN	NaN	#DIV/0!	21.5751	21.1253	21.3502	NaN	1	no
TcCLB.503887.10	hypothetical protein, conserved	609.069	634.771	589.107	610.982	1.0422	0.853361	no		132.635	163.759	148.197	1.23466	0.295241	no	Single copy	-	NaN	NaN	#DIV/0!	NaN	21.8199	21.8199	NaN	1	no
TcCLB.510719.110	actin-like protein, putative	756.154	743.097	778.141	759.131	0.982732	0.939211	no		56.7528	70.069	63.4109	1.23464	0.486725	no	Single copy	-	NaN	NaN	#DIV/0!	23.9498	21.9773	22.9635	NaN	1	no
TcCLB.511071.10	Galactose oxidase, central domain/Kelch motif containing protein, putative	1240.84	871.671	994.181	1035.56	0.702483	0.0869346	no		219.492	270.476	244.984	1.23228	0.28611	no	Single copy	-	NaN	NaN	#DIV/0!	NaN	23.2176	23.2176	NaN	1	no
TcCLB.511445.100	hypothetical protein, conserved	1935.79	1736.26	1483.27	1718.44	0.896921	0.586455	no		179.541	220.932	200.237	1.23054	0.227755	no	Single copy	-	NaN	NaN	#DIV/0!	23.9069	NaN	23.9069	NaN	1	no
TcCLB.508647.260	hypothetical protein, conserved	519.239	465.701	441.08	475.34	0.896891	0.629009	no		37.6339	46.2982	41.9661	1.23023	0.400985	no	Single copy	-	NaN	NaN	#DIV/0!	NaN	22.3862	22.3862	NaN	1	no
TcCLB.508205.10	hypothetical protein, conserved	517.265	600.349	483.088	533.567	1.16062	0.498941	no		50.0977	61.5432	55.8204	1.22847	0.433098	no	Single copy	-	NaN	NaN	#DIV/0!	NaN	24.5861	24.5861	NaN	1	no
TcCLB.509069.49	DNA replication licensing factor MCM7, putative (fragment)	213.224	213.615	194.035	206.958	1.00184	1	no		37.8287	46.4228	42.1257	1.22718	0.455447	no	Single copy	-	23.3059	NaN	23.3059	NaN	NaN	#DIV/0!	NaN	1	no
TcCLB.510289.10	hypothetical protein, conserved	1756.13	1397.1	1596.29	1583.18	0.795556	0.255473	no		139.691	171.398	155.545	1.22698	0.28611	no	Single copy	-	24.329	NaN	24.329	NaN	NaN	#DIV/0!	NaN	1	no
TcCLB.508465.60	hypothetical protein, conserved	913.111	798.779	1183.22	965.035	0.874789	0.524884	no		170.445	209.116	189.781	1.22688	0.262696	no	Single copy	-	NaN	NaN	#DIV/0!	22.868	22.9688	22.9184	NaN	1	no
TcCLB.509537.90	hypothetical protein, conserved	1400.76	1213.86	1124.2	1246.28	0.866572	0.481665	no		321.3	393.799	357.549	1.22565	0.324018	no	Single copy	-	NaN	NaN	#DIV/0!	23.614	NaN	23.614	NaN	1	no
TcCLB.504047.5	urocanate hydratase, putative (fragment)	757.141	847.374	982.178	862.231	1.11917	0.595398	no		90.2543	110.586	100.42	1.22527	0.405626	no	Single copy	-	NaN	24.4418	24.4418	NaN	NaN	#DIV/0!	NaN	1	no
TcCLB.510963.5	hypothetical protein, conserved (fragment)	120.432	115.413	133.024	122.956	0.958325	0.909136	no		23.4143	21.1757	22.295	0.904392	0.90144	no	Single copy	-	NaN	22.312	22.312	NaN	NaN	#DIV/0!	NaN	1	no
TcCLB.504089.30	hypothetical protein, conserved	627.825	629.709	736.134	664.556	1.003	0.994774	no		155.232	189.369	172.3	1.21991	0.289411	no	Single copy	-	NaN	NaN	#DIV/0!	23.9217	23.458	23.6899	NaN	1	no
TcCLB.507963.90	hypothetical protein, conserved	953.584	927.353	976.177	952.371	0.972492	0.896816	no		107.439	131.051	119.245	1.21978	0.405461	no	Single copy	-	NaN	23.3541	23.3541	NaN	NaN	#DIV/0!	NaN	1	no
TcCLB.506367.160	hypothetical protein, conserved	606.108	548.717	658.12	604.315	0.905313	0.652061	no		49.2217	60.0288	54.6253	1.21956	0.51654	no	Single copy	-	NaN	NaN	#DIV/0!	NaN	23.1083	23.1083	NaN	1	no
TcCLB.509171.20	hypothetical protein, conserved	549.841	521.383	481.087	517.437	0.948243	0.814595	no		62.126	75.6223	68.8741	1.21724	0.380856	no	Single copy	-	NaN	NaN	#DIV/0!	NaN	21.8263	21.8263	NaN	1	no
TcCLB.510101.130	inositol-1,4,5-trisphosphate (IP3) 5-phosphatase, putative	649.542	559.854	605.11	604.835	0.86192	0.495766	no		96.092	116.88	106.486	1.21634	0.31584	no	Single copy	-	NaN	NaN	#DIV/0!	NaN	23.3589	23.3589	NaN	1	no
TcCLB.506775.170	NADH-cytochrome b5 reductase, putative	595.249	518.346	552.1	555.232	0.870804	0.530617	no		37.1563	45.1707	41.1635	1.2157	0.515763	no	Single copy	-	NaN	NaN	#DIV/0!	22.7532	22.9773	22.8653	NaN	1	no
TcCLB.504133.45	Temperature dependent protein affecting M2 dsRNA replication, putative	1161.87	917.229	1055.19	1044.76	0.789441	0.252175	no		69.2643	83.9429	76.6036	1.21192	0.4823	no	Single copy	-	NaN	NaN	#DIV/0!	NaN	24.3138	24.3138	NaN	1	no
TcCLB.511127.210	hypothetical protein, conserved	179.661	185.268	158.029	174.319	1.03121	0.924138	no		34.9877	31.4667	33.2272	0.899367	0.733178	no	Single copy	-	NaN	NaN	#DIV/0!	NaN	23.4967	23.4967	NaN	1	no
TcCLB.507089.90	zinc-finger of a C2HC-type, putative	1616.95	1441.65	1443.26	1500.62	0.891587	0.56968	no		131.167	158.85	145.008	1.21105	0.314675	no	Single copy	-	NaN	NaN	#DIV/0!	22.5785	22.2519	22.4152	NaN	1	no
TcCLB.507739.30	TPR repeat/SET domain containing protein, putative	1407.67	1364.71	1266.23	1346.2	0.969478	0.88067	no		90.4819	109.533	100.007	1.21055	0.432756	no	Single copy	-	NaN	NaN	#DIV/0!	23.74	23.6007	23.6703	NaN	1	no
TcCLB.507559.20	SET domain containing protein, putative	326.746	329.028	290.053	315.275	1.00699	0.986708	no		37.2907	45.1285	41.2096	1.21018	0.541127	no	Single copy	-	NaN	NaN	#DIV/0!	22.6761	21.6394	22.1577	NaN	1	no
TcCLB.509805.230	hypothetical protein, conserved	1058.22	862.559	1135.21	1018.66	0.815103	0.325255	no		92.5763	112.016	102.296	1.20998	0.344123	no	Single copy	-	NaN	NaN	#DIV/0!	NaN	21.7623	21.7623	NaN	1	no
TcCLB.507625.130	hypothetical protein, conserved	686.067	925.328	998.181	869.859	1.34874	0.155963	no		51.3795	62.1289	56.7542	1.20922	0.403175	no	Single copy	-	NaN	NaN	#DIV/0!	NaN	24.4722	24.4722	NaN	1	no
TcCLB.506367.100	hypothetical protein, conserved	702.848	650.969	705.128	686.315	0.926187	0.724113	no		46.9546	56.6259	51.7902	1.20597	0.524364	no	Single copy	-	NaN	25.5951	25.5951	NaN	NaN	#DIV/0!	NaN	1	no
TcCLB.509669.40	Zn-finger protein, putative	1049.34	1078.2	1201.22	1109.58	1.02751	0.898334	no		190.753	230.032	210.392	1.20592	0.308952	no	Single copy	-	NaN	NaN	#DIV/0!	NaN	22.842	22.842	NaN	1	no
TcCLB.506525.140	MEKK-related kinase 1, putative	874.612	687.415	879.16	813.729	0.785966	0.254954	no		134.746	162.238	148.492	1.20403	0.35976	no	Single copy	-	22.4507	23.3148	22.8827	NaN	NaN	#DIV/0!	NaN	1	no
TcCLB.510757.9	hypothetical protein, conserved (fragment)	527.136	568.965	516.094	537.398	1.07935	0.732494	no		63.0211	75.7777	69.3994	1.20242	0.455135	no	Single copy	-	NaN	NaN	#DIV/0!	NaN	23.2888	23.2888	NaN	1	no
TcCLB.510293.70	ribonuclease H, putative	824.267	991.133	821.149	878.85	1.20244	0.377439	no		69.2158	83.1564	76.1861	1.20141	0.463086	no	Single copy	-	NaN	NaN	#DIV/0!	23.6318	24.3735	24.0027	NaN	1	no
TcCLB.511353.50	hypothetical protein, conserved	395.846	428.243	325.059	383.049	1.08184	0.736433	no		30.9239	27.6524	29.2882	0.894208	0.648783	no	Single copy	-	23.2048	NaN	23.2048	NaN	NaN	#DIV/0!	NaN	1	no
TcCLB.506221.90	hypothetical protein, conserved	727.527	673.242	600.109	666.959	0.925384	0.719976	no		62.4065	74.8379	68.6222	1.1992	0.432723	no	Single copy	-	NaN	NaN	#DIV/0!	21.6939	22.3543	22.0241	NaN	1	no
TcCLB.509455.120	Peptide chain release factor 1, mitochondrial, putative	547.866	554.792	550.1	550.919	1.01264	0.960654	no		40.9521	48.918	44.9351	1.19452	0.501217	no	Single copy	-	NaN	NaN	#DIV/0!	23.8805	24.0016	23.9411	NaN	1	no
TcCLB.507683.40	CMGC/DYRK protein kinase, putative	2033.52	1385.97	1698.31	1705.93	0.68156	0.0559102	no		162.044	193.048	177.546	1.19133	0.356	no	Single copy	-	22.9874	23.1085	23.048	NaN	NaN	#DIV/0!	NaN	1	no
TcCLB.506695.10	actin-like protein, putative	144.123	143.76	153.028	146.97	0.997478	1	no		90.1563	107.297	98.7264	1.19012	0.406337	no	Single copy	-	NaN	NaN	#DIV/0!	NaN	22.7229	22.7229	NaN	1	no
TcCLB.504149.20	ATP-binding cassette transporter ABCA1, putative	1501.45	1518.59	1561.28	1527.11	1.01142	0.957536	no		445.634	529.979	487.806	1.18927	0.347051	no	Single copy	-	NaN	NaN	#DIV/0!	NaN	22.5049	22.5049	NaN	1	no
TcCLB.510963.50	6-phosphofructo-2-kinase/fructose-2,6-bisphosphatas, putative	568.596	411.032	495.09	491.573	0.722889	0.145923	no		47.9702	57.0489	52.5096	1.18926	0.457404	no	Single copy	-	23.8829	NaN	23.8829	NaN	NaN	#DIV/0!	NaN	1	no
TcCLB.504153.290	diphthamide biosynthesis enzyme Dph1/Dph2 domain containing protein, putative	845.985	704.626	715.13	755.247	0.832906	0.388322	no		119.879	142.494	131.187	1.18864	0.430736	no	Single copy	-	21.9894	NaN	21.9894	NaN	NaN	#DIV/0!	NaN	1	no
TcCLB.510167.10	phosphatidylinositol 3-kinase 2, putative	1237.88	1279.67	1452.26	1323.27	1.03375	0.873054	no		145.285	172.361	158.823	1.18637	0.373316	no	Single copy	-	NaN	NaN	#DIV/0!	NaN	22.6914	22.6914	NaN	1	no
TcCLB.508831.20	oligomeric golgi complex component 8, putative	595.249	499.11	448.081	514.147	0.838489	0.424483	no		54.8009	64.9307	59.8658	1.18485	0.524123	no	Single copy	-	NaN	NaN	#DIV/0!	23.5669	23.547	23.5569	NaN	1	no
TcCLB.507093.75	B9 domain-containing protein 2	220.134	231.838	180.033	210.668	1.05317	0.851161	no		34.3822	30.4988	32.4405	0.88705	0.792052	no	Single copy	-	NaN	NaN	#DIV/0!	NaN	21.5594	21.5594	NaN	1	no
TcCLB.510745.10	hypothetical protein, conserved	508.38	589.213	462.084	519.893	1.159	0.504037	no		97.9234	115.744	106.834	1.18198	0.414676	no	Single copy	-	NaN	22.7859	22.7859	NaN	NaN	#DIV/0!	NaN	1	no
TcCLB.503557.20	ankyrin repeat protein, putative	269.491	254.111	200.036	241.213	0.942929	0.82252	no		43.6574	51.5085	47.583	1.17983	0.525346	no	Single copy	-	NaN	NaN	#DIV/0!	22.3005	24.1312	23.2158	NaN	1	no
TcCLB.507013.20	hypothetical protein, conserved	1386.94	1257.39	1721.31	1455.22	0.906595	0.630456	no		215.063	253.693	234.378	1.17962	0.3573	no	Single copy	-	NaN	NaN	#DIV/0!	23.0395	22.9334	22.9865	NaN	1	no
TcCLB.506739.130	protein phosphatase 1 catalitic subunit, putative	1068.09	1151.09	979.178	1066.12	1.07771	0.717629	no		85.4413	100.751	93.096	1.17918	0.493586	no	Single copy	-	NaN	NaN	#DIV/0!	23.6505	23.9253	23.7879	NaN	1	no
TcCLB.510955.10	hypothetical protein, conserved	856.843	1036.69	1070.19	987.91	1.2099	0.359888	no		107.602	126.82	117.211	1.1786	0.446996	no	Single copy	-	NaN	NaN	#DIV/0!	22.0052	23.703	22.8541	NaN	1	no
TcCLB.510349.70	hypothetical protein, conserved	181.635	175.144	177.032	177.937	0.964264	0.908134	no		27.4709	24.2456	25.8583	0.882591	0.685526	no	Single copy	-	NaN	23.9719	23.9719	NaN	NaN	#DIV/0!	NaN	1	no
TcCLB.504165.20	hypothetical protein, conserved	315.887	396.858	344.063	352.269	1.25633	0.331228	no		28.2309	24.8514	26.5411	0.880289	0.720653	no	Single copy	-	NaN	NaN	#DIV/0!	22.6422	NaN	22.6422	NaN	1	no
TcCLB.506925.230	hypothetical protein, conserved	1347.46	1202.72	1376.25	1308.81	0.892589	0.577736	no		102.134	119.617	110.875	1.17117	0.444874	no	Single copy	-	23.542	NaN	23.542	NaN	NaN	#DIV/0!	NaN	1	no
TcCLB.509599.90	Basal body protein	715.681	593.263	799.145	702.696	0.828948	0.384499	no		108.308	126.658	117.483	1.16942	0.415243	no	Single copy	-	NaN	NaN	#DIV/0!	22.2717	NaN	22.2717	NaN	1	no
TcCLB.506779.160	palmitoyl acyltransferase 9, putative	686.067	600.349	599.109	628.508	0.87506	0.538117	no		82.8397	96.7455	89.7926	1.16786	0.491745	no	Single copy	-	NaN	NaN	#DIV/0!	NaN	22.6377	22.6377	NaN	1	no
TcCLB.510307.140	retrotransposon hot spot protein (RHS, pseudogene), putative	1928.88	1968.09	2017.37	1971.45	1.02033	0.921276	no		117.391	136.997	127.194	1.16701	0.542245	no	Minority	TcCLB.503957.120;TcCLB.503441.19;TcCLB.510307.140;TcCLB.505365.80	NaN	NaN	#DIV/0!	NaN	23.1816	23.1816	NaN	1	no
TcCLB.506287.170	hypothetical protein, conserved	681.131	800.803	813.148	765.027	1.1757	0.447419	no		41.6524	48.511	45.0817	1.16466	0.627449	no	Single copy	-	NaN	26.504	26.504	NaN	NaN	#DIV/0!	NaN	1	no
TcCLB.506779.10	nexin-dynein regulatory complex 2	530.098	551.755	583.106	554.986	1.04085	0.861162	no		69.5162	80.8181	75.1671	1.16258	0.472295	no	Single copy	-	NaN	NaN	#DIV/0!	NaN	24.3343	24.3343	NaN	1	no
TcCLB.503795.10	hypothetical protein, conserved	1034.53	852.436	914.166	933.71	0.823984	0.352345	no		114.728	133.245	123.987	1.16139	0.467951	no	Single copy	-	NaN	NaN	#DIV/0!	NaN	22.8644	22.8644	NaN	1	no
TcCLB.510493.10	hypothetical protein, conserved	265.542	223.739	219.04	236.107	0.842574	0.501141	no		22.973	20.0417	21.5074	0.872404	0.717171	no	Single copy	-	NaN	22.7905	22.7905	NaN	NaN	#DIV/0!	NaN	1	no
TcCLB.511135.10	hypothetical protein, conserved (pseudogene)	1397.8	1679.56	1877.34	1651.57	1.20158	0.361955	no		73.9102	85.3841	79.6472	1.15524	0.586688	no	Single copy	-	NaN	NaN	#DIV/0!	NaN	23.0731	23.0731	NaN	1	no
TcCLB.510309.60	hypothetical protein, conserved	1467.89	1340.41	1549.28	1452.53	0.913156	0.654751	no		235.7	272.24	253.97	1.15503	0.399242	no	Single copy	-	NaN	NaN	#DIV/0!	NaN	21.2672	21.2672	NaN	1	no
TcCLB.511753.30	kinesin, putative	1564.63	1446.71	1494.27	1501.87	0.924636	0.698849	no		170.95	197.357	184.153	1.15447	0.446888	no	Single copy	-	NaN	NaN	#DIV/0!	23.6637	23.714	23.6889	NaN	1	no
TcCLB.503525.20	Cyclin 12, L-type	1172.73	895.968	946.172	1004.96	0.764002	0.192454	no		111.231	128.195	119.713	1.15251	0.467462	no	Single copy	-	NaN	NaN	#DIV/0!	22.0111	NaN	22.0111	NaN	1	no
TcCLB.507093.280	hypothetical protein	1290.2	1068.08	1224.22	1194.17	0.827837	0.356038	no		110.344	127.168	118.756	1.15246	0.494653	no	Single copy	-	NaN	NaN	#DIV/0!	NaN	20.2693	20.2693	NaN	1	no
TcCLB.510593.10	Regulator of chromosome condensation (RCC1) repeat, putative	392.884	367.499	296.054	352.146	0.935387	0.779611	no		14.1027	12.27	13.1864	0.870043	0.82584	no	Single copy	-	NaN	22.3988	22.3988	NaN	NaN	#DIV/0!	NaN	1	no
TcCLB.507711.140	tRNA-splicing ligase RtcB, putative	485.676	353.325	386.07	408.357	0.727492	0.163357	no		62.1421	71.6115	66.8768	1.15238	0.512282	no	Single copy	-	NaN	NaN	#DIV/0!	24.5081	NaN	24.5081	NaN	1	no
TcCLB.507093.200	hypothetical protein, conserved	1693.94	1885.08	2032.37	1870.46	1.11283	0.593412	no		302.479	347.264	324.872	1.14806	0.401364	no	Single copy	-	NaN	NaN	#DIV/0!	23.7746	23.4625	23.6186	NaN	1	no
TcCLB.511621.60	dolichyl-P-Man:GDP-Man7GlcNAc2-PP-dolichyl alpha-1,6-mannosyltransferase, putative	663.362	555.804	490.089	569.752	0.837859	0.416217	no		317.648	364.124	340.886	1.14631	0.522423	no	Single copy	-	24.2394	23.4512	23.8453	NaN	NaN	#DIV/0!	NaN	1	no
TcCLB.510593.30	Endoplasmic Reticulum-Golgi Intermediate Compartment (ERGIC)/Endoplasmic reticulum vesicle transporter, putative	657.44	681.341	608.111	648.964	1.03636	0.872531	no		136.886	156.876	146.881	1.14603	0.570973	no	Single copy	-	NaN	NaN	#DIV/0!	23.723	NaN	23.723	NaN	1	no
TcCLB.510533.60	hypothetical protein, conserved	341.553	321.941	280.051	314.515	0.942581	0.810835	no		41.2225	47.2232	44.2228	1.14557	0.730411	no	Single copy	-	NaN	NaN	#DIV/0!	23.4754	NaN	23.4754	NaN	1	no
TcCLB.509803.50	hypothetical protein, conserved	922.982	957.724	1022.19	967.631	1.03764	0.862285	no		140.806	160.858	150.832	1.1424	0.567536	no	Single copy	-	NaN	NaN	#DIV/0!	NaN	20.2128	20.2128	NaN	1	no
TcCLB.507227.9	TPR repeat/SET domain containing protein, putative	558.725	725.886	617.112	633.908	1.29918	0.225238	no		37.6107	42.9626	40.2866	1.1423	0.633737	no	Single copy	-	NaN	NaN	#DIV/0!	NaN	22.8973	22.8973	NaN	1	no
TcCLB.507395.20	hypothetical protein, conserved	672.247	551.755	569.103	597.702	0.820762	0.363415	no		91.0275	103.919	97.4733	1.14162	0.505005	no	Single copy	-	NaN	NaN	#DIV/0!	NaN	22.3608	22.3608	NaN	1	no
TcCLB.506933.70	hypothetical protein, conserved	662.375	634.771	595.108	630.751	0.958325	0.847949	no		48.4824	55.3373	51.9098	1.14139	0.651982	no	Single copy	-	NaN	NaN	#DIV/0!	22.0275	NaN	22.0275	NaN	1	no
TcCLB.511179.60	hypothetical protein, conserved	72.0617	71.88	56.0102	66.6506	0.997478	1	no		10.0855	8.73096	9.4082	0.865698	0.697784	no	Single copy	-	NaN	NaN	#DIV/0!	22.1798	NaN	22.1798	NaN	1	no
TcCLB.508213.20	RNA binding protein 19	271.465	226.776	212.039	236.76	0.835378	0.477655	no		33.2848	28.7974	31.0411	0.865183	0.709049	no	Single copy	-	NaN	NaN	#DIV/0!	22.8781	NaN	22.8781	NaN	1	no
TcCLB.503899.70	hypothetical protein	627.825	715.762	762.138	701.909	1.14007	0.543404	no		93.2016	106.246	99.7236	1.13995	0.671404	no	Single copy	-	NaN	NaN	#DIV/0!	23.4795	21.6523	22.5659	NaN	1	no
TcCLB.504167.30	mitogen-activated protein kinase 1, putative	484.689	592.25	496.09	524.343	1.22192	0.363961	no		102.45	116.684	109.567	1.13893	0.574633	no	Single copy	-	23.7467	NaN	23.7467	NaN	NaN	#DIV/0!	NaN	1	no
TcCLB.506633.10	protein kinase, putative	486.663	522.395	518.094	509.051	1.07342	0.754564	no		51.2292	58.3226	54.7759	1.13846	0.713745	no	Single copy	-	NaN	NaN	#DIV/0!	NaN	NaN	#DIV/0!	NaN	1	no
TcCLB.505073.10	hypothetical protein	28.6272	13.1611	14.0025	18.597	0.459741	0.225852	no		10.0956	8.71498	9.40527	0.863249	0.772959	no	Multicopy	TcCLB.510599.50;TcCLB.505073.10	NaN	NaN	#DIV/0!	24.12	NaN	24.12	NaN	1	no
TcCLB.506869.4	Exocyst complex component EXO99	454.087	383.697	417.076	418.287	0.844985	0.462761	no		55.9186	63.598	59.7583	1.13733	0.56952	no	Single copy	-	24.2643	NaN	24.2643	NaN	NaN	#DIV/0!	NaN	1	no
TcCLB.509825.7	hypothetical protein, conserved	232.967	154.896	153.028	180.297	0.664886	0.125247	no		48.9661	55.536	52.2511	1.13417	0.667129	no	Single copy	-	NaN	NaN	#DIV/0!	NaN	21.1839	21.1839	NaN	1	no
TcCLB.510091.40	Mad2-like HORMA domain containing protein	527.136	541.631	435.079	501.282	1.0275	0.908067	no		50.5323	57.2335	53.8829	1.13261	0.813134	no	Single copy	-	NaN	NaN	#DIV/0!	23.7215	NaN	23.7215	NaN	1	no
TcCLB.506861.39	dephospho-CoA kinase, putative (fragment)	59.2288	89.0906	110.02	86.1131	1.50418	0.258686	no		17.2003	14.7782	15.9893	0.85918	0.725603	no	Single copy	-	NaN	NaN	#DIV/0!	22.8646	NaN	22.8646	NaN	1	no
TcCLB.510289.40	GPI inositol deacylase precursor, putative	973.326	2539.08	2474.45	1995.62	2.60867	2.44799e-06	S	S	81.7011	92.472	87.0865	1.13183	0.556973	no	Single copy	-	NaN	NaN	#DIV/0!	NaN	21.335	21.335	NaN	1	no
TcCLB.506405.20	hypothetical protein, conserved	246.787	212.603	148.027	202.472	0.861484	0.565453	no		31.2755	26.8486	29.0621	0.858455	0.70711	no	Single copy	-	NaN	NaN	#DIV/0!	NaN	23.1308	23.1308	NaN	1	no
TcCLB.511423.80	Transmembrane protein 231, putative	535.033	685.391	509.093	576.505	1.28102	0.254039	no		94.7619	106.712	100.737	1.12611	0.615803	no	Single copy	-	NaN	NaN	#DIV/0!	NaN	22.026	22.026	NaN	1	no
TcCLB.511525.20	RING-variant domain containing protein, putative	1385.95	1456.83	1745.32	1529.37	1.05114	0.80711	no		360.22	405.233	382.727	1.12496	0.523588	no	Single copy	-	NaN	24.3473	24.3473	NaN	NaN	#DIV/0!	NaN	1	no
TcCLB.507039.30	retrotransposon hot spot protein (RHS, pseudogene), putative	1721.58	1629.95	1551.28	1634.27	0.946776	0.786535	no		300.209	337.614	318.912	1.12459	0.513544	no	Majority	TcCLB.507039.30;TcCLB.506529.680	24.0668	24.0272	24.047	NaN	NaN	#DIV/0!	NaN	1	no
TcCLB.511217.180	Polyketide cyclase / dehydrase and lipid transport, putative	1570.55	1724.11	1800.33	1698.33	1.09777	0.642987	no		50.8094	57.1159	53.9627	1.12412	0.725422	no	Single copy	-	NaN	NaN	#DIV/0!	NaN	23.8445	23.8445	NaN	1	no
TcCLB.507831.80	hypothetical protein, conserved	351.424	285.495	291.053	309.324	0.812394	0.386747	no		38.8036	43.5589	41.1812	1.12255	0.667978	no	Single copy	-	NaN	NaN	#DIV/0!	23.3982	NaN	23.3982	NaN	1	no
TcCLB.507641.236	hypothetical protein, conserved	537.995	509.234	644.117	563.782	0.946541	0.808896	no		75.893	85.1152	80.5041	1.12152	0.553502	no	Single copy	-	NaN	23.2366	23.2366	NaN	NaN	#DIV/0!	NaN	1	no
TcCLB.510243.100	chloride channel protein, putative	955.558	988.096	1063.19	1002.28	1.03405	0.875027	no		195.335	219.026	207.18	1.12129	0.55649	no	Single copy	-	NaN	NaN	#DIV/0!	NaN	20.203	20.203	NaN	1	no
TcCLB.510743.50	phospholipase A2-like protein, putative	196.442	175.144	191.035	187.54	0.891581	0.678935	no		38.8544	43.4679	41.1611	1.11874	0.724252	no	Single copy	-	NaN	NaN	#DIV/0!	NaN	23.4113	23.4113	NaN	1	no
TcCLB.506515.10	intergrin alpha chain protein, putative	1713.69	2155.39	1895.34	1921.47	1.25775	0.249578	no		490.385	546.13	518.258	1.11368	0.568584	no	Single copy	-	NaN	NaN	#DIV/0!	NaN	22.5142	22.5142	NaN	1	no
TcCLB.511585.210	hypothetical protein, conserved	330.694	296.631	312.057	313.127	0.896996	0.655935	no		32.4775	27.6243	30.0509	0.850566	0.624193	no	Single copy	-	NaN	NaN	#DIV/0!	NaN	NaN	#DIV/0!	NaN	1	no
TcCLB.506895.50	Endonuclease/Exonuclease/phosphatase family, putative	1132.26	1006.32	966.176	1034.92	0.888773	0.568285	no		63.8165	70.7243	67.2704	1.10824	0.716196	no	Single copy	-	NaN	NaN	#DIV/0!	22.0975	22.495	22.2962	NaN	1	no
TcCLB.510877.170	hypothetical protein, conserved	1172.73	1241.19	1199.22	1204.38	1.05838	0.783331	no		117.092	129.465	123.279	1.10567	0.61789	no	Single copy	-	NaN	NaN	#DIV/0!	22.2809	NaN	22.2809	NaN	1	no
TcCLB.510343.5	hypothetical protein, conserved (fragment)	396.833	318.904	338.061	351.266	0.803623	0.351845	no		55.2129	61.0063	58.1096	1.10493	0.733638	no	Single copy	-	24.1003	NaN	24.1003	NaN	NaN	#DIV/0!	NaN	1	no
TcCLB.509967.80	Programmed cell death protein 2, C-terminal putative domain containing protein, putative	632.761	643.882	639.116	638.586	1.01758	0.941017	no		41.4254	45.6886	43.557	1.10291	0.687275	no	Single copy	-	NaN	NaN	#DIV/0!	23.377	23.0754	23.2262	NaN	1	no
TcCLB.511747.20	hypothetical protein, conserved	429.409	361.425	416.076	402.303	0.84168	0.456537	no		44.3929	48.9054	46.6491	1.10165	0.775857	no	Single copy	-	NaN	NaN	#DIV/0!	23.6108	NaN	23.6108	NaN	1	no
TcCLB.507509.40	Pseudokinase, putative	1459	1228.03	1290.23	1325.76	0.841694	0.396014	no		244.75	269.561	257.156	1.10137	0.595902	no	Single copy	-	NaN	NaN	#DIV/0!	NaN	22.7896	22.7896	NaN	1	no
TcCLB.508277.390	hypothetical protein, conserved	687.054	675.267	724.132	695.484	0.982844	0.940698	no		54.3309	59.7803	57.0556	1.1003	0.699394	no	Single copy	-	23.1974	NaN	23.1974	NaN	NaN	#DIV/0!	NaN	1	no
TcCLB.503653.30	ribosomal RNA processing protein 41B, putative	324.771	322.954	298.054	315.26	0.994403	0.991447	no		43.0389	47.3229	45.1809	1.09954	0.720056	no	Single copy	-	NaN	NaN	#DIV/0!	22.078	NaN	22.078	NaN	1	no
TcCLB.510759.170	hypothetical protein, conserved	978.262	957.724	872.158	936.048	0.979006	0.922107	no		108.464	119.027	113.745	1.09739	0.657698	no	Single copy	-	NaN	NaN	#DIV/0!	NaN	23.3091	23.3091	NaN	1	no
TcCLB.509595.30	hypothetical protein, conserved	468.895	379.648	368.067	405.536	0.809665	0.355197	no		40.6409	44.5866	42.6138	1.09709	0.742519	no	Single copy	-	NaN	NaN	#DIV/0!	21.773	NaN	21.773	NaN	1	no
TcCLB.511189.10	hypothetical protein, conserved (pseudogene)	242.838	240.95	278.051	253.946	0.992224	0.988234	no		49.2379	53.9104	51.5742	1.0949	0.740366	no	Single copy	-	NaN	NaN	#DIV/0!	NaN	23.7355	23.7355	NaN	1	no
TcCLB.503599.40	Nucleolar protein 111, putative	1084.87	1270.55	1359.25	1238.23	1.17115	0.44056	no		151.548	165.445	158.497	1.0917	0.690757	no	Single copy	-	NaN	NaN	#DIV/0!	23.1857	23.5803	23.383	NaN	1	no
TcCLB.511217.130	Domain of unknown function DUF221, putative	3944.64	3142.47	3498.64	3528.58	0.796644	0.244251	no		411.584	447.953	429.769	1.08836	0.66325	no	Single copy	-	NaN	NaN	#DIV/0!	NaN	22.8024	22.8024	NaN	1	no
TcCLB.511529.40	SHQ1 protein, putative	475.805	441.404	424.077	447.095	0.927699	0.74397	no		72.6504	78.9683	75.8093	1.08696	0.739073	no	Single copy	-	NaN	NaN	#DIV/0!	NaN	22.9229	22.9229	NaN	1	no
TcCLB.510565.100	hypothetical protein, conserved	206.314	225.764	187.034	206.37	1.09427	0.737578	no		46.6709	50.7042	48.6876	1.08642	0.885413	no	Single copy	-	NaN	NaN	#DIV/0!	NaN	23.666	23.666	NaN	1	no
TcCLB.505989.90	Tetratricopeptide repeat, putative	683.105	733.985	780.142	732.411	1.07448	0.739816	no		57.4984	62.4522	59.9753	1.08615	0.727531	no	Single copy	-	23.006	NaN	23.006	NaN	NaN	#DIV/0!	NaN	1	no
TcCLB.508719.20	hypothetical protein, conserved	554.776	513.284	498.091	522.05	0.925208	0.728752	no		74.3424	80.7286	77.5355	1.0859	0.690274	no	Single copy	-	NaN	NaN	#DIV/0!	NaN	21.206	21.206	NaN	1	no
TcCLB.511445.30	Region in Clathrin and VPS, putative	968.391	854.46	944.172	922.341	0.882351	0.549844	no		136.564	148.277	142.42	1.08577	0.698699	no	Single copy	-	NaN	NaN	#DIV/0!	22.0367	NaN	22.0367	NaN	1	no
TcCLB.503683.11	Double RNA binding domain protein 6A	930.879	690.453	836.152	819.161	0.741721	0.156319	no		287.551	311.999	299.775	1.08502	0.674988	no	Single copy	-	NaN	NaN	#DIV/0!	NaN	23.6587	23.6587	NaN	1	no
TcCLB.506733.80	hypothetical protein, conserved	2446.15	1791.94	1967.36	2068.48	0.732554	0.116957	no		352.856	381.423	367.139	1.08096	0.651256	no	Single copy	-	NaN	NaN	#DIV/0!	22.8752	NaN	22.8752	NaN	1	no
TcCLB.432027.9	hypothetical protein, conserved	518.252	487.974	365.066	457.097	0.941576	0.79167	no		46.1324	49.8613	47.9968	1.08083	0.843061	no	Single copy	-	NaN	NaN	#DIV/0!	NaN	24.7164	24.7164	NaN	1	no
TcCLB.503955.100	protein kinase, putative	1799.57	1262.45	1688.31	1583.44	0.701532	0.0786474	no		481.294	519.139	500.217	1.07863	0.651591	no	Single copy	-	NaN	NaN	#DIV/0!	NaN	21.7834	21.7834	NaN	1	no
TcCLB.510533.220	Putative S-adenosyl-L-methionine-dependent methyltransferase, putative	757.141	632.746	630.115	673.334	0.835704	0.402433	no		104.162	112.341	108.252	1.07852	0.71184	no	Single copy	-	NaN	NaN	#DIV/0!	21.7736	NaN	21.7736	NaN	1	no
TcCLB.506717.60	retrotransposon hot spot protein (RHS, pseudogene), putative	904.226	891.919	1006.18	934.109	0.986389	0.951647	no		44.8713	48.2573	46.5643	1.07546	0.727752	no	Minority	TcCLB.505943.110;TcCLB.507105.100;TcCLB.511585.269;TcCLB.508605.40;TcCLB.511349.80;TcCLB.511677.5;TcCLB.509121.10;TcCLB.508325.270;TcCLB.506717.60	25.2552	NaN	25.2552	NaN	NaN	#DIV/0!	NaN	1	no
TcCLB.510165.70	retrotransposon hot spot protein (RHS, pseudogene), putative	437.306	376.61	393.071	402.329	0.861206	0.517463	no		59.7878	64.1847	61.9862	1.07354	0.820756	no	Minority	TcCLB.508039.30;TcCLB.509815.90;TcCLB.504083.20;TcCLB.510845.10;TcCLB.504039.50;TcCLB.510165.70	NaN	NaN	#DIV/0!	NaN	26.0052	26.0052	NaN	1	no
TcCLB.510105.100	UDP-glucose dehydrogenase, putative	1585.36	2075.41	1911.35	1857.37	1.30911	0.177372	no		253.62	272.01	262.815	1.07251	0.70168	no	Single copy	-	NaN	NaN	#DIV/0!	23.6163	23.8699	23.7431	NaN	1	no
TcCLB.511001.140	Nucleoporin NUP65	529.111	509.234	466.085	501.476	0.962434	0.868418	no		128.77	137.76	133.265	1.06981	0.72533	no	Single copy	-	NaN	NaN	#DIV/0!	NaN	22.4574	22.4574	NaN	1	no
TcCLB.511871.130	retrotransposon hot spot (RHS) protein, putative	150.046	161.983	154.028	155.352	1.07955	0.799414	no		30.6858	25.5551	28.1204	0.832799	0.642437	no	Multicopy	TcCLB.511871.130;TcCLB.509233.20	NaN	NaN	#DIV/0!	NaN	23.64	23.64	NaN	1	no
TcCLB.511075.60	mitogen-activated protein kinase kinase 4, putative	437.306	338.14	376.068	383.838	0.773233	0.266268	no		43.8395	46.6344	45.2369	1.06375	0.901673	no	Single copy	-	NaN	NaN	#DIV/0!	NaN	21.3035	21.3035	NaN	1	no
TcCLB.510407.100	hypothetical protein, conserved	342.54	329.028	333.061	334.876	0.960554	0.873446	no		58.8247	62.5257	60.6752	1.06291	0.893108	no	Single copy	-	NaN	NaN	#DIV/0!	NaN	23.0475	23.0475	NaN	1	no
TcCLB.508535.20	nuclear transmembrane protein, putative	1005.9	1086.3	1041.19	1044.46	1.07992	0.711453	no		265.344	281.285	273.315	1.06007	0.801394	no	Single copy	-	NaN	NaN	#DIV/0!	NaN	20.4287	20.4287	NaN	1	no
TcCLB.506221.30	protein phosphatase 2C, putative	155.969	169.07	180.033	168.357	1.08399	0.785013	no		32.2967	26.7625	29.5296	0.828647	0.464017	no	Single copy	-	21.5525	NaN	21.5525	NaN	NaN	#DIV/0!	NaN	1	no
TcCLB.504153.100	Tubulin cofactor C domain-containing protein 1, putative	1216.16	962.786	1158.21	1112.39	0.791658	0.256206	no		104.74	110.85	107.795	1.05834	0.777474	no	Single copy	-	NaN	NaN	#DIV/0!	24.0984	23.8381	23.9683	NaN	1	no
TcCLB.509767.40	pre-mRNA splicing factor, putative	891.393	705.638	751.136	782.723	0.791613	0.268377	no		132.696	140.36	136.528	1.05776	0.832807	no	Single copy	-	NaN	NaN	#DIV/0!	NaN	21.989	21.989	NaN	1	no
TcCLB.510259.18	GlcNAc-PI synthesis protein	369.193	313.842	332.06	338.365	0.850076	0.494509	no		59.537	62.7458	61.1414	1.05389	0.776313	no	Single copy	-	NaN	NaN	#DIV/0!	NaN	24.4532	24.4532	NaN	1	no
TcCLB.506375.120	hypothetical protein, conserved	1527.12	1471.01	1470.27	1489.46	0.963259	0.85475	no		89.7444	94.5445	92.1445	1.05349	0.851176	no	Single copy	-	NaN	NaN	#DIV/0!	25.3666	NaN	25.3666	NaN	1	no
TcCLB.503903.70	hypothetical protein, conserved	791.692	1084.27	1325.24	1067.07	1.36957	0.130747	G2	S	243.137	255.791	249.464	1.05205	0.839549	no	Single copy	-	NaN	26.8744	26.8744	NaN	NaN	#DIV/0!	NaN	1	no
TcCLB.506127.120	hypothetical protein, conserved	363.27	300.681	378.069	347.34	0.827707	0.427796	no		56.8327	59.7662	58.2994	1.05162	0.836266	no	Single copy	-	NaN	NaN	#DIV/0!	NaN	26.7712	26.7712	NaN	1	no
TcCLB.510101.310	hypothetical protein	1232.95	1226.01	1959.36	1472.77	0.994373	0.98103	G2	G1	128.893	135.518	132.206	1.0514	0.863116	no	Single copy	-	NaN	NaN	#DIV/0!	22.6085	22.7057	22.6571	NaN	1	no
TcCLB.506699.3	NOL1/NOP2/sun family, putative	305.028	286.507	307.056	299.531	0.939282	0.804417	no		81.2107	85.2759	83.2433	1.05006	0.899989	no	Single copy	-	NaN	NaN	#DIV/0!	NaN	24.5288	24.5288	NaN	1	no
TcCLB.506289.60	Cupin-like domain containing protein, putative	703.835	741.072	635.115	693.341	1.05291	0.812635	no		114.086	119.713	116.899	1.04932	0.933041	no	Single copy	-	NaN	NaN	#DIV/0!	23.5656	NaN	23.5656	NaN	1	no
TcCLB.508207.250	mitotic cyclin, putative	382.026	340.164	335.061	352.417	0.890423	0.624205	no		68.94	72.2676	70.6038	1.04827	0.912656	no	Single copy	-	NaN	NaN	#DIV/0!	19.5688	NaN	19.5688	NaN	1	no
TcCLB.508953.40	hypothetical protein, conserved	556.751	545.68	465.085	522.505	0.980116	0.933177	no		72.3465	75.671	74.0088	1.04595	0.929841	no	Single copy	-	NaN	NaN	#DIV/0!	NaN	23.6867	23.6867	NaN	1	no
TcCLB.508317.70	hypothetical protein	1593.25	1988.34	2356.43	1979.34	1.24797	0.267704	no		311.11	325.393	318.251	1.04591	0.830171	no	Single copy	-	NaN	NaN	#DIV/0!	20.5313	NaN	20.5313	NaN	1	no
TcCLB.507875.110	retrotransposon hot spot protein (RHS, pseudogene), putative	923.969	867.621	921.167	904.253	0.939016	0.766024	no		84.5271	88.3561	86.4416	1.0453	0.944018	no	Majority	TcCLB.507875.110;TcCLB.506455.10;TcCLB.509737.19	NaN	NaN	#DIV/0!	NaN	22.944	22.944	NaN	1	no
TcCLB.506863.50	ribosomal RNA processing protein 45, putative	480.74	532.519	464.084	492.448	1.10771	0.648711	no		91.3983	95.2916	93.3449	1.0426	0.89013	no	Single copy	-	NaN	NaN	#DIV/0!	23.3715	23.3019	23.3367	NaN	1	no
TcCLB.510515.120	Uncharacterised protein family UPF0546, putative	75.0231	74.9171	83.0151	77.6518	0.998587	1	no		10.1476	8.28964	9.21862	0.816907	0.61309	no	Single copy	-	NaN	NaN	#DIV/0!	NaN	22.4334	22.4334	NaN	1	no
TcCLB.507559.50	kinesin, putative	585.378	612.498	609.111	602.329	1.04633	0.839828	no		79.8406	83.0757	81.4581	1.04052	0.869663	no	Single copy	-	NaN	25.2488	25.2488	NaN	NaN	#DIV/0!	NaN	1	no
TcCLB.507257.90	hypothetical protein, conserved	289.234	309.792	278.051	292.359	1.07108	0.784347	no		27.8207	22.6871	25.2539	0.815473	0.639769	no	Single copy	-	NaN	NaN	#DIV/0!	NaN	21.1473	21.1473	NaN	1	no
TcCLB.511871.90	hypothetical protein, conserved	5794.55	5261.41	6457.17	5837.71	0.907993	0.618022	no		377.832	392.499	385.166	1.03882	0.85126	no	Single copy	-	NaN	NaN	#DIV/0!	NaN	22.5072	22.5072	NaN	1	no
TcCLB.509127.40	hypothetical protein, conserved	403.743	497.085	450.082	450.303	1.23119	0.35803	no		94.4769	97.3737	95.9253	1.03066	0.954431	no	Single copy	-	NaN	NaN	#DIV/0!	NaN	20.7009	20.7009	NaN	1	no
TcCLB.506735.80	hypothetical protein, conserved	1519.22	1200.7	1754.32	1491.41	0.79034	0.245931	no		49.0305	50.5124	49.7714	1.03022	0.825715	no	Single copy	-	NaN	NaN	#DIV/0!	NaN	22.615	22.615	NaN	1	no
TcCLB.507829.10	cysteine peptidase, Clan CA, family C2, putative	649.542	577.064	573.104	599.904	0.888417	0.587905	no		86.6097	88.8724	87.741	1.02613	0.876498	no	Single copy	-	NaN	NaN	#DIV/0!	22.2114	22.6939	22.4526	NaN	1	no
TcCLB.511589.29	TFIIH basal transcription factor subunit	382.026	396.858	336.061	371.648	1.03883	0.876403	no		34.4199	27.922	31.171	0.811218	0.528238	no	Single copy	-	NaN	NaN	#DIV/0!	23.0488	23.0411	23.0449	NaN	1	no
TcCLB.504057.50	hypothetical protein, conserved	493.573	483.924	479.087	485.528	0.980451	0.93623	no		42.6882	43.7671	43.2277	1.02527	0.978743	no	Single copy	-	NaN	NaN	#DIV/0!	NaN	21.7064	21.7064	NaN	1	no
TcCLB.510311.20	Ankyrin repeats (3 copies), putative	895.342	901.03	1012.18	936.185	1.00635	0.979941	no		181.122	185.522	183.322	1.02429	0.895937	no	Single copy	-	NaN	NaN	#DIV/0!	23.6228	23.679	23.6509	NaN	1	no
TcCLB.503755.20	hypothetical protein	620.915	528.47	548.1	565.828	0.851114	0.462382	no		53.9338	55.1625	54.5482	1.02278	0.843295	no	Single copy	-	NaN	NaN	#DIV/0!	23.5485	23.5012	23.5248	NaN	1	no
TcCLB.511211.140	hypothetical protein, conserved	655.465	715.762	620.113	663.78	1.09199	0.684203	no		71.6204	73.2219	72.4211	1.02236	0.914881	no	Single copy	-	NaN	NaN	#DIV/0!	NaN	20.8052	20.8052	NaN	1	no
TcCLB.506465.10	hypothetical protein, conserved	702.848	651.982	561.102	638.644	0.927628	0.729563	no		72.5117	74.103	73.3073	1.02195	0.92228	no	Single copy	-	NaN	NaN	#DIV/0!	22.654	22.6925	22.6732	NaN	1	no
TcCLB.507603.180	ubiquitin hydrolase, putative	1224.06	1055.93	1178.21	1152.73	0.862642	0.471904	no		202.004	206.192	204.098	1.02073	0.890552	no	Single copy	-	22.1178	NaN	22.1178	NaN	NaN	#DIV/0!	NaN	1	no
TcCLB.508721.20	hypothetical protein, conserved	439.28	384.71	466.085	430.025	0.875773	0.565529	no		60.7934	61.8536	61.3235	1.01744	0.961488	no	Single copy	-	NaN	NaN	#DIV/0!	NaN	23.0014	23.0014	NaN	1	no
TcCLB.510761.18	hypothetical protein, conserved	537.995	744.109	826.15	702.751	1.38312	0.132888	no		145.747	148.084	146.916	1.01603	0.983992	no	Single copy	-	NaN	NaN	#DIV/0!	NaN	21.4629	21.4629	NaN	1	no
TcCLB.508181.60	hypothetical protein, conserved	2184.56	2134.13	2385.43	2234.7	0.976916	0.907794	no		308.747	313.51	311.129	1.01543	0.935072	no	Single copy	-	NaN	NaN	#DIV/0!	NaN	22.8818	22.8818	NaN	1	no
TcCLB.506227.30	hypothetical protein, conserved	1401.75	1354.58	1846.34	1534.22	0.966353	0.868111	no		175.743	177.854	176.799	1.01201	0.959051	no	Single copy	-	NaN	NaN	#DIV/0!	NaN	20.7261	20.7261	NaN	1	no
TcCLB.506107.10	RING-variant domain containing protein, putative	1916.05	1405.2	1615.29	1645.52	0.733385	0.122267	no		421.969	426.613	424.291	1.011	0.967156	no	Single copy	-	NaN	NaN	#DIV/0!	22.8799	NaN	22.8799	NaN	1	no
TcCLB.509441.10	hypothetical protein, conserved	157.943	143.76	143.026	148.243	0.910199	0.753573	no		4.83586	3.88704	4.36145	0.803794	0.699668	no	Multicopy	TcCLB.509441.10;TcCLB.505789.20;TcCLB.505789.10	NaN	NaN	#DIV/0!	27.62	27.44	27.53	NaN	1	S
TcCLB.511041.40	hexose transporter, putative	4861.7	4831.14	5285.96	4992.93	0.993715	0.974868	no		445.421	450.274	447.847	1.0109	0.961639	no	Single copy	-	NaN	NaN	#DIV/0!	NaN	25.6166	25.6166	NaN	1	no
TcCLB.504427.200	poly(A)-specific ribonuclease PARN, putative	1498.49	1759.54	1855.34	1704.46	1.17421	0.424043	no		280.62	282.372	281.496	1.00624	0.998115	no	Single copy	-	NaN	NaN	#DIV/0!	NaN	24.4649	24.4649	NaN	1	no
TcCLB.509007.14	hypothetical protein, conserved	869.676	958.737	887.161	905.191	1.10241	0.642036	no		137.41	138.207	137.808	1.0058	0.958254	no	Single copy	-	NaN	NaN	#DIV/0!	NaN	25.6906	25.6906	NaN	1	no
TcCLB.506933.30	hypothetical protein, conserved	1154.96	994.171	987.179	1045.44	0.860783	0.467361	no		125.327	125.898	125.613	1.00455	0.940675	no	Single copy	-	NaN	NaN	#DIV/0!	NaN	21.327	21.327	NaN	1	no
TcCLB.508135.10	hypothetical protein, conserved	2599.16	1959.99	1877.34	2145.5	0.754088	0.153864	no		66.3116	66.5978	66.4547	1.00431	0.977398	no	Single copy	-	NaN	NaN	#DIV/0!	24.066	NaN	24.066	NaN	1	no
TcCLB.510533.170	hypothetical protein, conserved	999.979	904.068	865.157	923.068	0.904086	0.629356	no		84.1604	84.4706	84.3155	1.00369	0.98498	no	Single copy	-	NaN	NaN	#DIV/0!	23.8411	NaN	23.8411	NaN	1	no
TcCLB.507993.200	Domain of unknown function DUF21, putative	905.213	844.336	792.144	847.231	0.932748	0.74212	no		98.2762	98.6239	98.45	1.00354	0.981729	no	Single copy	-	NaN	NaN	#DIV/0!	NaN	19.5546	19.5546	NaN	1	no
TcCLB.504167.7	hypothetical protein, conserved	209.275	211.59	186.034	202.3	1.01106	0.98055	no		22.9761	18.3827	20.6794	0.80008	0.583424	no	Single copy	-	NaN	NaN	#DIV/0!	NaN	23.1691	23.1691	NaN	1	no
TcCLB.510429.40	Present in the outer mitochondrial membrane proteome 5	1447.16	1779.79	1582.29	1603.08	1.22985	0.303069	no		100.662	100.763	100.713	1.00101	0.960274	no	Single copy	-	NaN	NaN	#DIV/0!	23.8269	23.9439	23.8854	NaN	1	no
TcCLB.511127.180	hypothetical protein, conserved	973.326	775.494	769.14	839.32	0.796746	0.277908	no		104.776	104.811	104.793	1.00033	0.995643	no	Single copy	-	NaN	NaN	#DIV/0!	22.911	22.9221	22.9165	NaN	1	no
TcCLB.506737.140	syntaxin binding protein 1, putative	753.193	724.874	674.123	717.396	0.962402	0.861045	no		143.754	143.52	143.637	0.998372	0.923146	no	Single copy	-	NaN	NaN	#DIV/0!	23.2894	23.647	23.4682	NaN	1	no
TcCLB.506483.60	pre-RNA processing PIH1/Nop17, putative	421.512	431.28	411.075	421.289	1.02317	0.927285	no		45.2565	45.0272	45.1418	0.994934	0.864988	no	Single copy	-	NaN	NaN	#DIV/0!	22.1721	NaN	22.1721	NaN	1	no
TcCLB.504179.9	pre-mRNA splicing factor ATP-dependent RNA helicase, putative	175.712	142.748	171.031	163.164	0.812394	0.463725	no		35.0529	27.9491	31.501	0.797341	0.553262	no	Single copy	-	NaN	NaN	#DIV/0!	NaN	21.7567	21.7567	NaN	1	no
TcCLB.511801.40	DPCD protein family, putative	233.954	235.888	192.035	220.625	1.00827	0.987323	no		16.2635	12.9603	14.6119	0.796894	0.707105	no	Single copy	-	NaN	NaN	#DIV/0!	22.9603	23.6813	23.3208	NaN	1	no
TcCLB.506829.60	hypothetical protein, conserved	350.437	302.706	285.052	312.732	0.863795	0.542236	no		101.503	100.638	101.071	0.991476	0.948774	no	Single copy	-	NaN	NaN	#DIV/0!	21.885	NaN	21.885	NaN	1	no
TcCLB.506563.50	calpain-like cysteine peptidase (pseudogene), putative	537.995	785.618	692.126	671.913	1.46027	0.078412	no		44.0729	35.0945	39.5837	0.796282	0.43578	no	Single copy	-	NaN	NaN	#DIV/0!	21.4573	21.804	21.6306	NaN	1	no
TcCLB.510143.5	hypothetical protein, conserved (fragment)	762.077	1291.81	1429.26	1161.05	1.69512	0.0108842	G2	S	61.8395	60.8532	61.3464	0.984051	0.863995	no	Single copy	-	22.5268	NaN	22.5268	NaN	NaN	#DIV/0!	NaN	1	no
TcCLB.509805.200	acetyltransferase, putative	483.702	456.59	417.076	452.456	0.943948	0.802688	no		75.3115	73.7305	74.521	0.979007	0.90207	no	Single copy	-	NaN	NaN	#DIV/0!	NaN	22.6166	22.6166	NaN	1	no
TcCLB.511133.10	hypothetical protein, conserved	276.401	217.665	214.039	236.035	0.787496	0.344195	no		35.8995	28.4543	32.1769	0.792611	0.441091	no	Single copy	-	23.1133	NaN	23.1133	NaN	NaN	#DIV/0!	NaN	1	no
TcCLB.511559.30	ras-related GTP-binding protein, putative	284.298	320.929	273.05	292.759	1.12885	0.620869	no		58.3643	57.0347	57.6995	0.97722	0.912656	no	Single copy	-	NaN	NaN	#DIV/0!	NaN	24.416	24.416	NaN	1	no
TcCLB.506779.110	dual specificity phopshatase, putative	782.807	774.481	826.15	794.48	0.989364	0.964295	no		55.8923	54.6142	55.2532	0.977132	0.991242	no	Single copy	-	NaN	NaN	#DIV/0!	23.1738	NaN	23.1738	NaN	1	no
TcCLB.504881.50	ABC transporter, putative	952.596	641.858	729.133	774.529	0.673798	0.0615994	no		427.65	417.599	422.624	0.976498	0.921718	no	Single copy	-	NaN	22.959	22.959	NaN	NaN	#DIV/0!	NaN	1	no
TcCLB.506135.30	hypothetical protein, conserved	1304.02	1193.61	1279.23	1258.96	0.915332	0.66574	no		191.331	185.578	188.454	0.969932	0.873167	no	Single copy	-	NaN	NaN	#DIV/0!	NaN	22.5905	22.5905	NaN	1	no
TcCLB.509267.90	ATP-dependent RNA helicase, putative	647.568	712.725	731.133	697.142	1.10062	0.657558	no		123.395	119.439	121.417	0.967943	0.916905	no	Single copy	-	NaN	NaN	#DIV/0!	NaN	22.3334	22.3334	NaN	1	no
TcCLB.504073.10	endonuclease/exonuclease/phosphatase, putative	872.638	827.126	858.156	852.64	0.947846	0.801704	no		140.437	135.821	138.129	0.967132	0.85107	no	Single copy	-	NaN	NaN	#DIV/0!	21.7423	NaN	21.7423	NaN	1	no
TcCLB.507099.130	hypothetical protein, conserved	677.183	561.879	566.103	601.721	0.82973	0.389903	no		42.0768	40.6524	41.3646	0.966148	0.984821	no	Single copy	-	NaN	21.8853	21.8853	NaN	NaN	#DIV/0!	NaN	1	no
TcCLB.507709.110	hypothetical protein, conserved	332.668	365.474	249.045	315.729	1.09861	0.694885	no		30.691	24.1172	27.4041	0.785806	0.484708	no	Single copy	-	NaN	NaN	#DIV/0!	NaN	23.8387	23.8387	NaN	1	no
TcCLB.510431.180	Present in the outer mitochondrial membrane proteome 13	635.722	601.362	622.113	619.732	0.94595	0.801935	no		110.097	106.276	108.187	0.965292	0.842091	no	Single copy	-	NaN	NaN	#DIV/0!	NaN	23.2641	23.2641	NaN	1	no
TcCLB.508307.140	hypothetical protein, conserved	3820.26	2436.83	2812.51	3023.2	0.637871	0.0220501	no		354.4	341.692	348.046	0.964144	0.885395	no	Single copy	-	NaN	NaN	#DIV/0!	22.3329	NaN	22.3329	NaN	1	no
TcCLB.511529.20	hypothetical protein, conserved	266.53	281.445	313.057	287.011	1.05596	0.834218	no		70.6555	67.964	69.3097	0.961907	0.79481	no	Single copy	-	24.4992	NaN	24.4992	NaN	NaN	#DIV/0!	NaN	1	no
TcCLB.511693.10	hypothetical protein	1500.46	2150.32	2047.37	1899.39	1.43311	0.0717799	no		559.018	537.386	548.202	0.961302	0.814666	no	Single copy	-	NaN	NaN	#DIV/0!	NaN	23.2575	23.2575	NaN	1	no
TcCLB.506625.150	hypothetical protein, conserved	233.954	240.95	192.035	222.313	1.0299	0.919482	no		43.5864	34.1672	38.8768	0.783896	0.377125	no	Single copy	-	NaN	NaN	#DIV/0!	NaN	22.2286	22.2286	NaN	1	no
TcCLB.503893.40	hypothetical protein, conserved	913.111	810.927	807.147	843.728	0.888093	0.572833	no		175.442	167.979	171.711	0.957462	0.81925	no	Single copy	-	NaN	NaN	#DIV/0!	NaN	21.5652	21.5652	NaN	1	no
TcCLB.503909.50	hypothetical protein, conserved	539.969	477.85	511.093	509.637	0.884958	0.584884	no		47.317	45.2617	46.2894	0.956564	0.812893	no	Single copy	-	NaN	NaN	#DIV/0!	22.4583	22.78	22.6192	NaN	1	no
TcCLB.508209.50	hypothetical protein, conserved	147.085	83.0163	109.02	113.04	0.564411	0.0641851	no		47.5289	45.3725	46.4507	0.95463	0.958291	no	Single copy	-	23.5931	23.6103	23.6017	NaN	NaN	#DIV/0!	NaN	1	no
TcCLB.430605.40	ERV/ALR sulfhydryl oxidase domain-containing protein	666.324	572.002	665.121	634.482	0.858445	0.482758	no		34.7763	27.1806	30.9785	0.781586	0.513544	no	Multicopy	TcCLB.430605.40;TcCLB.505843.49	NaN	NaN	#DIV/0!	25.84	25.45	25.645	NaN	1	S
TcCLB.510601.20	hypothetical protein, conserved	366.231	417.106	401.073	394.803	1.13891	0.576466	no		18.348	14.3288	16.3384	0.780947	0.56682	no	Single copy	-	NaN	NaN	#DIV/0!	21.4689	NaN	21.4689	NaN	1	no
TcCLB.503489.24	Tetraspanin family, putative	834.139	973.923	1017.18	941.749	1.16758	0.458795	no		218.988	208.531	213.759	0.95225	0.756015	no	Single copy	-	NaN	NaN	#DIV/0!	NaN	23.7336	23.7336	NaN	1	no
TcCLB.506025.10	hypothetical protein, conserved	445.203	431.28	394.072	423.518	0.968726	0.89548	no		45.9819	43.7862	44.884	0.95225	0.809747	no	Single copy	-	NaN	NaN	#DIV/0!	23.8383	23.7395	23.7889	NaN	1	no
TcCLB.506863.4	dephospho-CoA kinase, putative	246.787	374.586	492.089	371.154	1.51785	0.0822592	G2	S	38.1797	29.7231	33.9514	0.778506	0.343005	no	Single copy	-	NaN	NaN	#DIV/0!	NaN	NaN	#DIV/0!	NaN	1	no
TcCLB.510879.220	rhodanese-like domain containing protein, putative	320.823	299.669	303.055	307.849	0.934063	0.784134	no		41.4428	39.3455	40.3942	0.949392	0.832459	no	Single copy	-	NaN	NaN	#DIV/0!	NaN	22.8182	22.8182	NaN	1	no
TcCLB.508719.30	hypothetical protein, conserved	10581.2	12211.5	12365.2	11719.3	1.15407	0.455114	no		1682.05	1596.72	1639.38	0.949269	0.811758	no	Single copy	-	NaN	NaN	#DIV/0!	NaN	26.0609	26.0609	NaN	1	no
TcCLB.511417.60	WD domain, G-beta repeat, putative	817.357	718.8	669.122	735.093	0.879419	0.545752	no		104.946	99.4993	102.223	0.948097	0.825553	no	Single copy	-	NaN	NaN	#DIV/0!	21.202	NaN	21.202	NaN	1	no
TcCLB.506213.10	hypothetical protein, conserved	417.563	319.916	367.067	368.182	0.766151	0.253413	no		40.4522	31.378	35.9151	0.775682	0.46748	no	Single copy	-	NaN	NaN	#DIV/0!	21.6974	20.9152	21.3063	NaN	1	no
TcCLB.503949.40	UDP-Gal or UDP-GlcNAc-dependent glycosyltransferase, putative	277.388	304.731	304.055	295.391	1.09857	0.705902	no		78.681	74.4677	76.5743	0.946452	0.861597	no	Multicopy	TcCLB.503949.40;TcCLB.506483.40	NaN	NaN	#DIV/0!	NaN	20.24	20.24	NaN	1	no
TcCLB.504147.224	RNA-editing-associated protein 1, putative	972.339	851.423	870.158	897.974	0.875644	0.525581	no		49.99	47.2464	48.6182	0.945116	0.840339	no	Single copy	-	NaN	NaN	#DIV/0!	22.3176	NaN	22.3176	NaN	1	no
TcCLB.507521.20	kinesin, putative	678.17	778.531	762.138	739.613	1.14799	0.518414	no		125.727	118.134	121.93	0.939605	0.707846	no	Single copy	-	NaN	NaN	#DIV/0!	21.105	NaN	21.105	NaN	1	no
TcCLB.510101.440	hypothetical protein, conserved	389.923	351.301	284.052	341.758	0.900949	0.659027	no		47.8608	44.9674	46.4141	0.939544	0.863247	no	Single copy	-	NaN	NaN	#DIV/0!	23.6253	23.8409	23.7331	NaN	1	no
TcCLB.506773.180	regulator of chromatin condensation, putative	330.694	350.288	251.046	310.676	1.05925	0.814953	no		59.4009	55.5935	57.4972	0.935903	0.804503	no	Single copy	-	NaN	23.9475	23.9475	NaN	NaN	#DIV/0!	NaN	1	no
TcCLB.507083.60	COP9 signalosome complex subunit 5, putative	520.226	486.961	459.083	488.757	0.936057	0.77116	no		42.2781	39.4906	40.8843	0.934068	0.8346	no	Majority	TcCLB.507083.60;TcCLB.503531.30	NaN	NaN	#DIV/0!	NaN	22.231	22.231	NaN	1	no
TcCLB.504129.50	hypothetical protein, conserved (pseudogene)	179.661	208.553	197.036	195.083	1.16082	0.581963	no		92.4302	86.2103	89.3203	0.932707	0.713374	no	Single copy	-	NaN	NaN	#DIV/0!	NaN	23.7292	23.7292	NaN	1	no
TcCLB.507105.100	retrotransposon hot spot protein (RHS, pseudogene), putative	655.465	664.13	717.13	678.909	1.01322	0.956618	no		199.506	185.705	192.606	0.930828	0.733913	no	Minority	TcCLB.505943.110;TcCLB.507105.100;TcCLB.511585.269;TcCLB.508605.40;TcCLB.511349.80;TcCLB.511677.5;TcCLB.509121.10;TcCLB.508325.270;TcCLB.506717.60	25.2552	NaN	25.2552	NaN	NaN	#DIV/0!	NaN	1	no
TcCLB.507625.180	kinesin, putative	1051.31	989.109	838.152	959.524	0.940833	0.770435	no		144.376	134.142	139.259	0.929114	0.777474	no	Single copy	-	NaN	NaN	#DIV/0!	NaN	24.8382	24.8382	NaN	1	no
TcCLB.506963.90	calmodulin, putative	413.614	406.982	421.077	413.891	0.983965	0.951702	no		46.4595	43.1175	44.7885	0.928067	0.815238	no	Single copy	-	NaN	NaN	#DIV/0!	24.0673	23.8804	23.9739	NaN	1	no
TcCLB.507747.220	protein farnesyltransferase, putative	438.293	446.466	425.077	436.612	1.01865	0.942336	no		119.339	110.538	114.939	0.926252	0.668556	no	Single copy	-	NaN	NaN	#DIV/0!	24.0544	24.1236	24.089	NaN	1	no
TcCLB.507875.210	retrotransposon hot spot protein 1 (RHS1), putative, point mutation	2897.28	3006.81	3009.55	2971.21	1.03781	0.850951	no		477.41	441.032	459.221	0.923801	0.645693	no	Single copy	-	NaN	NaN	#DIV/0!	NaN	24.099	24.099	NaN	1	no
TcCLB.503835.39	hypothetical protein, conserved	893.368	828.138	1027.19	916.231	0.926985	0.720153	no		262.281	242.234	252.258	0.923567	0.644464	no	Single copy	-	NaN	NaN	#DIV/0!	NaN	21.3661	21.3661	NaN	1	no
TcCLB.511911.159	histone deacetylase 1, putative	264.555	308.78	253.046	275.46	1.16717	0.530378	no		21.2946	16.256	18.7753	0.763385	0.564562	no	Single copy	-	NaN	NaN	#DIV/0!	NaN	21.3062	21.3062	NaN	1	no
TcCLB.504111.40	hypothetical protein, conserved	1631.75	1482.14	1746.32	1620.07	0.908314	0.633761	no		337.988	310.849	324.419	0.919703	0.634618	no	Single copy	-	NaN	NaN	#DIV/0!	22.763	22.8167	22.7899	NaN	1	no
TcCLB.509815.90	retrotransposon hot spot protein (RHS, pseudogene), putative	883.496	910.142	928.169	907.269	1.03016	0.89046	no		83.49	76.773	80.1315	0.919548	0.682077	no	Minority	TcCLB.508039.30;TcCLB.509815.90;TcCLB.504083.20;TcCLB.510845.10;TcCLB.504039.50;TcCLB.510165.70	NaN	NaN	#DIV/0!	NaN	26.0052	26.0052	NaN	1	no
TcCLB.508089.60	mRNA capping enzyme, beta chain, putative	1130.28	871.671	931.169	977.708	0.771197	0.209548	no		57.0514	52.3926	54.722	0.918341	0.731989	no	Single copy	-	NaN	NaN	#DIV/0!	NaN	20.3093	20.3093	NaN	1	no
TcCLB.509453.79	hypothetical protein, conserved	2004.89	1722.08	2010.37	1912.45	0.858939	0.446203	no		438.11	402.267	420.188	0.918189	0.591924	no	Single copy	-	NaN	NaN	#DIV/0!	23.5002	24.4626	23.9814	NaN	1	no
TcCLB.504643.40	U6 snRNA-associated Sm-like protein LSm4, putative	363.27	377.623	306.056	348.983	1.03951	0.875552	no		49.867	45.6097	47.7384	0.914627	0.76567	no	Single copy	-	24.1651	NaN	24.1651	NaN	NaN	#DIV/0!	NaN	1	no
TcCLB.506457.149	hypothetical protein, conserved (fragment)	189.532	157.933	185.034	177.5	0.83328	0.511164	no		128.932	117.78	123.356	0.913504	0.696811	no	Single copy	-	NaN	NaN	#DIV/0!	NaN	20.7689	20.7689	NaN	1	no
TcCLB.506885.10	alpha-1,2-mannosyltransferase, putative	886.458	953.675	894.162	911.432	1.07583	0.728283	no		115.164	104.844	110.004	0.910382	0.632087	no	Single copy	-	NaN	NaN	#DIV/0!	22.8972	22.6458	22.7715	NaN	1	no
TcCLB.506713.30	ATP-dependent DEAD/H RNA helicase, putative	1231.96	1208.8	1096.2	1178.99	0.9812	0.928783	no		151.903	137.859	144.881	0.907543	0.644363	no	Single copy	-	NaN	NaN	#DIV/0!	23.8624	24.3103	24.0863	NaN	1	no
TcCLB.508347.100	Domain of unknown function (DUF4460), putative	969.378	854.46	889.162	904.333	0.881452	0.546556	no		167.856	152.131	159.994	0.90632	0.6114	no	Single copy	-	NaN	22.017	22.017	NaN	NaN	#DIV/0!	NaN	1	no
TcCLB.504151.69	SET domain containing protein, putative	995.044	1046.82	1041.19	1027.68	1.05203	0.808853	no		100.786	91.3193	96.0526	0.906072	0.618064	no	Single copy	-	NaN	NaN	#DIV/0!	NaN	24.1996	24.1996	NaN	1	no
TcCLB.507867.90	hypothetical protein, conserved	709.758	677.291	751.136	712.729	0.954256	0.830904	no		64.7967	58.7079	61.7523	0.906032	0.834679	no	Single copy	-	NaN	NaN	#DIV/0!	23.6385	22.5713	23.1049	NaN	1	no
TcCLB.507093.310	hypothetical protein, conserved	1223.07	1225	1429.26	1292.44	1.00157	0.997041	no		132.13	119.67	125.9	0.905703	0.644716	no	Single copy	-	NaN	NaN	#DIV/0!	NaN	22.2069	22.2069	NaN	1	no
TcCLB.510609.70	cdc2-related kinase 2, putative	3961.42	2483.4	2125.39	2856.74	0.626897	0.0173601	G1	G1	162.592	147.025	154.808	0.904255	0.697412	no	Single copy	-	NaN	NaN	#DIV/0!	23.0689	23.8717	23.4703	NaN	1	no
TcCLB.507739.100	hypothetical protein	545.892	647.932	613.111	602.312	1.18692	0.432207	no		92.3262	83.1938	87.76	0.901085	0.668402	no	Single copy	-	NaN	NaN	#DIV/0!	NaN	NaN	#DIV/0!	NaN	1	no
TcCLB.510769.110	Domain of unknown function (DUF4205), putative	958.519	645.907	682.124	762.183	0.673859	0.0615095	no		155.515	138.961	147.238	0.893556	0.584909	no	Single copy	-	NaN	NaN	#DIV/0!	21.3228	NaN	21.3228	NaN	1	no
TcCLB.508307.125	hypothetical protein, conserved	979.249	1026.57	998.181	1001.33	1.04832	0.822479	no		56.1694	50.0794	53.1244	0.891578	0.647974	no	Single copy	-	23.3313	23.3335	23.3324	NaN	NaN	#DIV/0!	NaN	1	no
TcCLB.506777.100	hypothetical protein, conserved	397.82	392.809	401.073	397.234	0.987403	0.964487	no		48.2324	43.001	45.6167	0.891539	0.635664	no	Single copy	-	NaN	NaN	#DIV/0!	NaN	22.5766	22.5766	NaN	1	no
TcCLB.509967.60	hypothetical protein, conserved	607.095	771.444	891.162	756.567	1.27071	0.263423	no		74.1802	66.116	70.1481	0.891289	0.562733	no	Single copy	-	NaN	NaN	#DIV/0!	24.1981	NaN	24.1981	NaN	1	no
TcCLB.503885.50	hypothetical protein, conserved	378.077	353.325	325.059	352.154	0.934533	0.778235	no		64.4039	57.3946	60.8993	0.891166	0.597202	no	Single copy	-	NaN	NaN	#DIV/0!	22.5344	NaN	22.5344	NaN	1	no
TcCLB.507047.180	hypothetical protein, conserved	223.095	299.669	301.055	274.606	1.34323	0.235681	no		45.084	33.5854	39.3347	0.744952	0.316898	no	Single copy	-	NaN	NaN	#DIV/0!	NaN	22.0989	22.0989	NaN	1	no
TcCLB.419043.10	kinetoplastid kinetochore protein 20	168.802	259.173	199.036	209.004	1.53537	0.0988731	no		12.7628	9.49938	11.1311	0.744304	0.543958	no	Single copy	-	NaN	20.7281	20.7281	NaN	NaN	#DIV/0!	NaN	1	no
TcCLB.506755.50	PPPDE putative peptidase domain containing protein, putative	257.645	340.164	302.055	299.955	1.32028	0.251368	no		31.6695	23.5689	27.6192	0.744214	0.458223	no	Single copy	-	NaN	NaN	#DIV/0!	NaN	19.5674	19.5674	NaN	1	no
TcCLB.510213.110	NADH-dependent fumarate reductase, putative	449.152	385.722	385.07	406.648	0.858779	0.507697	no		77.3231	68.8482	73.0856	0.890396	0.640779	no	Single copy	-	NaN	24.4118	24.4118	NaN	NaN	#DIV/0!	NaN	1	no
TcCLB.506885.410	hypothetical protein, conserved	366.231	1195.64	816.148	792.672	3.2647	5.21212e-08	S	S	335.358	298.507	316.932	0.890112	0.605951	no	Single copy	-	NaN	25.1144	25.1144	NaN	NaN	#DIV/0!	NaN	1	no
TcCLB.511739.30	hypothetical protein, conserved	339.578	422.168	440.08	400.609	1.24321	0.348662	no		36.6691	27.2701	31.9696	0.743681	0.399817	no	Single copy	-	NaN	NaN	#DIV/0!	24.3588	21.6975	23.0281	NaN	1	no
TcCLB.506265.140	hypothetical protein, conserved	947.661	947.601	1125.2	1006.82	0.999937	1	no		140.541	125.022	132.781	0.889576	0.561715	no	Single copy	-	NaN	23.7555	23.7555	NaN	NaN	#DIV/0!	NaN	1	no
TcCLB.510857.60	cation-transporting ATPase, putative	1018.74	1131.86	1244.23	1131.61	1.11104	0.610527	no		192.89	171.338	182.114	0.888268	0.542388	no	Single copy	-	25.1656	NaN	25.1656	NaN	NaN	#DIV/0!	NaN	1	no
TcCLB.506135.110	mitochondrial RNA binding complex 1 subunit, putative	930.879	887.869	855.155	891.301	0.953796	0.823737	no		57.4038	50.9865	54.1951	0.888207	0.727541	no	Single copy	-	NaN	NaN	#DIV/0!	24.9171	NaN	24.9171	NaN	1	no
TcCLB.508569.140	hypothetical protein, conserved	723.578	663.118	733.133	706.61	0.916442	0.686411	no		83.4014	73.5957	78.4986	0.882427	0.689595	no	Single copy	-	NaN	24.2891	24.2891	NaN	NaN	#DIV/0!	NaN	1	no
TcCLB.505945.90	folate/pteridine transporter, putative	1886.44	1239.17	1353.25	1492.95	0.656884	0.0370493	no		124.017	109.157	116.587	0.880176	0.57399	no	Minority	TcCLB.511575.130;TcCLB.505945.90	NaN	NaN	#DIV/0!	NaN	21.0947	21.0947	NaN	1	no
TcCLB.511181.70	hypothetical protein, conserved	248.761	272.334	266.048	262.381	1.09476	0.723641	no		28.8998	21.3505	25.1251	0.738777	0.327844	no	Single copy	-	NaN	NaN	#DIV/0!	NaN	22.545	22.545	NaN	1	no
TcCLB.508215.6	Polycystin cation channel, putative	656.452	595.288	608.111	619.95	0.906825	0.654277	no		71.5977	62.5344	67.0661	0.873414	0.620819	no	Single copy	-	NaN	NaN	#DIV/0!	21.9612	NaN	21.9612	NaN	1	no
TcCLB.506941.180	hypothetical protein, conserved	661.388	1167.29	940.171	922.95	1.76491	0.00664997	S	S	59.9616	52.2658	56.1137	0.871655	0.568075	no	Single copy	-	NaN	NaN	#DIV/0!	25.2232	NaN	25.2232	NaN	1	no
TcCLB.510181.110	hypothetical protein, conserved	458.036	416.094	414.075	429.402	0.90843	0.676422	no		65.3079	56.8543	61.0811	0.870557	0.54841	no	Single copy	-	NaN	NaN	#DIV/0!	NaN	23.0015	23.0015	NaN	1	no
TcCLB.510879.180	hypothetical protein	466.92	517.333	600.109	528.121	1.10797	0.649348	no		102.329	89.0761	95.7024	0.87049	0.553895	no	Single copy	-	NaN	NaN	#DIV/0!	21.5345	NaN	21.5345	NaN	1	no
TcCLB.507671.20	Transcription factor Pcc1, putative	258.632	267.272	214.039	246.648	1.0334	0.905471	no		42.293	31.118	36.7055	0.735771	0.360008	no	Single copy	-	NaN	NaN	#DIV/0!	NaN	21.6964	21.6964	NaN	1	no
TcCLB.510105.250	membrane-bound acid phosphatase 2, putative	1344.49	1859.77	1489.27	1564.51	1.38325	0.106556	no		200.171	173.939	187.055	0.868953	0.431213	no	Single copy	-	NaN	NaN	#DIV/0!	NaN	23.7309	23.7309	NaN	1	no
TcCLB.506637.60	hypothetical protein, conserved	375.116	371.548	335.061	360.575	0.99049	0.976143	no		45.109	39.1258	42.1174	0.867362	0.644464	no	Single copy	-	NaN	NaN	#DIV/0!	NaN	22.3009	22.3009	NaN	1	no
TcCLB.506265.114	Enriched in surface-labeled proteome protein 11, putative	653.491	635.783	665.121	651.465	0.972903	0.903642	no		63.8367	55.3452	59.591	0.866982	0.576415	no	Single copy	-	NaN	NaN	#DIV/0!	NaN	22.7071	22.7071	NaN	1	no
TcCLB.508723.24	Flagellum attachment zone protein 5	1157.92	1037.7	1772.32	1322.65	0.896177	0.595269	G2	G1	371.448	321.585	346.516	0.865761	0.383635	no	Single copy	-	NaN	NaN	#DIV/0!	23.6263	NaN	23.6263	NaN	1	no
TcCLB.503477.10	SH3-binding, glutamic acid-rich protein, putative	364.257	396.858	371.067	377.394	1.0895	0.71703	no		72.3589	62.6159	67.4874	0.865351	0.549339	no	Single copy	-	NaN	NaN	#DIV/0!	24.5097	NaN	24.5097	NaN	1	no
TcCLB.503425.29	DNA replication licensing factor MCM8, putative	271.465	291.569	309.056	290.697	1.07406	0.778613	no		108.273	93.5975	100.935	0.864456	0.522423	no	Single copy	-	NaN	NaN	#DIV/0!	23.8095	NaN	23.8095	NaN	1	no
TcCLB.508169.129	Mutt-Nudix-related hydrolase 5, putative	438.293	362.437	330.06	376.93	0.826928	0.410158	no		25.8868	18.974	22.4304	0.732962	0.535581	no	Single copy	-	NaN	NaN	#DIV/0!	NaN	21.2103	21.2103	NaN	1	no
TcCLB.510029.30	hypothetical protein, conserved	687.054	540.618	637.116	621.596	0.786864	0.26941	no		85.4788	73.367	79.4229	0.858306	0.553262	no	Single copy	-	NaN	23.2723	23.2723	NaN	NaN	#DIV/0!	NaN	1	no
TcCLB.511127.200	kinesin, putative	1848.93	1663.36	1643.3	1718.53	0.899638	0.59775	no		187.333	160.651	173.992	0.857569	0.535016	no	Single copy	-	NaN	NaN	#DIV/0!	23.1077	NaN	23.1077	NaN	1	no
TcCLB.506697.70	hypothetical protein, conserved	591.301	590.226	695.126	625.551	0.998182	0.999531	no		133.102	114.05	123.576	0.856861	0.425775	no	Single copy	-	NaN	NaN	#DIV/0!	NaN	22.1229	22.1229	NaN	1	no
TcCLB.510295.40	Protein C21orf2 homolog, putative	632.761	534.544	569.103	578.803	0.84478	0.440829	no		108.824	93.1306	100.977	0.855788	0.457944	no	Single copy	-	NaN	NaN	#DIV/0!	23.6656	24.0469	23.8562	NaN	1	no
TcCLB.509891.20	hypothetical protein, conserved (pseudogene)	822.293	761.32	889.162	824.258	0.92585	0.718074	no		134.156	114.435	124.295	0.852997	0.431244	no	Single copy	-	NaN	NaN	#DIV/0!	NaN	22.854	22.854	NaN	1	no
TcCLB.503867.5	hypothetical protein, conserved	102.663	106.301	133.024	113.996	1.03544	0.935018	no		10.8796	7.94085	9.4102	0.729888	0.631009	no	Single copy	-	NaN	NaN	#DIV/0!	20.9258	NaN	20.9258	NaN	1	no
TcCLB.506367.120	Exocyst complex component Sec6, putative	1776.86	1468.98	1680.31	1642.05	0.826728	0.343482	no		414.473	353.436	383.954	0.852735	0.331675	no	Single copy	-	NaN	NaN	#DIV/0!	21.9339	NaN	21.9339	NaN	1	no
TcCLB.511421.20	Non cytoplasmic domain containing protein, conserved	631.774	712.725	570.104	638.201	1.12813	0.576559	no		141.304	120.486	130.895	0.852672	0.445161	no	Single copy	-	NaN	NaN	#DIV/0!	22.2859	22.7909	22.5384	NaN	1	no
TcCLB.511801.70	CEP76 C2 domain containing protein, putative	666.324	844.336	600.109	703.59	1.26716	0.264588	no		93.4912	79.6971	86.5941	0.852455	0.493522	no	Single copy	-	NaN	25.6993	25.6993	NaN	NaN	#DIV/0!	NaN	1	no
TcCLB.506801.110	folate-binding protein YgfZ, putative	691.99	657.044	659.12	669.384	0.949499	0.813274	no		65.8227	56.0969	60.9598	0.852243	0.479959	no	Single copy	-	NaN	NaN	#DIV/0!	23.5522	24.0415	23.7968	NaN	1	no
TcCLB.505555.10	lysosomal/endosomal membrane protein p67 (pseudogene), putative	473.83	481.899	475.086	476.939	1.01703	0.946826	no		406.67	346.135	376.402	0.851145	0.334729	no	Single copy	-	NaN	NaN	#DIV/0!	NaN	23.662	23.662	NaN	1	no
TcCLB.506529.550	cysteine peptidase, putative	5.92288	2.02479	2.00036	3.31601	0.341859	0.582746	no		9.3295	6.78136	8.05543	0.726873	0.812618	no	Multicopy	TcCLB.506529.550;TcCLB.510073.10;TcCLB.507537.20	NaN	NaN	#DIV/0!	23.83	23.54	23.685	NaN	1	no
TcCLB.506563.20	exosome-associated protein 1, putative	695.938	855.473	742.135	764.515	1.22924	0.329796	no		118.631	100.723	109.677	0.849045	0.42616	no	Single copy	-	NaN	NaN	#DIV/0!	NaN	23.8381	23.8381	NaN	1	no
TcCLB.507639.90	hypothetical protein, conserved	3391.84	2010.61	2153.39	2518.61	0.59278	0.00810369	G1	G1	181.466	153.964	167.715	0.848442	0.359439	no	Single copy	-	NaN	NaN	#DIV/0!	NaN	23.8597	23.8597	NaN	1	no
TcCLB.509201.10	hypothetical protein, conserved	822.293	1085.29	1191.22	1032.93	1.31983	0.181774	no		132.332	111.943	122.138	0.845929	0.388575	no	Single copy	-	NaN	NaN	#DIV/0!	23.8104	23.1098	23.4601	NaN	1	no
TcCLB.508987.20	hypothetical protein, conserved	689.028	583.139	669.122	647.096	0.846321	0.441107	no		53.5805	45.3208	49.4506	0.845845	0.526789	no	Single copy	-	24.4239	NaN	24.4239	NaN	NaN	#DIV/0!	NaN	1	no
TcCLB.510089.64	TRF-Interacting Factor 2	590.314	539.606	506.092	545.337	0.9141	0.68536	no		47.5635	40.125	43.8443	0.843608	0.5653	no	Single copy	-	NaN	NaN	#DIV/0!	NaN	22.1564	22.1564	NaN	1	no
TcCLB.510317.40	hypothetical protein, conserved	2081.89	1887.1	1976.36	1981.78	0.906436	0.622182	no		159.36	134.311	146.836	0.842813	0.447646	no	Single copy	-	NaN	NaN	#DIV/0!	23.0156	NaN	23.0156	NaN	1	no
TcCLB.509491.20	hypothetical protein, conserved (pseudogene)	517.265	429.255	531.097	492.539	0.829855	0.406934	no		77.1261	64.8995	71.0128	0.841473	0.574931	no	Single copy	-	NaN	NaN	#DIV/0!	22.811	22.8525	22.8317	NaN	1	no
TcCLB.504625.20	CEP19-like protein, putative	689.028	644.895	668.121	667.348	0.935948	0.761729	no		144.837	121.75	133.293	0.840599	0.41032	no	Single copy	-	NaN	NaN	#DIV/0!	NaN	21.9075	21.9075	NaN	1	no
TcCLB.506213.70	Protein of unknown function (DUF1279), putative	455.075	458.614	456.083	456.591	1.00778	0.980122	no		66.9386	56.2127	61.5756	0.839765	0.439933	no	Single copy	-	NaN	NaN	#DIV/0!	NaN	21.2423	21.2423	NaN	1	no
TcCLB.506941.220	Present in the outer mitochondrial membrane proteome 31	502.458	487.974	494.09	494.84	0.971174	0.901855	no		137.874	115.751	126.813	0.839547	0.475277	no	Single copy	-	NaN	NaN	#DIV/0!	23.7479	23.8912	23.8196	NaN	1	no
TcCLB.511423.110	hypothetical protein, conserved	495.548	505.184	429.078	476.603	1.01945	0.937599	no		59.5567	49.9667	54.7617	0.838977	0.471267	no	Single copy	-	NaN	NaN	#DIV/0!	NaN	21.5455	21.5455	NaN	1	no
TcCLB.507711.120	hypothetical protein, conserved	648.555	620.597	627.114	632.089	0.956892	0.842957	no		97.1337	81.3664	89.2501	0.837674	0.461074	no	Single copy	-	NaN	NaN	#DIV/0!	NaN	23.267	23.267	NaN	1	no
TcCLB.509979.130	hypothetical protein, conserved	1045.39	1038.72	919.167	1001.09	0.993617	0.978849	no		190.657	159.691	175.174	0.837585	0.40203	no	Single copy	-	NaN	NaN	#DIV/0!	21.3738	NaN	21.3738	NaN	1	no
TcCLB.506739.80	mitochondrial carrier protein, putative	694.951	706.651	542.099	647.9	1.01684	0.942659	no		149.457	125.148	137.303	0.837351	0.39133	no	Single copy	-	23.5805	23.6138	23.5971	NaN	NaN	#DIV/0!	NaN	1	no
TcCLB.508731.50	dynein light chain Tctex-type, putative	519.239	551.755	679.123	583.372	1.06262	0.787746	no		103.727	86.7842	95.2555	0.836661	0.44966	no	Single copy	-	NaN	NaN	#DIV/0!	NaN	22.2497	22.2497	NaN	1	no
TcCLB.504159.60	hypothetical protein, conserved	646.581	602.374	593.108	614.021	0.93163	0.747332	no		77.3304	64.5526	70.9415	0.834763	0.425619	no	Single copy	-	NaN	NaN	#DIV/0!	23.1847	23.4471	23.3159	NaN	1	no
TcCLB.503779.109	hypothetical protein, conserved (fragment)	579.455	539.606	487.089	535.383	0.93123	0.749491	no		52.0901	43.4374	47.7637	0.833891	0.675418	no	Single copy	-	NaN	22.7137	22.7137	NaN	NaN	#DIV/0!	NaN	1	no
TcCLB.510243.110	Domain of unknown function (DUF947), putative	538.982	657.044	638.116	611.38	1.21905	0.363354	no		52.3224	43.5749	47.9486	0.832815	0.471965	no	Single copy	-	NaN	NaN	#DIV/0!	NaN	24.2288	24.2288	NaN	1	no
TcCLB.508323.199	ATP-dependent DEAD/H RNA helicase, putative (fragment)	427.434	331.053	354.064	370.851	0.774511	0.271127	no		69.4337	57.8055	63.6196	0.832527	0.439394	no	Single copy	-	NaN	NaN	#DIV/0!	NaN	21.9229	21.9229	NaN	1	no
TcCLB.504039.50	retrotransposon hot spot protein (RHS, pseudogene), putative	466.92	477.85	535.097	493.289	1.02341	0.924615	no		22.2923	15.9647	19.1285	0.716154	0.472094	no	Minority	TcCLB.508039.30;TcCLB.509815.90;TcCLB.504083.20;TcCLB.510845.10;TcCLB.504039.50;TcCLB.510165.70	NaN	NaN	#DIV/0!	NaN	26.0052	26.0052	NaN	1	no
TcCLB.506811.200	hypothetical protein, conserved	528.123	443.428	476.087	482.546	0.83963	0.435592	no		52.4209	43.5459	47.9834	0.830698	0.569183	no	Single copy	-	NaN	24.212	24.212	NaN	NaN	#DIV/0!	NaN	1	no
TcCLB.504179.80	hypothetical protein, conserved	848.946	1005.31	858.156	904.136	1.18418	0.417654	no		115.501	95.7935	105.647	0.829373	0.348078	no	Single copy	-	NaN	NaN	#DIV/0!	22.5034	NaN	22.5034	NaN	1	no
TcCLB.506223.90	rRNA processing, putative	908.175	1012.39	832.151	917.573	1.11476	0.602521	no		44.1315	31.5299	37.8307	0.714453	0.280276	no	Single copy	-	NaN	NaN	#DIV/0!	NaN	21.824	21.824	NaN	1	no
TcCLB.506363.90	amidohydrolase, putative	883.496	865.597	923.168	890.754	0.97974	0.926009	no		67.6783	55.9925	61.8354	0.827333	0.404892	no	Single copy	-	NaN	NaN	#DIV/0!	NaN	24.6151	24.6151	NaN	1	no
TcCLB.507841.34	exosome-associated protein 4, putative	188.545	193.367	196.036	192.649	1.02558	0.939169	no		43.3447	30.9329	37.1388	0.713648	0.21675	no	Single copy	-	23.7385	NaN	23.7385	NaN	NaN	#DIV/0!	NaN	1	no
TcCLB.464807.10	serine/threonine protein kinase, putative	711.733	519.358	522.095	584.395	0.729709	0.146185	no		206.612	170.409	188.511	0.824779	0.330779	no	Single copy	-	NaN	NaN	#DIV/0!	24.243	23.9854	24.1142	NaN	1	no
TcCLB.507467.100	hypothetical protein	859.805	785.618	837.152	827.525	0.913716	0.670461	no		100.735	83.0007	91.8678	0.823952	0.473818	no	Single copy	-	NaN	21.5962	21.5962	NaN	NaN	#DIV/0!	NaN	1	no
TcCLB.508731.20	Alpha/beta hydrolase family, putative	840.062	811.94	740.135	797.379	0.966524	0.875203	no		92.8695	76.4825	84.676	0.823548	0.409089	no	Single copy	-	23.3386	24.3557	23.8472	NaN	NaN	#DIV/0!	NaN	1	no
TcCLB.506885.420	hypothetical protein	386.961	486.961	459.083	444.335	1.25842	0.311551	no		44.0461	36.2459	40.146	0.822909	0.497023	no	Single copy	-	NaN	NaN	#DIV/0!	NaN	23.6301	23.6301	NaN	1	no
TcCLB.511071.70	ubiquitin-conjugating enzyme E2, putative	487.65	572.002	616.112	558.588	1.17298	0.471731	no		63.8104	52.5069	58.1586	0.822857	0.442231	no	Single copy	-	NaN	NaN	#DIV/0!	25.3762	NaN	25.3762	NaN	1	no
TcCLB.506945.359	damage-specific DNA binding protein, putative	401.769	393.821	451.082	415.557	0.980219	0.938855	no		141.282	116.215	128.748	0.822576	0.320554	no	Single copy	-	NaN	NaN	#DIV/0!	NaN	23.3009	23.3009	NaN	1	no
TcCLB.508241.104	hypothetical protein, conserved	566.622	498.098	481.087	515.269	0.879065	0.561764	no		77.8356	63.9932	70.9144	0.822159	0.375801	no	Single copy	-	NaN	NaN	#DIV/0!	NaN	23.4975	23.4975	NaN	1	no
TcCLB.509267.60	NADH-ubiquinone oxidoreductase complex I subunit, putative	290.221	268.284	301.055	286.52	0.924414	0.756494	no		29.7818	21.1334	25.4576	0.70961	0.28169	no	Single copy	-	NaN	NaN	#DIV/0!	NaN	23.2174	23.2174	NaN	1	no
TcCLB.505807.250	hypothetical protein, conserved	313.913	386.734	360.065	353.571	1.23198	0.376275	no		56.6356	46.5115	51.5736	0.82124	0.494603	no	Single copy	-	NaN	NaN	#DIV/0!	22.0113	NaN	22.0113	NaN	1	no
TcCLB.507037.89	Guanine nucleotide exchange factor in Golgi transport N-terminal/Sec7 domain containing protein, putative	86.8689	72.8923	84.0153	81.2588	0.839108	0.630855	no		43.8435	31.0589	37.4512	0.708404	0.305119	no	Single copy	-	NaN	25.1778	25.1778	NaN	NaN	#DIV/0!	NaN	1	no
TcCLB.503885.10	Nucleoporin NUP76	420.524	409.007	374.068	401.2	0.972612	0.910766	no		101.511	82.8172	92.1639	0.815847	0.319403	no	Single copy	-	NaN	NaN	#DIV/0!	23.0456	23.2866	23.1661	NaN	1	no
TcCLB.511215.10	hypothetical protein, conserved	1429.39	1312.06	1166.21	1302.55	0.917919	0.673956	no		148.766	120.921	134.844	0.812829	0.311286	no	Single copy	-	NaN	NaN	#DIV/0!	NaN	19.6724	19.6724	NaN	1	no
TcCLB.507711.270	hypothetical protein, conserved	651.517	594.275	557.101	600.964	0.912141	0.674207	no		66.179	53.7166	59.9478	0.811686	0.373336	no	Single copy	-	NaN	NaN	#DIV/0!	24.4981	NaN	24.4981	NaN	1	no
TcCLB.508951.50	calmodulin, putative	217.172	185.268	185.034	195.825	0.853093	0.552964	no		28.3074	19.9812	24.1443	0.705862	0.324346	no	Single copy	-	NaN	NaN	#DIV/0!	25.089	24.4783	24.7837	NaN	1	S
TcCLB.507737.30	OsmC-like protein, putative	1141.14	1009.36	898.163	1016.22	0.884515	0.552351	no		55.7814	45.2035	50.4925	0.810368	0.377835	no	Single copy	-	NaN	NaN	#DIV/0!	24.7578	NaN	24.7578	NaN	1	no
TcCLB.506945.340	hypothetical protein, conserved	860.792	1000.24	1310.24	1057.09	1.16201	0.471767	no		202.28	163.752	183.016	0.809532	0.237617	no	Single copy	-	NaN	22.6202	22.6202	NaN	NaN	#DIV/0!	NaN	1	no
TcCLB.508039.30	retrotransposon hot spot (RHS) protein, putative	4365.16	4523.38	4645.84	4511.46	1.03624	0.855202	no		341.822	276.35	309.086	0.808462	0.233032	no	Majority	TcCLB.508039.30;TcCLB.509815.90;TcCLB.504083.20;TcCLB.510845.10;TcCLB.504039.50;TcCLB.510165.70	NaN	NaN	#DIV/0!	NaN	26.0052	26.0052	NaN	1	no
TcCLB.507993.33	Domain of unknown function (DUF4379), putative	224.082	207.541	242.044	224.556	0.926181	0.777648	no		90.6471	73.2229	81.935	0.80778	0.406095	no	Single copy	-	NaN	NaN	#DIV/0!	NaN	21.5798	21.5798	NaN	1	no
TcCLB.486465.9	cysteine peptidase, Clan CA, family C51, putative	738.386	587.188	583.106	636.227	0.795233	0.287007	no		76.141	61.4206	68.7808	0.806669	0.335775	no	Multicopy	TcCLB.508771.10;TcCLB.486465.9;TcCLB.508771.20	NaN	NaN	#DIV/0!	NaN	24.14	24.14	NaN	1	no
TcCLB.507841.14	retrotransposon hot spot (RHS) protein, putative (fragment)	245.799	304.731	294.053	281.528	1.23975	0.384276	no		45.2696	31.726	38.4978	0.700824	0.231218	no	Multicopy	TcCLB.507625.10;TcCLB.507843.10;TcCLB.507841.14	NaN	25.56	25.56	NaN	NaN	#DIV/0!	NaN	1	no
TcCLB.503811.50	hypothetical protein, conserved	490.612	505.184	425.077	473.625	1.0297	0.901664	no		70.8705	56.8646	63.8675	0.802373	0.415774	no	Single copy	-	NaN	NaN	#DIV/0!	24.7598	NaN	24.7598	NaN	1	no
TcCLB.511127.330	kinetoplastid kinetochore protein 19, putative	549.841	554.792	710.129	604.92	1.009	0.973798	no		106.809	85.6349	96.2218	0.801761	0.337687	no	Multicopy	TcCLB.511127.330;TcCLB.511127.320	24.58	NaN	24.58	NaN	NaN	#DIV/0!	NaN	1	no
TcCLB.510407.30	emp24/gp25L/p24 family/GOLD, putative	1339.56	1292.83	1156.21	1262.86	0.965115	0.863599	no		209.883	168.226	189.054	0.801522	0.244829	no	Single copy	-	NaN	NaN	#DIV/0!	23.8135	22.9721	23.3928	NaN	1	no
TcCLB.510243.10	hypothetical protein, conserved	936.802	1034.67	985.179	985.549	1.10447	0.633375	no		183.852	147.028	165.44	0.799708	0.234582	no	Single copy	-	NaN	NaN	#DIV/0!	22.4549	NaN	22.4549	NaN	1	no
TcCLB.506649.4	hypothetical protein, conserved	700.874	672.229	606.11	659.738	0.95913	0.849848	no		42.985	30.0064	36.4957	0.698067	0.203121	no	Single copy	-	NaN	NaN	#DIV/0!	NaN	21.2648	21.2648	NaN	1	no
TcCLB.509965.10	hypothetical protein, conserved (pseudogene)	421.512	428.243	389.071	412.942	1.01597	0.952289	no		190.24	151.882	171.061	0.798374	0.218861	no	Single copy	-	NaN	NaN	#DIV/0!	23.9872	23.8918	23.9395	NaN	1	no
TcCLB.510755.65	hypothetical protein	383.013	323.966	315.057	340.679	0.845836	0.478318	no		80.2154	64.0378	72.1266	0.798323	0.399359	no	Single copy	-	22.8746	NaN	22.8746	NaN	NaN	#DIV/0!	NaN	1	no
TcCLB.506943.69	hypothetical protein, conserved	995.044	1031.63	942.171	989.615	1.03677	0.864446	no		47.6148	37.9945	42.8047	0.797955	0.495046	no	Single copy	-	NaN	NaN	#DIV/0!	NaN	21.1214	21.1214	NaN	1	no
TcCLB.511215.40	hypothetical protein, conserved	408.679	357.375	418.076	394.71	0.874464	0.565932	no		117.439	93.5039	105.472	0.796189	0.259191	no	Single copy	-	NaN	NaN	#DIV/0!	21.816	NaN	21.816	NaN	1	no
TcCLB.504507.10	hypothetical protein, conserved	487.65	493.036	493.09	491.259	1.01104	0.967727	no		111.56	88.808	100.184	0.796053	0.300282	no	Single copy	-	23.1409	NaN	23.1409	NaN	NaN	#DIV/0!	NaN	1	no
TcCLB.511621.244	hypothetical protein, conserved	306.015	281.445	223.041	270.167	0.91971	0.737574	no		97.4889	77.4093	87.4491	0.794032	0.401646	no	Single copy	-	NaN	NaN	#DIV/0!	NaN	22.2583	22.2583	NaN	1	no
TcCLB.507277.30	hypothetical protein, conserved	362.283	327.003	340.062	343.116	0.902619	0.669195	no		45.3042	31.4283	38.3663	0.693717	0.219649	no	Single copy	-	NaN	NaN	#DIV/0!	22.0747	NaN	22.0747	NaN	1	no
TcCLB.503525.30	hypothetical protein, conserved	1740.34	1914.44	1781.32	1812.03	1.10004	0.633825	no		298.785	236.354	267.569	0.79105	0.19826	no	Single copy	-	25.0041	NaN	25.0041	NaN	NaN	#DIV/0!	NaN	1	no
TcCLB.508181.20	6-phosphofructo-2-kinase 1	1808.45	1465.95	1714.31	1662.9	0.810608	0.295592	no		312.611	247.014	279.813	0.790165	0.224332	no	Single copy	-	NaN	NaN	#DIV/0!	22.9246	NaN	22.9246	NaN	1	no
TcCLB.507105.60	hypothetical protein, conserved	4398.72	4527.42	4164.76	4363.64	1.02926	0.88265	no		197.863	155.508	176.685	0.785936	0.192919	no	Single copy	-	23.5287	22.8196	23.1742	NaN	NaN	#DIV/0!	NaN	1	no
TcCLB.509767.59	protoheme IX farnesyltransferase, putative	1702.83	1601.61	1761.32	1688.58	0.940557	0.761467	no		157.183	123.45	140.316	0.78539	0.184048	no	Single copy	-	NaN	NaN	#DIV/0!	21.8141	NaN	21.8141	NaN	1	no
TcCLB.511737.30	hypothetical protein, conserved	916.072	779.543	906.165	867.26	0.850963	0.442837	no		223.187	175.265	199.226	0.785281	0.164365	no	Single copy	-	NaN	NaN	#DIV/0!	NaN	22.9544	22.9544	NaN	1	no
TcCLB.511733.130	chaperonin HSP60, putative (fragment)	193.481	204.504	233.042	210.342	1.05697	0.84625	no		75.1845	58.9706	67.0776	0.784346	0.28487	no	Single copy	-	NaN	NaN	#DIV/0!	NaN	25.1099	25.1099	NaN	1	no
TcCLB.503801.70	hypothetical protein	775.897	780.556	804.146	786.866	1.006	0.982154	no		132.51	103.813	118.162	0.783434	0.231708	no	Single copy	-	NaN	NaN	#DIV/0!	23.3729	NaN	23.3729	NaN	1	no
TcCLB.509069.40	hypothetical protein	1024.66	935.452	932.169	964.093	0.91294	0.66239	no		139.57	109.285	124.428	0.783013	0.269085	no	Single copy	-	NaN	NaN	#DIV/0!	23.2926	23.0035	23.148	NaN	1	no
TcCLB.506367.89	hypothetical protein, conserved	628.812	501.135	449.082	526.343	0.796955	0.300651	no		45.334	35.3968	40.3654	0.780799	0.513053	no	Single copy	-	NaN	NaN	#DIV/0!	21.1648	NaN	21.1648	NaN	1	no
TcCLB.508207.200	small GTP-binding protein, putative	654.478	614.523	654.119	641.04	0.938951	0.774615	no		58.3358	45.3486	51.8422	0.777372	0.367156	no	Single copy	-	NaN	NaN	#DIV/0!	NaN	21.4633	21.4633	NaN	1	no
TcCLB.503887.70	phosphoglycerate mutase, putative	967.404	872.683	895.163	911.75	0.902088	0.622829	no		114.352	88.7422	101.547	0.776047	0.267783	no	Single copy	-	NaN	NaN	#DIV/0!	NaN	22.4344	22.4344	NaN	1	no
TcCLB.503441.19	retrotransposon hot spot protein (RHS, pseudogene), putative	850.92	907.105	911.166	889.73	1.06603	0.762715	no		68.325	52.9391	60.6321	0.774814	0.336963	no	Minority	TcCLB.503957.120;TcCLB.503441.19;TcCLB.510307.140;TcCLB.505365.80	NaN	NaN	#DIV/0!	NaN	23.1816	23.1816	NaN	1	no
TcCLB.414145.9	hypothetical protein, conserved (fragment)	343.527	358.387	265.048	322.321	1.04326	0.864933	no		55.4094	42.8038	49.1066	0.772501	0.336489	no	Single copy	-	NaN	NaN	#DIV/0!	NaN	21.3087	21.3087	NaN	1	no
TcCLB.511309.40	hydrolase-like protein, putative	468.895	443.428	445.081	452.468	0.945689	0.810092	no		74.2033	57.2031	65.7032	0.770897	0.329711	no	Single copy	-	NaN	NaN	#DIV/0!	23.4706	23.4749	23.4728	NaN	1	no
TcCLB.506401.330	hypothetical protein, conserved	605.121	617.56	621.113	614.598	1.02056	0.930743	no		61.7516	47.5544	54.653	0.770092	0.30049	no	Single copy	-	22.4941	NaN	22.4941	NaN	NaN	#DIV/0!	NaN	1	no
TcCLB.509167.70	hypothetical protein, conserved	663.362	535.556	588.107	595.675	0.807336	0.325702	no		133.65	102.667	118.159	0.76818	0.284307	no	Single copy	-	NaN	NaN	#DIV/0!	23.7483	23.6351	23.6917	NaN	1	no
TcCLB.447847.19	retrotransposon hot spot protein (RHS, pseudogene), putative	1434.32	1649.19	1745.32	1609.61	1.1498	0.488611	no		193.818	148.742	171.28	0.767433	0.188662	no	Multicopy	TcCLB.447847.19;TcCLB.510307.320;TcCLB.510911.58	21.84	23.9	22.87	NaN	NaN	#DIV/0!	NaN	1	no
TcCLB.507993.20	Domain of unknown function (DUF4475), putative	351.424	318.904	291.053	320.46	0.907462	0.687645	no		34.2807	23.2928	28.7868	0.679473	0.336575	no	Single copy	-	NaN	NaN	#DIV/0!	NaN	21.2219	21.2219	NaN	1	no
TcCLB.504427.180	hypothetical protein	974.314	848.386	914.166	912.289	0.870752	0.508159	no		144.598	110.847	127.722	0.766588	0.190174	no	Single copy	-	NaN	NaN	#DIV/0!	23.6363	22.7089	23.1726	NaN	1	no
TcCLB.505807.130	Glutamine amidotransferase class-I, putative	400.781	625.659	515.094	513.845	1.5611	0.0447249	no		85.1535	65.19	75.1718	0.765559	0.250008	no	Single copy	-	NaN	NaN	#DIV/0!	23.2093	23.2723	23.2408	NaN	1	no
TcCLB.510533.100	hypothetical protein, conserved	262.581	322.954	295.054	293.529	1.22992	0.396398	no		36.6034	24.8339	30.7186	0.678458	0.195546	no	Single copy	-	NaN	23.9368	23.9368	NaN	NaN	#DIV/0!	NaN	1	no
TcCLB.508717.10	tyrosine specific protein phosphatase, putative	913.111	844.336	873.159	876.869	0.924681	0.710685	no		154.091	117.722	135.907	0.76398	0.149875	no	Single copy	-	NaN	NaN	#DIV/0!	22.614	NaN	22.614	NaN	1	no
TcCLB.511215.60	hypothetical protein, conserved	539.969	349.276	382.069	423.771	0.646844	0.0542891	no		169.529	128.426	148.978	0.757543	0.144924	no	Single copy	-	23.5339	NaN	23.5339	NaN	NaN	#DIV/0!	NaN	1	no
TcCLB.504867.80	DNA primase large subunit, putative	838.087	723.862	543.099	701.683	0.863706	0.489672	no		178.239	134.967	156.603	0.757225	0.161595	no	Single copy	-	20.9439	NaN	20.9439	NaN	NaN	#DIV/0!	NaN	1	no
TcCLB.510163.10	hypothetical protein, conserved	793.666	759.295	719.131	757.364	0.956694	0.838004	no		81.6962	61.6064	71.6513	0.754092	0.255533	no	Single copy	-	NaN	NaN	#DIV/0!	NaN	17.1959	17.1959	NaN	1	no
TcCLB.510741.140	hypothetical protein, conserved	806.499	610.473	720.131	712.368	0.756943	0.19227	no		225.018	169.57	197.294	0.753584	0.148243	no	Single copy	-	NaN	NaN	#DIV/0!	NaN	20.4059	20.4059	NaN	1	no
TcCLB.506943.90	hypothetical protein, conserved	322.797	330.04	287.052	313.296	1.02244	0.935142	no		22.9647	15.4309	19.1978	0.671939	0.325814	no	Single copy	-	NaN	NaN	#DIV/0!	22.8908	NaN	22.8908	NaN	1	no
TcCLB.510911.20	hypothetical protein, conserved	522.201	504.172	412.075	479.482	0.965476	0.879999	no		102.124	76.8834	89.5038	0.752842	0.251405	no	Single copy	-	NaN	NaN	#DIV/0!	NaN	21.7851	21.7851	NaN	1	no
TcCLB.511107.30	hypothetical protein, conserved	913.111	1087.31	1093.2	1031.21	1.19078	0.399525	no		221.176	166.468	193.822	0.752648	0.0968509	no	Single copy	-	NaN	NaN	#DIV/0!	NaN	24.6882	24.6882	NaN	1	no
TcCLB.508647.180	emp24/gp25L/p24 family/GOLD, putative	671.26	918.241	780.142	789.881	1.36794	0.137842	no		116.41	87.3405	101.875	0.750284	0.177987	no	Single copy	-	23.7961	NaN	23.7961	NaN	NaN	#DIV/0!	NaN	1	no
TcCLB.510719.180	hypothetical protein, conserved	603.147	528.47	622.113	584.576	0.876188	0.548473	no		111.056	83.1961	97.1262	0.749135	0.202587	no	Single copy	-	NaN	NaN	#DIV/0!	NaN	20.8622	20.8622	NaN	1	no
TcCLB.511529.90	enolase, putative	439.28	346.239	413.075	399.531	0.788195	0.302788	no		111.275	83.3294	97.3021	0.748861	0.163868	no	Single copy	-	NaN	NaN	#DIV/0!	23.683	24.0527	23.8679	NaN	1	no
TcCLB.510297.100	ADP-ribosylation factor-like protein, putative	620.915	605.411	591.107	605.811	0.975031	0.912495	no		70.6101	52.7559	61.683	0.747144	0.2328	no	Single copy	-	NaN	NaN	#DIV/0!	24.1616	NaN	24.1616	NaN	1	no
TcCLB.506525.50	hypothetical protein, conserved	997.018	917.229	886.161	933.469	0.919972	0.690186	no		92.4169	68.9472	80.682	0.746045	0.19156	no	Single copy	-	NaN	NaN	#DIV/0!	22.9268	NaN	22.9268	NaN	1	no
TcCLB.507873.30	Double RNA binding domain protein 7	2392.84	1587.43	1594.29	1858.19	0.663409	0.0394592	no		80.6806	60.0502	70.3654	0.744296	0.192146	no	Single copy	-	NaN	NaN	#DIV/0!	NaN	22.226	22.226	NaN	1	no
TcCLB.511467.16	hypothetical protein, conserved	1116.46	949.625	924.168	996.752	0.850566	0.433862	no		362.589	269.776	316.182	0.744027	0.0615948	no	Single copy	-	NaN	NaN	#DIV/0!	22.7484	NaN	22.7484	NaN	1	no
TcCLB.511417.120	DNA repair protein BRCA2 (pseudogene), putative	551.815	544.668	572.104	556.196	0.987048	0.958987	no		164.402	122.154	143.278	0.743024	0.119913	no	Single copy	-	NaN	NaN	#DIV/0!	20.028	20.4782	20.2531	NaN	1	no
TcCLB.510101.210	PUB domain containing protein, putative	484.689	410.019	422.077	438.928	0.845943	0.461213	no		98.3639	72.8829	85.6234	0.740952	0.183845	no	Single copy	-	NaN	NaN	#DIV/0!	NaN	23.8854	23.8854	NaN	1	no
TcCLB.511215.100	hypothetical protein	347.476	392.809	291.053	343.779	1.13046	0.602574	no		39.7369	26.2112	32.974	0.659618	0.164209	no	Single copy	-	24.5026	NaN	24.5026	NaN	NaN	#DIV/0!	NaN	1	no
TcCLB.504011.80	hypothetical protein, conserved	1448.14	1505.43	1797.33	1583.63	1.03956	0.849582	no		88.4989	65.0019	76.7504	0.734494	0.169357	no	Single copy	-	NaN	NaN	#DIV/0!	NaN	24.2622	24.2622	NaN	1	no
TcCLB.511871.80	frataxin-like, mitochondrial precursor, putative	264.555	271.322	280.051	271.976	1.02558	0.929644	no		60.5378	44.4621	52.4999	0.734452	0.284215	no	Single copy	-	NaN	NaN	#DIV/0!	NaN	23.0565	23.0565	NaN	1	no
TcCLB.508675.50	hypothetical protein, conserved	1286.25	1041.75	1146.21	1158.07	0.809914	0.303377	no		286.34	210.151	248.245	0.73392	0.154455	no	Single copy	-	NaN	NaN	#DIV/0!	21.9559	NaN	21.9559	NaN	1	no
TcCLB.507091.40	dihydroorotate dehydrogenase, putative	160.905	170.082	149.027	160.005	1.05704	0.855699	no		30.2905	19.8494	25.0699	0.655303	0.199067	no	Multicopy	TcCLB.507091.40;TcCLB.508375.50	NaN	NaN	#DIV/0!	23.9744	24.961	24.4677	NaN	1	S
TcCLB.507711.330	serine peptidase, putative	275.414	297.644	281.051	284.703	1.08071	0.758094	no		63.2282	46.3336	54.7809	0.7328	0.224668	no	Single copy	-	NaN	NaN	#DIV/0!	NaN	22.3683	22.3683	NaN	1	no
TcCLB.506567.90	MICOS complex subunit MIC20, putative	698.9	598.325	524.095	607.107	0.856095	0.472449	no		96.9567	70.9455	83.9511	0.731723	0.150325	no	Single copy	-	NaN	NaN	#DIV/0!	22.6097	NaN	22.6097	NaN	1	no
TcCLB.511745.30	E3 ubiquitin-protein ligase, putative	1270.46	935.452	1007.18	1071.03	0.736311	0.136505	no		157.182	114.917	136.05	0.731108	0.162533	no	Single copy	-	NaN	NaN	#DIV/0!	23.9699	NaN	23.9699	NaN	1	no
TcCLB.510565.130	hypothetical protein	479.753	651.982	471.086	534.273	1.35899	0.161305	no		53.0581	38.7637	45.9109	0.730589	0.214963	no	Single copy	-	NaN	NaN	#DIV/0!	22.6434	NaN	22.6434	NaN	1	no
TcCLB.511039.3	choline/ethanolamine phosphotransferase, putative	97.7275	62.7684	84.0153	81.5037	0.64228	0.206472	no		65.5815	47.8754	56.7284	0.730014	0.204633	no	Single copy	-	NaN	26.0562	26.0562	NaN	NaN	#DIV/0!	NaN	1	no
TcCLB.510103.24	hypothetical protein, conserved	22958.1	17002.1	19451.5	19803.9	0.740574	0.116678	no		2966.33	2160.46	2563.4	0.72833	0.0355248	no	Single copy	-	NaN	26.72	26.72	NaN	NaN	#DIV/0!	NaN	1	no
TcCLB.509007.40	hypothetical protein, conserved	1692.96	1850.66	1925.35	1822.99	1.09315	0.656954	no		606.09	440.462	523.276	0.726728	0.0372732	no	Single copy	-	NaN	NaN	#DIV/0!	21.4659	NaN	21.4659	NaN	1	no
TcCLB.504149.50	hypothetical protein, conserved	371.167	248.036	291.053	303.419	0.668261	0.0935498	no		64.5239	46.8625	55.6932	0.726281	0.200639	no	Single copy	-	NaN	NaN	#DIV/0!	23.5302	NaN	23.5302	NaN	1	no
TcCLB.503527.4	AmmeMemoRadiSam system protein B, putative	904.226	915.204	905.164	908.198	1.01214	0.957826	no		119.345	86.5287	102.937	0.725028	0.123287	no	Single copy	-	NaN	NaN	#DIV/0!	NaN	23.883	23.883	NaN	1	no
TcCLB.504057.140	ADP/ATP mitochondrial carrier protein, putative	876.586	727.911	755.137	786.545	0.830393	0.378914	no		118.4	85.8254	102.113	0.724878	0.139052	no	Single copy	-	NaN	22.5813	22.5813	NaN	NaN	#DIV/0!	NaN	1	no
TcCLB.511751.163	PH domain containing protein, putative	442.242	346.239	396.072	394.851	0.782917	0.288948	no		85.32	61.7969	73.5584	0.724296	0.206583	no	Single copy	-	NaN	NaN	#DIV/0!	22.1563	22.7407	22.4485	NaN	1	no
TcCLB.506113.10	retrotransposon hot spot protein (RHS, pseudogene), putative	1191.49	1328.26	1429.26	1316.34	1.11479	0.594841	no		61.5319	44.5333	53.0326	0.723743	0.198493	no	Multicopy	TcCLB.504089.79;TcCLB.506113.10	NaN	NaN	#DIV/0!	23.809	23.3902	23.5996	NaN	1	no
TcCLB.511743.20	hypothetical protein, conserved	1026.63	957.724	1172.21	1052.19	0.93288	0.739686	no		228.187	164.876	196.532	0.722546	0.0783901	no	Single copy	-	NaN	NaN	#DIV/0!	NaN	20.7204	20.7204	NaN	1	no
TcCLB.506743.160	STE/STE20 serine/threonine-protein kinase, putative	1020.71	1082.25	988.18	1030.38	1.06029	0.778964	no		161.726	116.735	139.231	0.721809	0.0764861	no	Single copy	-	NaN	NaN	#DIV/0!	23.2388	23.3817	23.3102	NaN	1	no
TcCLB.507963.40	hypothetical protein, conserved	472.843	474.813	516.094	487.917	1.00417	0.992645	no		94.2602	68.0249	81.1425	0.721671	0.139376	no	Single copy	-	NaN	22.6325	22.6325	NaN	NaN	#DIV/0!	NaN	1	no
TcCLB.510747.34	hypothetical protein, conserved	358.334	385.722	460.084	401.38	1.07643	0.757744	no		70.5681	50.7625	60.6653	0.71934	0.206277	no	Single copy	-	NaN	NaN	#DIV/0!	NaN	21.6196	21.6196	NaN	1	no
TcCLB.504137.70	Tir chaperone protein (CesT) family, putative	494.56	451.528	373.068	439.719	0.912988	0.689017	no		134.505	96.5372	115.521	0.71772	0.078315	no	Single copy	-	NaN	NaN	#DIV/0!	23.4799	24.642	24.0609	NaN	1	no
TcCLB.511619.5	FtsJ cell division protein, putative (fragment)	177.686	212.603	198.036	196.108	1.19651	0.504747	no		268.526	192.639	230.582	0.717393	0.0455547	no	Single copy	-	NaN	NaN	#DIV/0!	23.3847	23.2298	23.3072	NaN	1	no
TcCLB.508489.20	SAM domain (Sterile alpha motif), putative	956.545	1128.82	1050.19	1045.18	1.1801	0.422888	no		241.068	172.907	206.987	0.717252	0.056413	no	Single copy	-	NaN	NaN	#DIV/0!	23.3717	24.2446	23.8082	NaN	1	no
TcCLB.510181.90	hypothetical protein, conserved	834.139	797.766	771.14	801.015	0.956395	0.8359	no		135.635	97.2484	116.442	0.716984	0.116107	no	Single copy	-	NaN	NaN	#DIV/0!	23.5036	NaN	23.5036	NaN	1	no
TcCLB.507625.200	UAA transporter family, putative	857.83	883.82	813.148	851.599	1.0303	0.890341	no		55.8524	39.8976	47.875	0.714341	0.193139	no	Single copy	-	NaN	NaN	#DIV/0!	24.0613	23.693	23.8771	NaN	1	no
TcCLB.507143.20	hypothetical protein, conserved	966.416	996.195	1159.21	1040.61	1.03081	0.886898	no		69.4492	49.3947	59.4219	0.711235	0.179196	no	Single copy	-	NaN	NaN	#DIV/0!	NaN	22.8321	22.8321	NaN	1	no
TcCLB.506925.540	Nucleolar protein 60, putative	1225.05	1236.13	1271.23	1244.14	1.00905	0.967811	no		165.576	117.456	141.516	0.709378	0.0579527	no	Single copy	-	NaN	NaN	#DIV/0!	22.6771	22.9946	22.8359	NaN	1	no
TcCLB.506887.90	hypothetical protein, conserved	1067.11	1082.25	1245.23	1131.53	1.01419	0.948778	no		463.657	328.885	396.271	0.709327	0.0305903	no	Single copy	-	NaN	NaN	#DIV/0!	NaN	23.9625	23.9625	NaN	1	no
TcCLB.508307.184	non-canonical purine NTP pyrophosphatase, RdgB/HAM1 family, putative	100.689	69.8552	76.0138	82.186	0.693772	0.287653	no		27.1413	17.3884	22.2649	0.640663	0.17798	no	Multicopy	TcCLB.508307.184;TcCLB.504103.6	NaN	NaN	#DIV/0!	23.43	NaN	23.43	NaN	1	no
TcCLB.503713.20	Sedlin, N-terminal conserved region, putative	333.656	378.635	318.058	343.45	1.13481	0.593647	no		32.0547	20.5238	26.2893	0.640273	0.216483	no	Single copy	-	NaN	NaN	#DIV/0!	23.1332	24.1765	23.6549	NaN	1	no
TcCLB.507611.30	glycine dehydrogenase (pseudogene), putative	239.877	213.615	240.044	231.178	0.890521	0.658635	no		6.61274	4.22059	5.41667	0.638252	0.640779	no	Multicopy	TcCLB.510911.50;TcCLB.508325.340;TcCLB.507611.30	NaN	NaN	#DIV/0!	NaN	21.181	21.181	NaN	1	no
TcCLB.510877.100	hypothetical protein, conserved	489.625	583.139	578.105	550.29	1.19099	0.429279	no		116.069	81.7902	98.9294	0.704671	0.154792	no	Single copy	-	NaN	NaN	#DIV/0!	23.5665	23.8868	23.7266	NaN	1	no
TcCLB.511867.70	hypothetical protein	239.877	233.863	226.041	233.26	0.97493	0.932528	no		58.9728	41.4863	50.2295	0.703482	0.202027	no	Single copy	-	NaN	NaN	#DIV/0!	NaN	20.2994	20.2994	NaN	1	no
TcCLB.510089.39	CAAX amino terminal protease, putative	167.815	146.797	170.031	161.548	0.874756	0.643775	no		26.7329	16.9894	21.8611	0.635524	0.216375	no	Single copy	-	NaN	NaN	#DIV/0!	NaN	22.038	22.038	NaN	1	no
TcCLB.504075.3	calmodulin, putative	63.1774	94.1526	88.016	81.782	1.49029	0.259077	no		9.35398	5.93869	7.64634	0.634883	0.538234	no	Multicopy	TcCLB.504075.3;TcCLB.506933.89	NaN	NaN	#DIV/0!	NaN	20.9834	20.9834	NaN	1	no
TcCLB.504057.178	rhodanese-like domain containing protein, putative	261.594	210.578	229.042	233.738	0.80498	0.395942	no		36.8989	23.4014	30.1501	0.634202	0.138659	no	Single copy	-	NaN	22.6253	22.6253	NaN	NaN	#DIV/0!	NaN	1	no
TcCLB.506147.30	synaptojanin (N-terminal domain), putative	678.17	529.482	553.101	586.917	0.780751	0.254998	no		114.357	80.1461	97.2516	0.70084	0.093168	no	Single copy	-	NaN	NaN	#DIV/0!	23.5266	23.6218	23.5742	NaN	1	no
TcCLB.511131.70	hypothetical protein, conserved	787.743	657.044	664.121	702.969	0.834084	0.395398	no		110.798	77.6119	94.2048	0.700482	0.0788727	no	Single copy	-	NaN	NaN	#DIV/0!	25.3529	NaN	25.3529	NaN	1	no
TcCLB.506885.370	glucosidase II beta subunit-like protein, putative	362.283	405.97	349.063	372.439	1.12059	0.627052	no		101.155	70.5224	85.8387	0.697173	0.0965121	no	Single copy	-	NaN	NaN	#DIV/0!	NaN	22.4855	22.4855	NaN	1	no
TcCLB.507709.140	hypothetical protein, conserved	595.249	534.544	470.085	533.293	0.898017	0.626405	no		54.0813	37.6712	45.8763	0.696566	0.190451	no	Single copy	-	NaN	NaN	#DIV/0!	22.3967	NaN	22.3967	NaN	1	no
TcCLB.510877.180	GPI transamidase subunit 16, putative	1867.68	2231.32	2278.41	2125.8	1.1947	0.370683	no		483.263	336.28	409.772	0.695852	0.0200846	no	Single copy	-	NaN	NaN	#DIV/0!	24.1693	23.6717	23.9205	NaN	1	no
TcCLB.509965.280	hypothetical protein, conserved	366.231	324.978	340.062	343.757	0.887358	0.616624	no		109.991	76.3892	93.1901	0.694503	0.129699	no	Single copy	-	NaN	NaN	#DIV/0!	NaN	22.2688	22.2688	NaN	1	no
TcCLB.510291.20	hypothetical protein, conserved	813.409	662.105	695.126	723.547	0.813989	0.333626	no		95.0794	65.9683	80.5238	0.693823	0.101076	no	Single copy	-	NaN	NaN	#DIV/0!	20.8596	NaN	20.8596	NaN	1	no
TcCLB.504097.10	RNA editing complex protein MP61, putative	868.689	580.102	566.103	671.631	0.66779	0.0582478	no		94.7379	65.728	80.233	0.693788	0.0891398	no	Single copy	-	NaN	NaN	#DIV/0!	23.7013	22.7757	23.2385	NaN	1	no
TcCLB.504427.130	5'-3' exoribonuclease C, putative	1332.65	1088.32	975.177	1132.05	0.816662	0.321565	no		311.736	216.126	263.931	0.693299	0.048869	no	Single copy	-	NaN	NaN	#DIV/0!	24.0886	23.2598	23.6742	NaN	1	no
TcCLB.510073.40	hypothetical protein, conserved	307.99	265.247	227.041	266.759	0.861221	0.544619	no		58.2072	40.1474	49.1773	0.689733	0.18092	no	Single copy	-	NaN	NaN	#DIV/0!	NaN	22.3549	22.3549	NaN	1	no
TcCLB.506211.50	membrane protein, putative	426.447	393.821	418.076	412.781	0.923493	0.73359	no		103.238	71.0426	87.1404	0.688143	0.0728575	no	Single copy	-	NaN	NaN	#DIV/0!	22.6184	21.8701	22.2442	NaN	1	no
TcCLB.509669.170	Nodulin-like, putative	355.373	506.197	441.08	434.217	1.42441	0.119559	no		54.0934	36.9992	45.5463	0.683986	0.153122	no	Multicopy	TcCLB.509669.170;TcCLB.507677.160;TcCLB.507707.20	NaN	21.68	21.68	NaN	NaN	#DIV/0!	NaN	1	no
TcCLB.511211.49	hypothetical protein, conserved	340.566	457.602	355.065	384.411	1.34365	0.199121	no		43.2967	27.0394	35.1681	0.624514	0.105387	no	Single copy	-	23.8024	NaN	23.8024	NaN	NaN	#DIV/0!	NaN	1	no
TcCLB.508465.40	hypothetical protein, conserved	1196.42	1112.62	1180.21	1163.09	0.929957	0.724946	no		226.873	154.968	190.921	0.683061	0.0229088	no	Single copy	-	25.0267	NaN	25.0267	NaN	NaN	#DIV/0!	NaN	1	no
TcCLB.508717.56	hypothetical protein, conserved	640.658	505.184	500.091	548.644	0.78854	0.277672	no		114.856	78.3986	96.6274	0.68258	0.0611089	no	Single copy	-	NaN	23.1738	23.1738	NaN	NaN	#DIV/0!	NaN	1	no
TcCLB.509203.79	translation initiation factor EIF-2B subunit, putative (fragment)	316.874	297.644	313.057	309.192	0.939313	0.802778	no		151.712	103.057	127.384	0.679295	0.0464254	no	Single copy	-	NaN	NaN	#DIV/0!	23.2332	24.2068	23.72	NaN	1	no
TcCLB.507929.30	hypothetical protein, conserved	187.558	233.863	173.031	198.151	1.24688	0.400539	no		49.8713	33.8432	41.8572	0.67861	0.154293	no	Single copy	-	NaN	NaN	#DIV/0!	NaN	20.3848	20.3848	NaN	1	no
TcCLB.506779.100	RNA-binding protein, putative	487.65	489.999	413.075	463.575	1.00482	0.990047	no		73.4428	49.8079	61.6253	0.678186	0.13495	no	Single copy	-	NaN	NaN	#DIV/0!	NaN	24.6191	24.6191	NaN	1	no
TcCLB.506517.158	hypothetical protein, conserved	1478.75	1520.62	1606.29	1535.22	1.02831	0.892051	no		243.721	164.462	204.092	0.674796	0.0545825	no	Single copy	-	NaN	NaN	#DIV/0!	28.1772	NaN	28.1772	NaN	1	no
TcCLB.505965.30	prenyltransferase, putative	602.159	669.192	733.133	668.162	1.11132	0.627812	no		103.622	69.8672	86.7446	0.67425	0.0820067	no	Single copy	-	NaN	NaN	#DIV/0!	24.1255	NaN	24.1255	NaN	1	no
TcCLB.511421.160	Nucleolar protein 49, putative	351.424	260.185	322.059	311.223	0.740374	0.21246	no		91.3321	61.4206	76.3763	0.672497	0.0702067	no	Single copy	-	NaN	NaN	#DIV/0!	23.4789	24.0679	23.7734	NaN	1	no
TcCLB.510847.40	retrotransposon hot spot protein (RHS, pseudogene), putative	99.7018	111.363	110.02	107.028	1.11696	0.743418	no		9.06025	5.5796	7.31993	0.615834	0.513014	no	Multicopy	TcCLB.510847.40;TcCLB.509957.30	NaN	NaN	#DIV/0!	23.13	NaN	23.13	NaN	1	no
TcCLB.508717.50	Macrocin-O-methyltransferase (TylF), putative	390.91	355.35	343.062	363.108	0.909033	0.686951	no		37.5069	23.0876	30.2973	0.615557	0.164394	no	Single copy	-	NaN	NaN	#DIV/0!	23.3623	NaN	23.3623	NaN	1	no
TcCLB.511421.40	transmembrane protein, putative	375.116	352.313	371.067	366.165	0.939212	0.795106	no		86.9976	58.278	72.6378	0.66988	0.125976	no	Single copy	-	23.0079	NaN	23.0079	NaN	NaN	#DIV/0!	NaN	1	no
TcCLB.510769.60	hypothetical protein, conserved (pseudogene)	837.1	886.857	952.173	892.043	1.05944	0.785952	no		225.622	151.132	188.377	0.669847	0.015956	no	Single copy	-	NaN	NaN	#DIV/0!	NaN	18.3203	18.3203	NaN	1	no
TcCLB.508277.110	cAMP specific phosphodiesterase, putative	819.332	704.626	1049.19	857.716	0.860001	0.47801	no		266.247	178.066	222.156	0.668799	0.013982	no	Single copy	-	NaN	NaN	#DIV/0!	NaN	24.6963	24.6963	NaN	1	no
TcCLB.505945.20	ribonuclease mar1, putative	201.378	175.144	165.03	180.517	0.869729	0.610333	no		123.972	82.4569	103.214	0.665125	0.0799641	no	Single copy	-	NaN	NaN	#DIV/0!	NaN	28.0659	28.0659	NaN	1	no
TcCLB.507677.50	hypothetical protein, conserved	353.398	499.11	395.072	415.86	1.41232	0.129348	no		53.3577	35.4505	44.4041	0.664393	0.131756	no	Single copy	-	26.9436	NaN	26.9436	NaN	NaN	#DIV/0!	NaN	1	no
TcCLB.507641.180	endochitinase, putative	380.051	469.751	371.067	406.957	1.23602	0.353265	no		27.6434	16.8721	22.2578	0.610347	0.172751	no	Single copy	-	NaN	NaN	#DIV/0!	23.3003	NaN	23.3003	NaN	1	no
TcCLB.510989.30	guanin nucleotide-binding protein, putative	923.969	669.192	642.117	745.093	0.724258	0.126506	no		48.8295	29.7669	39.2982	0.60961	0.09142	no	Single copy	-	23.9276	NaN	23.9276	NaN	NaN	#DIV/0!	NaN	1	no
TcCLB.503755.50	hypothetical protein, conserved	1004.92	1176.4	1139.21	1106.84	1.17065	0.444323	no		64.893	42.9218	53.9074	0.661425	0.172256	no	Single copy	-	NaN	NaN	#DIV/0!	22.9559	NaN	22.9559	NaN	1	no
TcCLB.503885.60	hypothetical protein, conserved	892.38	859.522	595.108	782.337	0.963179	0.861219	no		129.26	85.496	107.378	0.661425	0.051582	no	Single copy	-	NaN	NaN	#DIV/0!	NaN	22.7675	22.7675	NaN	1	no
TcCLB.509817.50	trans-sialidase, Group I, putative	263.568	351.301	348.063	320.977	1.33286	0.232884	no		32.696	19.9142	26.3051	0.609069	0.134793	no	Multicopy	TcCLB.507979.30;TcCLB.509817.50;TcCLB.510055.20;TcCLB.506515.29;TcCLB.510055.10;TcCLB.506895.80;TcCLB.508343.10;TcCLB.507611.260	NaN	23.25	23.25	NaN	NaN	#DIV/0!	NaN	1	no
TcCLB.506661.80	hypothetical protein, conserved	773.923	606.424	543.099	641.148	0.783571	0.254883	no		117.332	77.4644	97.3984	0.660214	0.0666153	no	Single copy	-	NaN	NaN	#DIV/0!	NaN	20.4412	20.4412	NaN	1	no
TcCLB.507689.40	metallo-peptidase, clan MH, family M18, putative	2055.24	1441.65	1424.26	1640.38	0.701451	0.0765963	no		534.262	352.406	443.334	0.659614	0.00725388	no	Single copy	-	NaN	NaN	#DIV/0!	18.0766	NaN	18.0766	NaN	1	no
TcCLB.506265.160	hypothetical protein, conserved	229.018	206.528	260.047	231.865	0.9018	0.698151	no		68.947	45.3744	57.1607	0.658105	0.106603	no	Single copy	-	NaN	NaN	#DIV/0!	22.2317	NaN	22.2317	NaN	1	no
TcCLB.506925.220	hypothetical protein, conserved	1384.97	1196.65	1305.24	1295.62	0.864028	0.473032	no		208.622	137.224	172.923	0.657764	0.0336706	no	Single copy	-	NaN	NaN	#DIV/0!	27.8432	NaN	27.8432	NaN	1	no
TcCLB.508041.50	60Kd inner membrane protein, putative	782.807	738.035	874.159	798.334	0.942806	0.784594	no		94.6419	62.0356	78.3387	0.655477	0.0472422	no	Single copy	-	NaN	NaN	#DIV/0!	NaN	23.2634	23.2634	NaN	1	no
TcCLB.510747.100	hypothetical protein, conserved	745.296	795.741	717.13	752.722	1.06769	0.760275	no		81.354	53.3039	67.329	0.655209	0.0959444	no	Single copy	-	NaN	NaN	#DIV/0!	NaN	21.8081	21.8081	NaN	1	no
TcCLB.509669.80	CRK9-associated protein	207.301	233.863	170.031	203.732	1.12813	0.647737	no		32.8142	19.8072	26.3107	0.603615	0.172751	no	Single copy	-	NaN	NaN	#DIV/0!	NaN	19.9655	19.9655	NaN	1	no
TcCLB.509071.10	hypothetical protein, conserved (pseudogene)	425.46	456.59	346.063	409.371	1.07317	0.760582	no		62.4013	40.6508	51.5261	0.651442	0.103895	no	Single copy	-	NaN	NaN	#DIV/0!	NaN	22.5855	22.5855	NaN	1	no
TcCLB.508207.180	Eukaryotic translation initiation factor 4E type 6, putative	823.28	958.737	917.167	899.728	1.16453	0.467018	no		275.001	179.137	227.069	0.651405	0.0133704	no	Single copy	-	NaN	NaN	#DIV/0!	22.814	22.79	22.802	NaN	1	no
TcCLB.503805.3	kinesin heavy chain, putative	303.054	207.541	225.041	245.212	0.684831	0.129701	no		111.956	72.9203	92.4379	0.651332	0.0356244	no	Single copy	-	NaN	NaN	#DIV/0!	NaN	23.8249	23.8249	NaN	1	no
TcCLB.510351.80	Pre-mRNA polyadenylation factor FIP1	480.74	604.399	600.109	561.749	1.25723	0.298913	no		103.006	67.036	85.0209	0.650799	0.0368078	no	Single copy	-	NaN	NaN	#DIV/0!	23.8537	24.3759	24.1148	NaN	1	no
TcCLB.510429.20	tRNA (guanine-N(7)-)-methyltransferase, putative	663.362	656.031	540.098	619.831	0.988948	0.96416	no		79.0315	51.4247	65.2281	0.650686	0.0573942	no	Single copy	-	24.0605	NaN	24.0605	NaN	NaN	#DIV/0!	NaN	1	no
TcCLB.509649.20	hypothetical protein	627.825	628.696	608.111	621.544	1.00139	1	no		148.858	96.6913	122.775	0.649554	0.0288726	no	Single copy	-	NaN	NaN	#DIV/0!	NaN	23.4974	23.4974	NaN	1	no
TcCLB.504089.40	long-chain-fatty-acid-CoA ligase, putative	1189.51	1122.74	1169.21	1160.49	0.94387	0.780186	no		255.527	165.704	210.616	0.648481	0.00922274	no	Single copy	-	NaN	NaN	#DIV/0!	22.7399	NaN	22.7399	NaN	1	no
TcCLB.508781.20	ATP synthase, putative	1575.49	1483.16	1532.28	1530.31	0.941396	0.765914	no		273.64	176.972	225.306	0.646733	0.00643748	no	Single copy	-	NaN	NaN	#DIV/0!	21.1726	24.2804	22.7265	NaN	1	no
TcCLB.510055.110	fructosamine kinase, putative	348.463	454.565	386.07	396.366	1.30449	0.247679	no		79.8949	51.2739	65.5844	0.641767	0.0533036	no	Single copy	-	NaN	NaN	#DIV/0!	24.2168	NaN	24.2168	NaN	1	no
TcCLB.506699.10	hypothetical protein, conserved	397.82	417.106	370.067	394.998	1.04848	0.84315	no		42.4847	25.1705	33.8276	0.592461	0.0734453	no	Single copy	-	NaN	NaN	#DIV/0!	25.905	NaN	25.905	NaN	1	no
TcCLB.511545.110	hypothetical protein	1295.14	1064.03	1091.2	1150.12	0.821555	0.336918	no		181.488	116.219	148.854	0.640366	0.0157738	no	Single copy	-	NaN	NaN	#DIV/0!	20.7848	NaN	20.7848	NaN	1	no
TcCLB.506933.89	calmodulin, putative	207.301	188.305	162.029	185.878	0.908367	0.726502	no		28.4555	16.8378	22.6466	0.591725	0.142298	no	Multicopy	TcCLB.504075.3;TcCLB.506933.89	NaN	NaN	#DIV/0!	NaN	20.9834	20.9834	NaN	1	no
TcCLB.508093.39	GMP synthetase (pseudogene), putative	115.496	129.586	159.029	134.704	1.122	0.717237	no		55.8279	35.661	45.7445	0.638768	0.0727131	no	Single copy	-	24.9402	NaN	24.9402	NaN	NaN	#DIV/0!	NaN	1	no
TcCLB.510609.30	GTPase, putative	884.483	911.154	865.157	886.932	1.03015	0.890464	no		207.153	131.934	169.543	0.636894	0.0123185	no	Single copy	-	NaN	NaN	#DIV/0!	23.9317	24.0412	23.9864	NaN	1	no
TcCLB.507257.160	pre-RNA processing PIH1/Nop17, putative	392.884	370.536	406.074	389.831	0.943118	0.807124	no		48.8729	28.8485	38.8607	0.590275	0.0863459	no	Single copy	-	NaN	NaN	#DIV/0!	24.0038	NaN	24.0038	NaN	1	no
TcCLB.509153.100	protein arginine n-methyltransferase 7	1215.18	1544.91	1107.2	1289.1	1.27135	0.236019	no		87.1686	55.3898	71.2792	0.635433	0.064235	no	Single copy	-	NaN	NaN	#DIV/0!	23.4762	23.2754	23.3758	NaN	1	no
TcCLB.504057.80	Present in the outer mitochondrial membrane proteome 28	481.728	489.999	506.092	492.606	1.01717	0.94609	no		107.894	67.9027	87.8984	0.629345	0.026204	no	Single copy	-	NaN	NaN	#DIV/0!	NaN	23.1015	23.1015	NaN	1	no
TcCLB.510143.60	hypothetical protein, conserved	397.82	438.366	343.062	393.083	1.10192	0.675375	no		91.5023	57.5854	74.5439	0.629332	0.0390922	no	Single copy	-	NaN	NaN	#DIV/0!	23.3024	NaN	23.3024	NaN	1	no
TcCLB.509599.50	hypothetical protein, conserved	1331.66	1100.47	1473.27	1301.8	0.826391	0.350593	no		440.614	276.899	358.757	0.62844	0.00213862	no	Single copy	-	NaN	NaN	#DIV/0!	23.9638	23.8767	23.9202	NaN	1	no
TcCLB.508727.50	hypothetical protein, conserved	1107.58	1988.34	867.158	1321.03	1.79521	0.00381982	S	S	81.946	51.3386	66.6423	0.626493	0.0438604	no	Single copy	-	NaN	NaN	#DIV/0!	20.8175	NaN	20.8175	NaN	1	no
TcCLB.505943.30	hypothetical protein, conserved	452.113	380.66	377.069	403.281	0.841958	0.453595	no		54.931	34.2948	44.6129	0.624325	0.0872525	no	Single copy	-	NaN	NaN	#DIV/0!	23.5992	23.9282	23.7637	NaN	1	no
TcCLB.508673.20	UDP-Gal or UDP-GlcNAc-dependent glycosyltransferase, putative	68.1131	120.475	93.0169	93.8683	1.76875	0.0839077	no		25.8289	15.0383	20.4336	0.582226	0.154519	no	Multicopy	TcCLB.511129.80;TcCLB.508673.20	NaN	NaN	#DIV/0!	NaN	21.99	21.99	NaN	1	no
TcCLB.508465.100	hypothetical protein	240.864	265.247	314.057	273.389	1.10123	0.707696	no		106.363	66.198	86.2806	0.622376	0.0209504	no	Single copy	-	NaN	NaN	#DIV/0!	NaN	20.5255	20.5255	NaN	1	no
TcCLB.510381.40	Endoplasmic Reticulum-Golgi Intermediate Compartment (ERGIC)/Endoplasmic reticulum vesicle transporter, putative	895.342	829.15	877.159	867.217	0.926071	0.716571	no		113.105	70.1249	91.6149	0.619999	0.022498	no	Single copy	-	NaN	NaN	#DIV/0!	22.6039	24.4418	23.5229	NaN	1	no
TcCLB.511145.50	vacuolar ATP synthase, putative	1695.92	1703.86	1677.3	1692.36	1.00468	0.983679	no		852.677	528.239	690.458	0.619507	0.014964	no	Single copy	-	23.6172	24.2933	23.9553	NaN	NaN	#DIV/0!	NaN	1	no
TcCLB.507669.210	Ring finger domain containing protein, putative	517.265	577.064	550.1	548.143	1.11561	0.62192	no		60.8161	37.6385	49.2273	0.61889	0.0492146	no	Single copy	-	NaN	NaN	#DIV/0!	NaN	22.5866	22.5866	NaN	1	no
TcCLB.510755.89	kinetoplastid membrane protein 11	1127.32	1131.86	1009.18	1089.45	1.00402	0.987771	no		218.684	135.128	176.906	0.617915	0.0106522	no	Single copy	-	NaN	NaN	#DIV/0!	NaN	16.1149	16.1149	NaN	1	no
TcCLB.510351.120	Nudix hydrolase 2, putative	307.003	345.226	236.043	296.091	1.12451	0.627057	no		16.8146	9.74118	13.2779	0.579327	0.20721	no	Single copy	-	NaN	NaN	#DIV/0!	25.7165	NaN	25.7165	NaN	1	no
TcCLB.506691.40	hypothetical protein, conserved	299.105	338.14	329.06	322.102	1.1305	0.612782	no		75.3764	46.54	60.9582	0.617435	0.0639641	no	Single copy	-	NaN	NaN	#DIV/0!	23.8708	23.98	23.9254	NaN	1	no
TcCLB.510309.20	MFS transporter, putative	3343.47	2910.63	3168.58	3140.89	0.870543	0.479169	no		634.481	391.292	512.887	0.616712	0.00138889	no	Single copy	-	NaN	25.0301	25.0301	NaN	NaN	#DIV/0!	NaN	1	no
TcCLB.510523.29	hypothetical protein, conserved (fragment)	134.252	155.909	152.028	147.396	1.16131	0.612458	no		34.8247	20.1559	27.4903	0.578782	0.0740896	no	Single copy	-	NaN	NaN	#DIV/0!	NaN	23.2443	23.2443	NaN	1	no
TcCLB.504149.55	acyl-CoA thioesterase, putative	552.802	455.577	515.094	507.824	0.824124	0.385317	no		150.242	92.505	121.373	0.615707	0.0183	no	Single copy	-	NaN	NaN	#DIV/0!	24.3681	NaN	24.3681	NaN	1	no
TcCLB.506943.20	hypothetical protein, conserved	691.99	719.812	695.126	702.309	1.04021	0.857823	no		202.001	124.354	163.177	0.615611	0.00892006	no	Single copy	-	NaN	NaN	#DIV/0!	NaN	22.5497	22.5497	NaN	1	no
TcCLB.507927.90	hypothetical protein, conserved	354.386	351.301	332.06	345.916	0.991295	0.979685	no		33.3671	19.2981	26.3326	0.578355	0.109533	no	Single copy	-	NaN	NaN	#DIV/0!	23.3645	NaN	23.3645	NaN	1	no
TcCLB.504005.40	Peroxisomal biogenesis factor 11 (PEX11), putative	414.602	381.672	382.069	392.781	0.920576	0.724531	no		67.5428	41.5624	54.5526	0.615349	0.0704376	no	Single copy	-	NaN	NaN	#DIV/0!	NaN	21.5553	21.5553	NaN	1	no
TcCLB.503955.60	hypothetical protein, conserved	615.979	464.689	465.085	515.251	0.75439	0.200832	no		49.7741	30.5802	40.1772	0.61438	0.114487	no	Single copy	-	NaN	NaN	#DIV/0!	23.9225	24.1253	24.0239	NaN	1	no
TcCLB.508535.40	hypothetical protein, conserved	647.568	643.882	558.101	616.517	0.994308	0.984499	no		32.6465	18.8407	25.7436	0.577114	0.0850961	no	Single copy	-	NaN	NaN	#DIV/0!	NaN	22.3451	22.3451	NaN	1	no
TcCLB.511127.70	FHA domain containing protein, putative	762.077	1039.73	840.153	880.653	1.36433	0.136795	no		196.555	119.951	158.253	0.610264	0.00585754	no	Single copy	-	NaN	NaN	#DIV/0!	NaN	23.4568	23.4568	NaN	1	no
TcCLB.509895.60	hypothetical protein, conserved	384	390.784	301.055	358.613	1.01767	0.947916	no		111.304	67.8197	89.5619	0.609318	0.0137199	no	Single copy	-	NaN	NaN	#DIV/0!	22.727	NaN	22.727	NaN	1	no
TcCLB.511803.50	hypothetical protein, conserved	417.563	457.602	399.073	424.746	1.09589	0.69095	no		112.367	68.4182	90.3927	0.608881	0.0238214	no	Single copy	-	NaN	NaN	#DIV/0!	NaN	23.9605	23.9605	NaN	1	no
TcCLB.507611.260	trans-sialidase (pseudogene), putative	130.303	174.132	200.036	168.157	1.33636	0.309012	no		11.5143	6.62257	9.06843	0.575161	0.378569	no	Multicopy	TcCLB.507979.30;TcCLB.509817.50;TcCLB.510055.20;TcCLB.506515.29;TcCLB.510055.10;TcCLB.506895.80;TcCLB.508343.10;TcCLB.507611.260	NaN	23.25	23.25	NaN	NaN	#DIV/0!	NaN	1	no
TcCLB.511577.110	exopolyphosphatase	490.612	541.631	511.093	514.445	1.10399	0.658853	no		43.1062	24.7756	33.9409	0.574756	0.070373	no	Single copy	-	NaN	NaN	#DIV/0!	NaN	22.4734	22.4734	NaN	1	no
TcCLB.511179.100	monothiol glutaredoxin, putative	1046.38	1284.73	1118.2	1149.77	1.22779	0.316383	no		195.194	118.821	157.008	0.608731	0.0123969	no	Single copy	-	NaN	NaN	#DIV/0!	NaN	26.8528	26.8528	NaN	1	no
TcCLB.507707.20	hypothetical protein, conserved	257.645	238.925	195.035	230.535	0.927341	0.773056	no		27.2459	15.6551	21.4505	0.574588	0.10564	no	Multicopy	TcCLB.509669.170;TcCLB.507677.160;TcCLB.507707.20	NaN	21.68	21.68	NaN	NaN	#DIV/0!	NaN	1	no
TcCLB.511575.130	folate/pteridine transporter, putative	5606.99	3865.32	4240.77	4571.03	0.689375	0.0556062	no		1132.63	687.643	910.134	0.607123	0.0011149	no	Majority	TcCLB.511575.130;TcCLB.505945.90	NaN	NaN	#DIV/0!	NaN	21.0947	21.0947	NaN	1	no
TcCLB.510381.70	hypothetical protein, conserved	482.715	421.156	410.075	437.982	0.872474	0.54843	no		92.7364	56.1433	74.4399	0.605408	0.0188381	no	Single copy	-	NaN	NaN	#DIV/0!	NaN	21.1153	21.1153	NaN	1	no
TcCLB.511557.29	hypothetical protein	263.568	256.136	222.04	247.248	0.9718	0.919613	no		71.1323	42.9595	57.0459	0.603938	0.0480545	no	Single copy	-	NaN	NaN	#DIV/0!	20.9806	NaN	20.9806	NaN	1	no
TcCLB.510747.140	Nop53 (60S ribosomal biogenesis), putative	718.643	822.064	729.133	756.613	1.14391	0.52696	no		221.95	133.594	177.772	0.601912	0.00444476	no	Single copy	-	NaN	NaN	#DIV/0!	23.4225	22.3006	22.8616	NaN	1	no
TcCLB.503425.20	monothiol glutaredoxin, putative	702.848	780.556	535.097	672.834	1.11056	0.623998	no		116.174	69.911	93.0426	0.601777	0.0225456	no	Single copy	-	NaN	NaN	#DIV/0!	NaN	23.4614	23.4614	NaN	1	no
TcCLB.503779.40	protein-l-isoaspartate o-methyltransferase, putative	213.224	171.095	226.041	203.453	0.802418	0.412816	no		75.2251	45.2267	60.2259	0.601218	0.03074	no	Single copy	-	NaN	NaN	#DIV/0!	23.5275	NaN	23.5275	NaN	1	no
TcCLB.510853.73	retrotransposon hot spot protein (pseudogene), putative	984.185	921.278	1037.19	980.884	0.936082	0.753158	no		170.072	102.137	136.105	0.60055	0.00728925	no	Majority	TcCLB.510853.73;TcCLB.508991.10;TcCLB.508941.10;TcCLB.509959.90	NaN	NaN	#DIV/0!	26.0349	NaN	26.0349	NaN	1	no
TcCLB.508607.50	trans-sialidase, Group II, putative	170.776	145.785	124.023	146.861	0.853659	0.581017	no		24.8234	14.1621	19.4927	0.570512	0.184347	no	Single copy	-	NaN	NaN	#DIV/0!	19.6907	NaN	19.6907	NaN	1	no
TcCLB.504247.10	hypothetical protein, conserved	571.558	541.631	587.107	566.765	0.947639	0.811232	no		136.866	81.8518	109.359	0.598043	0.0128302	no	Single copy	-	NaN	NaN	#DIV/0!	23.7529	23.7541	23.7535	NaN	1	no
TcCLB.511577.83	thioredoxin, putative	638.684	655.019	673.122	655.608	1.02558	0.91179	no		75.3666	45.0336	60.2001	0.597528	0.0304991	no	Single copy	-	NaN	NaN	#DIV/0!	NaN	26.4149	26.4149	NaN	1	no
TcCLB.504137.20	Nuclease-related domain containing protein, putative	516.278	406.982	407.074	443.445	0.788301	0.291007	no		154.392	92.1665	123.279	0.596965	0.00693834	no	Single copy	-	NaN	24.9548	24.9548	NaN	NaN	#DIV/0!	NaN	1	no
TcCLB.509581.5	retrotransposon hot spot (RHS) protein, putative (fragment)	250.735	264.235	244.044	253.005	1.05384	0.843352	no		42.6094	24.2505	33.43	0.569134	0.0645462	no	Single copy	-	NaN	24.3406	24.3406	NaN	NaN	#DIV/0!	NaN	1	no
TcCLB.506925.170	hypothetical protein, conserved	352.411	250.061	249.045	283.839	0.709572	0.155671	no		457.524	271.658	364.591	0.593757	0.000902722	no	Single copy	-	NaN	21.2665	21.2665	NaN	NaN	#DIV/0!	NaN	1	no
TcCLB.510743.90	hypothetical protein, conserved	474.817	382.685	390.071	415.858	0.805962	0.343972	no		103.519	61.4404	82.4798	0.593517	0.0112426	no	Single copy	-	NaN	NaN	#DIV/0!	22.7818	22.5678	22.6748	NaN	1	no
TcCLB.504057.70	WW domain containing protein, putative	312.925	453.552	366.067	377.515	1.44939	0.108818	no		64.611	38.2226	51.4168	0.591579	0.0416634	no	Single copy	-	NaN	NaN	#DIV/0!	NaN	21.9513	21.9513	NaN	1	no
TcCLB.510167.4	hypothetical protein, conserved	471.856	502.147	416.076	463.36	1.0642	0.785711	no		193.121	114.227	153.674	0.591476	0.00651313	no	Single copy	-	NaN	NaN	#DIV/0!	25.4558	NaN	25.4558	NaN	1	no
TcCLB.507529.20	hypothetical protein, conserved	2979.21	2548.19	2736.5	2754.63	0.855326	0.426712	no		1340.24	791.338	1065.79	0.590444	9.63831e-05	no	Single copy	-	22.6622	NaN	22.6622	NaN	NaN	#DIV/0!	NaN	1	no
TcCLB.503833.30	peroxin 13, putative	1264.53	1136.92	1133.21	1178.22	0.89908	0.603884	no		195.917	115.445	155.681	0.589255	0.00454433	no	Single copy	-	NaN	NaN	#DIV/0!	NaN	18.8022	18.8022	NaN	1	no
TcCLB.506529.400	hypothetical protein, conserved	1356.34	1054.91	1022.19	1144.48	0.777766	0.218662	no		195.216	114.999	155.108	0.589085	0.0133904	no	Single copy	-	NaN	NaN	#DIV/0!	23.1574	23.2995	23.2285	NaN	1	no
TcCLB.503957.120	retrotransposon hot spot (RHS) protein, putative	1427.41	1656.28	1709.31	1597.67	1.16033	0.460563	no		96.6469	56.9174	76.7822	0.588922	0.0172549	no	Majority	TcCLB.503957.120;TcCLB.503441.19;TcCLB.510307.140;TcCLB.505365.80	NaN	NaN	#DIV/0!	NaN	23.1816	23.1816	NaN	1	no
TcCLB.503599.60	hypothetical protein, conserved	650.53	661.093	664.121	658.581	1.01624	0.945593	no		74.1992	43.6411	58.9202	0.588161	0.0240314	no	Single copy	-	NaN	NaN	#DIV/0!	21.1803	NaN	21.1803	NaN	1	no
TcCLB.508307.130	hypothetical protein, conserved	844.997	711.713	818.149	791.62	0.842266	0.417964	no		190.318	111.796	151.057	0.587416	0.00331107	no	Single copy	-	NaN	NaN	#DIV/0!	21.9307	NaN	21.9307	NaN	1	no
TcCLB.506737.100	hypothetical protein, conserved	67.126	113.388	112.02	97.5115	1.68918	0.117632	no		61.8294	36.1774	49.0034	0.585116	0.0430875	no	Single copy	-	24.9437	NaN	24.9437	NaN	NaN	#DIV/0!	NaN	1	no
TcCLB.420369.40	hypothetical protein, conserved	682.118	841.299	1011.18	844.867	1.23336	0.322834	no		68.4383	39.9997	54.219	0.584463	0.027169	no	Single copy	-	NaN	NaN	#DIV/0!	NaN	24.7336	24.7336	NaN	1	no
TcCLB.504867.30	hypothetical protein, conserved	178.674	152.871	185.034	172.193	0.855591	0.581428	no		71.8527	41.8686	56.8606	0.5827	0.0277669	no	Single copy	-	NaN	NaN	#DIV/0!	23.7807	NaN	23.7807	NaN	1	no
TcCLB.511589.190	hypothetical protein, conserved	195.455	154.896	131.024	160.458	0.79249	0.398083	no		79.638	46.3534	62.9957	0.582052	0.0222514	no	Single copy	-	NaN	NaN	#DIV/0!	NaN	22.4508	22.4508	NaN	1	no
TcCLB.507811.107	hypothetical protein, conserved	361.296	432.292	365.066	386.218	1.19651	0.437766	no		40.7657	22.9113	31.8385	0.562025	0.0722055	no	Single copy	-	NaN	NaN	#DIV/0!	NaN	19.3746	19.3746	NaN	1	no
TcCLB.510747.26	hypothetical protein, conserved	360.308	412.044	446.081	406.145	1.14359	0.565249	no		50.1078	28.1486	39.1282	0.561761	0.0399442	no	Single copy	-	NaN	NaN	#DIV/0!	23.9144	24.2378	24.0761	NaN	1	no
TcCLB.506945.105	zinc-binding protein (Yippee), putative	304.041	323.966	228.041	285.35	1.06553	0.798939	no		109.032	63.1307	86.0811	0.579013	0.0131395	no	Single copy	-	24.6982	NaN	24.6982	NaN	NaN	#DIV/0!	NaN	1	no
TcCLB.503515.14	ubiquitin-conjugating enzyme E2, putative	1019.72	955.7	905.164	960.196	0.937216	0.75683	no		83.9634	48.5265	66.2449	0.577949	0.019955	no	Single copy	-	NaN	24.0254	24.0254	NaN	NaN	#DIV/0!	NaN	1	no
TcCLB.509153.70	exosome-associated protein 3, putative	615.979	577.064	524.095	572.38	0.936824	0.768413	no		81.8758	47.169	64.5224	0.576105	0.0214863	no	Single copy	-	NaN	NaN	#DIV/0!	NaN	23.8306	23.8306	NaN	1	no
TcCLB.507963.44	hypothetical protein, conserved	311.938	374.586	406.074	364.199	1.20083	0.440106	no		147.94	85.012	116.476	0.574638	0.00776691	no	Single copy	-	NaN	NaN	#DIV/0!	NaN	24.7085	24.7085	NaN	1	no
TcCLB.503579.50	hypothetical protein, conserved	750.231	718.8	744.135	737.722	0.958104	0.844548	no		288.021	165.485	226.753	0.57456	0.000779662	no	Single copy	-	NaN	NaN	#DIV/0!	NaN	22.5683	22.5683	NaN	1	no
TcCLB.504153.129	hypothetical protein, conserved	500.483	562.891	499.091	520.822	1.12469	0.597351	no		81.7728	46.925	64.3489	0.573846	0.0246082	no	Single copy	-	NaN	NaN	#DIV/0!	23.6744	24.326	24.0002	NaN	1	no
TcCLB.506513.7	Protein of unknown function (DUF3522), putative	1193.46	1263.47	1120.2	1192.38	1.05866	0.782051	no		140.62	80.5557	110.588	0.572861	0.00436116	no	Single copy	-	NaN	23.8022	23.8022	NaN	NaN	#DIV/0!	NaN	1	no
TcCLB.504009.70	succinate dehydrogenase cytochrome B subunit	622.889	696.527	788.143	702.52	1.11822	0.605912	no		134.358	76.9657	105.662	0.572839	0.00633696	no	Single copy	-	NaN	NaN	#DIV/0!	NaN	22.907	22.907	NaN	1	no
TcCLB.510249.30	hypothetical protein, conserved	1258.61	994.171	1150.21	1134.33	0.789895	0.250564	no		119.669	68.4826	94.076	0.572265	0.00556568	no	Multicopy	TcCLB.511129.60;TcCLB.510249.30;TcCLB.511911.90	NaN	NaN	#DIV/0!	25.0621	NaN	25.0621	NaN	1	no
TcCLB.507625.10	retrotransposon hot spot (RHS) protein, putative	8287.1	8450.45	8055.46	8264.34	1.01971	0.919583	no		1231.36	701.9	966.629	0.570022	0.000533209	no	Multicopy	TcCLB.507625.10;TcCLB.507843.10;TcCLB.507841.14	NaN	25.56	25.56	NaN	NaN	#DIV/0!	NaN	1	no
TcCLB.511753.20	class I nuclease-like protein, putative	1296.12	1536.81	1261.23	1364.72	1.1857	0.400039	no		311.377	177.487	244.432	0.570005	0.000905364	no	Single copy	-	23.4439	23.3919	23.4179	NaN	NaN	#DIV/0!	NaN	1	no
TcCLB.511711.60	hypothetical protein	162.879	140.723	146.027	149.876	0.86397	0.61582	no		32.4517	17.9143	25.183	0.552029	0.0766515	no	Single copy	-	NaN	NaN	#DIV/0!	22.9266	NaN	22.9266	NaN	1	no
TcCLB.511145.89	hypothetical protein, conserved	191.506	209.565	195.035	198.702	1.0943	0.742794	no		51.2888	28.2883	39.7886	0.551549	0.0290106	no	Single copy	-	NaN	NaN	#DIV/0!	23.806	NaN	23.806	NaN	1	no
TcCLB.507509.70	hypothetical protein, conserved	1383.98	1068.08	1036.19	1162.75	0.771742	0.204247	no		163.78	93.1402	128.46	0.56869	0.00270208	no	Single copy	-	NaN	NaN	#DIV/0!	NaN	22.274	22.274	NaN	1	no
TcCLB.507639.20	universal minicircle sequence binding protein, putative	901.265	1957.97	1984.36	1614.53	2.17247	0.000145568	G2	S	171.229	96.8638	134.046	0.565697	0.00862313	no	Single copy	-	NaN	NaN	#DIV/0!	NaN	24.1416	24.1416	NaN	1	no
TcCLB.509099.160	hypothetical protein, conserved	1981.2	1859.77	2522.46	2121.14	0.938706	0.752064	no		1008.15	568.395	788.273	0.563799	0.00010325	no	Single copy	-	NaN	NaN	#DIV/0!	NaN	23.729	23.729	NaN	1	no
TcCLB.506737.60	hypothetical protein, conserved	1064.14	903.055	793.144	920.114	0.848621	0.429149	no		118.021	66.5029	92.2621	0.563482	0.00787881	no	Single copy	-	NaN	NaN	#DIV/0!	24.3325	23.6868	24.0096	NaN	1	no
TcCLB.508647.264	hypothetical protein, conserved	646.581	559.854	516.094	574.176	0.865868	0.509377	no		49.451	27.0721	38.2616	0.547453	0.0313506	no	Single copy	-	NaN	23.2523	23.2523	NaN	NaN	#DIV/0!	NaN	1	no
TcCLB.503779.100	hypothetical protein, conserved	692.977	724.874	751.136	722.996	1.04603	0.837124	no		139.433	78.5463	108.99	0.563326	0.00274004	no	Single copy	-	23.4308	NaN	23.4308	NaN	NaN	#DIV/0!	NaN	1	no
TcCLB.511867.10	hypothetical protein, conserved	1675.19	1264.48	1198.22	1379.3	0.754829	0.163595	no		186.511	104.793	145.652	0.56186	0.00473712	no	Single copy	-	NaN	NaN	#DIV/0!	NaN	25.6879	25.6879	NaN	1	no
TcCLB.506369.50	hypothetical protein, conserved	913.111	800.803	780.142	831.352	0.877006	0.532776	no		84.1927	47.0708	65.6318	0.559084	0.00897901	no	Single copy	-	NaN	NaN	#DIV/0!	23.6432	23.5365	23.5898	NaN	1	no
TcCLB.511711.30	eRF1 methyltransferase catalytic subunit, putative	304.041	313.842	267.049	294.977	1.03224	0.904457	no		93.38	52.1851	72.7826	0.558847	0.00788102	no	Single copy	-	NaN	NaN	#DIV/0!	NaN	20.5312	20.5312	NaN	1	no
TcCLB.511867.160	Ankyrin repeats (3 copies), putative	156.956	155.909	191.035	167.967	0.993325	0.99913	no		41.8052	22.7654	32.2853	0.544559	0.0450621	no	Single copy	-	NaN	NaN	#DIV/0!	21.69	NaN	21.69	NaN	1	no
TcCLB.511311.20	trans-sialidase, Group II, putative	320.823	339.152	343.062	334.346	1.05713	0.822861	no		57.5661	32.1194	44.8428	0.557956	0.0666574	no	Single copy	-	NaN	27.1002	27.1002	NaN	NaN	#DIV/0!	NaN	1	no
TcCLB.508569.100	hypothetical protein, conserved	724.566	700.576	462.084	629.075	0.966892	0.879001	no		91.4389	50.713	71.0759	0.55461	0.00840103	no	Single copy	-	NaN	NaN	#DIV/0!	NaN	23.7443	23.7443	NaN	1	no
TcCLB.506907.30	hypothetical protein, conserved	293.183	359.4	245.045	299.209	1.22586	0.394108	no		54.3425	30.0296	42.1861	0.5526	0.030762	no	Multicopy	TcCLB.510773.110;TcCLB.506907.30	NaN	NaN	#DIV/0!	NaN	25.96	25.96	NaN	1	no
TcCLB.511129.80	UDP-Gal or UDP-GlcNAc-dependent glycosyltransferase, putative	150.046	240.95	286.052	225.683	1.60584	0.0745	G2	S	40.4403	21.874	31.1572	0.540897	0.0338046	no	Multicopy	TcCLB.511129.80;TcCLB.508673.20	NaN	NaN	#DIV/0!	NaN	21.99	21.99	NaN	1	no
TcCLB.510091.70	U6 snRNA-associated Sm-like protein LSm8, putative	253.697	243.987	238.043	245.242	0.961727	0.887508	no		47.4519	25.5775	36.5147	0.53902	0.0373583	no	Single copy	-	NaN	NaN	#DIV/0!	NaN	23.7838	23.7838	NaN	1	no
TcCLB.506755.200	hypothetical protein, conserved	786.756	975.948	920.167	894.29	1.24047	0.303164	no		117.32	64.2845	90.8024	0.54794	0.00386733	no	Single copy	-	NaN	NaN	#DIV/0!	22.5673	NaN	22.5673	NaN	1	no
TcCLB.507677.160	hypothetical protein, conserved	356.36	359.4	345.063	353.607	1.00853	0.980349	no		48.4013	26.0067	37.204	0.537314	0.0287203	no	Multicopy	TcCLB.509669.170;TcCLB.507677.160;TcCLB.507707.20	NaN	21.68	21.68	NaN	NaN	#DIV/0!	NaN	1	no
TcCLB.505945.69	hypothetical protein, conserved	181.635	181.218	134.024	165.626	0.997707	1	no		11.5769	6.21323	8.89508	0.536691	0.295673	no	Single copy	-	22.7204	NaN	22.7204	NaN	NaN	#DIV/0!	NaN	1	no
TcCLB.511179.120	2OG-Fe(II) oxygenase superfamily, putative	768.987	582.126	565.103	638.739	0.757004	0.19463	no		74.8748	40.8911	57.883	0.546126	0.0291754	no	Single copy	-	NaN	NaN	#DIV/0!	21.886	NaN	21.886	NaN	1	no
TcCLB.504213.29	hypothetical protein, conserved	373.141	353.325	352.064	359.51	0.946894	0.822485	no		63.8874	34.8622	49.3748	0.545682	0.0124304	no	Single copy	-	NaN	NaN	#DIV/0!	NaN	24.5501	24.5501	NaN	1	no
TcCLB.507093.320	DnaJ domain containing protein, putative	927.918	1139.96	1202.22	1090.03	1.22851	0.319191	no		457.221	249.099	353.16	0.54481	0.00091909	no	Single copy	-	NaN	NaN	#DIV/0!	26.1311	NaN	26.1311	NaN	1	no
TcCLB.508347.50	hypothetical protein, conserved	495.548	466.714	388.071	450.111	0.941814	0.794039	no		83.5539	45.3726	64.4632	0.543033	0.00786536	no	Single copy	-	NaN	NaN	#DIV/0!	20.6594	NaN	20.6594	NaN	1	no
TcCLB.509779.40	hypothetical protein, conserved	410.653	445.453	401.073	419.06	1.08474	0.725781	no		53.3415	28.9299	41.1357	0.542353	0.0286313	no	Single copy	-	NaN	NaN	#DIV/0!	23.9529	23.8469	23.8999	NaN	1	no
TcCLB.504625.10	trans-splicing factor, putative	514.303	448.49	450.082	470.959	0.872035	0.543101	no		119.269	64.6626	91.9657	0.542159	0.00402493	no	Single copy	-	NaN	NaN	#DIV/0!	23.577	23.1115	23.3443	NaN	1	no
TcCLB.506517.130	hypothetical protein, conserved	451.126	543.655	558.101	517.628	1.20511	0.403384	no		203.211	110.066	156.639	0.541634	0.00139842	no	Single copy	-	NaN	NaN	#DIV/0!	NaN	22.7764	22.7764	NaN	1	no
TcCLB.504427.100	hypothetical protein, conserved	501.47	473.8	434.079	469.783	0.944822	0.804717	no		165.755	89.6427	127.699	0.540814	0.00123179	no	Single copy	-	NaN	NaN	#DIV/0!	22.3939	NaN	22.3939	NaN	1	no
TcCLB.506797.60	hypothetical protein, conserved	293.183	260.185	272.049	275.139	0.887451	0.632894	no		97.8249	52.8827	75.3538	0.540585	0.00455332	no	Single copy	-	NaN	NaN	#DIV/0!	NaN	24.3836	24.3836	NaN	1	no
TcCLB.508549.20	hypothetical protein, conserved	1536.99	1608.69	1842.33	1662.67	1.04665	0.822433	no		356.595	192.242	274.418	0.539104	0.000650631	no	Single copy	-	NaN	NaN	#DIV/0!	NaN	28.9024	28.9024	NaN	1	no
TcCLB.510311.110	hypothetical protein, conserved	659.414	691.465	646.117	665.665	1.04861	0.829143	no		120.781	64.9055	92.8434	0.537381	0.00396284	no	Single copy	-	NaN	NaN	#DIV/0!	23.1129	23.8586	23.4857	NaN	1	no
TcCLB.506529.660	hypothetical protein, conserved	205.326	254.111	215.039	224.825	1.23759	0.407231	no		75.6368	40.6413	58.139	0.537322	0.0457603	no	Single copy	-	NaN	NaN	#DIV/0!	NaN	22.6233	22.6233	NaN	1	no
TcCLB.503821.10	RNA-binding protein RBP10, putative	796.627	809.915	538.098	714.88	1.01668	0.941814	no		27.4272	14.5451	20.9862	0.530318	0.097237	no	Single copy	-	NaN	NaN	#DIV/0!	NaN	24.0571	24.0571	NaN	1	no
TcCLB.507843.10	retrotransposon hot spot (RHS) protein, putative	858.817	1016.44	988.18	954.48	1.18354	0.41872	no		37.6789	19.9747	28.8268	0.53013	0.0465985	no	Multicopy	TcCLB.507625.10;TcCLB.507843.10;TcCLB.507841.14	NaN	25.56	25.56	NaN	NaN	#DIV/0!	NaN	1	no
TcCLB.506857.110	Uncharacterised protein family UPF0066, putative	530.098	457.602	476.087	487.929	0.863241	0.511689	no		105.814	56.8112	81.3127	0.536896	0.011368	no	Single copy	-	NaN	NaN	#DIV/0!	23.3333	NaN	23.3333	NaN	1	no
TcCLB.507047.134	hypothetical protein, conserved	352.411	422.168	356.065	376.881	1.19794	0.43653	no		79.1311	42.4656	60.7984	0.536649	0.0108172	no	Single copy	-	NaN	NaN	#DIV/0!	23.8552	23.6035	23.7294	NaN	1	no
TcCLB.506487.60	endosomal integral membrane protein, putative (fragment)	367.219	475.825	443.081	428.708	1.29575	0.256256	no		164.043	87.9878	126.015	0.536371	0.0052114	no	Single copy	-	NaN	NaN	#DIV/0!	NaN	22.8198	22.8198	NaN	1	no
TcCLB.508039.10	retrotransposon hot spot protein (RHS, pseudogene), putative	1154.96	1214.87	1227.22	1199.02	1.05187	0.807005	no		393.077	210.731	301.904	0.536107	0.000174773	no	Single copy	-	NaN	NaN	#DIV/0!	NaN	25.2079	25.2079	NaN	1	no
TcCLB.509379.20	Tob55, putative	1019.72	895.968	984.179	966.623	0.87864	0.534636	no		161.257	86.1691	123.713	0.534358	0.00471821	no	Single copy	-	NaN	NaN	#DIV/0!	NaN	24.1005	24.1005	NaN	1	no
TcCLB.504159.50	aquaporin-like protein, putative	723.578	706.651	720.131	716.787	0.976606	0.916271	no		240.728	128.626	184.677	0.53432	0.000328187	no	Single copy	-	NaN	NaN	#DIV/0!	24.6883	NaN	24.6883	NaN	1	no
TcCLB.507641.250	hypothetical protein	161.892	170.082	206.037	179.337	1.05059	0.873242	no		110.826	59.1073	84.9666	0.533335	0.00935051	no	Single copy	-	23.3952	NaN	23.3952	NaN	NaN	#DIV/0!	NaN	1	no
TcCLB.438147.9	hypothetical protein, conserved (fragment)	369.193	444.441	439.08	417.571	1.20382	0.420277	no		263.234	139.859	201.546	0.53131	0.000110516	no	Single copy	-	NaN	24.9798	24.9798	NaN	NaN	#DIV/0!	NaN	1	no
TcCLB.507939.30	hypothetical protein, conserved	570.571	551.755	485.088	535.804	0.967022	0.8839	no		70.8705	37.4549	54.1627	0.528498	0.0106789	no	Single copy	-	NaN	NaN	#DIV/0!	NaN	25.2033	25.2033	NaN	1	no
TcCLB.506147.220	Snf7, putative	776.884	752.209	704.128	744.407	0.968237	0.883053	no		97.3329	51.4399	74.3864	0.528495	0.00267216	no	Single copy	-	NaN	NaN	#DIV/0!	24.7304	22.5552	23.6428	NaN	1	no
TcCLB.511529.120	Transmembrane protein 18, putative	301.08	302.706	271.049	291.612	1.0054	0.993052	no		89.898	47.3949	68.6464	0.527207	0.00379665	no	Single copy	-	NaN	NaN	#DIV/0!	23.1069	23.625	23.3659	NaN	1	no
TcCLB.506513.40	hypothetical protein, conserved	574.519	507.209	513.093	531.607	0.882841	0.5742	no		169.159	89.0745	129.117	0.526573	0.00416265	no	Single copy	-	NaN	NaN	#DIV/0!	22.9496	NaN	22.9496	NaN	1	no
TcCLB.511047.70	hypothetical protein, conserved	867.702	776.506	746.136	796.781	0.8949	0.599662	no		38.0848	19.9126	28.9987	0.52285	0.0503916	no	Single copy	-	NaN	NaN	#DIV/0!	25.6609	25.6096	25.6352	NaN	1	S
TcCLB.508205.39	dynein light chain, putative	311.938	322.954	356.065	330.319	1.03531	0.893735	no		56.4017	29.5556	42.9786	0.524019	0.0154931	no	Single copy	-	NaN	NaN	#DIV/0!	25.5037	NaN	25.5037	NaN	1	no
TcCLB.504057.145	cytochrome b5-like Heme/Steroid binding domain containing protein, putative	390.91	390.784	373.068	384.921	0.999678	1	no		127.391	66.4679	96.9294	0.521763	0.00101615	no	Single copy	-	NaN	NaN	#DIV/0!	NaN	22.079	22.079	NaN	1	no
TcCLB.509167.200	Protein of unknown function (DUF544), putative	783.794	650.969	764.139	732.967	0.830536	0.384669	no		258.461	134.721	196.591	0.521242	8.96116e-05	no	Single copy	-	NaN	NaN	#DIV/0!	22.8967	23.1325	23.0146	NaN	1	no
TcCLB.511545.120	superoxide dismutase, putative	749.244	581.114	666.121	665.493	0.7756	0.237309	no		221.372	115.371	168.372	0.521163	0.000384742	no	Single copy	-	NaN	NaN	#DIV/0!	23.657	23.8711	23.764	NaN	1	no
TcCLB.510743.60	phospholipase A1, putative	1613.98	1503.4	1426.26	1514.55	0.931486	0.7257	no		275.138	142.672	208.905	0.518547	6.98174e-05	no	Single copy	-	NaN	NaN	#DIV/0!	23.8508	NaN	23.8508	NaN	1	no
TcCLB.505807.50	hypothetical protein, conserved	972.339	1124.77	1099.2	1065.44	1.15677	0.481048	no		130.575	67.5961	99.0857	0.51768	0.000829905	no	Single copy	-	NaN	NaN	#DIV/0!	23.1696	23.0986	23.1341	NaN	1	no
TcCLB.507993.220	ADP-ribosylation factor-like protein 2-binding protein, putative	514.303	475.825	446.081	478.736	0.925184	0.731632	no		77.0861	39.8634	58.4748	0.517127	0.00409847	no	Single copy	-	NaN	NaN	#DIV/0!	NaN	22.7758	22.7758	NaN	1	no
TcCLB.508771.20	cysteine peptidase, Clan CA, family C51, putative	1005.9	839.274	698.127	847.768	0.83435	0.385323	no		71.1879	36.645	53.9165	0.514764	0.007361	no	Multicopy	TcCLB.508771.10;TcCLB.486465.9;TcCLB.508771.20	NaN	NaN	#DIV/0!	NaN	24.14	24.14	NaN	1	no
TcCLB.507011.80	zinc finger protein, putative	460.997	368.511	371.067	400.192	0.799378	0.328299	no		140.704	72.389	106.546	0.514479	0.000586103	no	Single copy	-	23.8273	NaN	23.8273	NaN	NaN	#DIV/0!	NaN	1	no
TcCLB.508265.44	Mitochondrial pyruvate carrier 2	803.537	1262.45	1166.21	1077.4	1.57112	0.0289682	no		207.209	105.798	156.503	0.510585	0.00388877	no	Single copy	-	28.8467	NaN	28.8467	NaN	NaN	#DIV/0!	NaN	1	no
TcCLB.508813.70	hypothetical protein, conserved	584.391	472.788	481.087	512.755	0.809027	0.338135	no		78.7032	40.0964	59.3998	0.509463	0.00507865	no	Single copy	-	NaN	NaN	#DIV/0!	NaN	24.5971	24.5971	NaN	1	no
TcCLB.507795.90	hypothetical protein, conserved	372.154	373.573	371.067	372.265	1.00381	0.996096	no		114.073	58.1151	86.0941	0.509454	0.00165894	no	Single copy	-	23.9461	24.2508	24.0985	NaN	NaN	#DIV/0!	NaN	1	no
TcCLB.506699.34	ATP-dependent 6-phosphofructokinase, glycosomal (pseudogene)	2179.62	1912.41	1771.32	1954.45	0.877406	0.510775	no		1585.14	804.541	1194.84	0.507551	1.85389e-05	no	Single copy	-	NaN	23.9838	23.9838	NaN	NaN	#DIV/0!	NaN	1	no
TcCLB.507639.30	universal minicircle sequence binding protein 1	1902.23	1981.25	1964.36	1949.28	1.04154	0.839533	no		116.219	58.9493	87.5843	0.507225	0.00483432	no	Single copy	-	NaN	NaN	#DIV/0!	NaN	20.6264	20.6264	NaN	1	no
TcCLB.510759.160	metacaspase 5, putative	933.841	1064.03	891.162	963.009	1.13941	0.5296	no		296.539	149.973	223.256	0.505745	8.15544e-05	no	Single copy	-	NaN	NaN	#DIV/0!	NaN	24.3775	24.3775	NaN	1	no
TcCLB.503955.40	trans-sialidase, Group II, putative	472.843	369.524	402.073	414.813	0.781493	0.280287	no		319.067	160.709	239.888	0.503683	0.000233357	no	Single copy	-	NaN	NaN	#DIV/0!	NaN	24.8999	24.8999	NaN	1	no
TcCLB.504151.60	actin interacting protein-like protein, putative	2078.93	2287	2114.38	2160.1	1.10008	0.63095	no		271.857	136.49	204.174	0.502067	3.70249e-05	no	Single copy	-	NaN	NaN	#DIV/0!	NaN	20.7207	20.7207	NaN	1	no
TcCLB.508943.30	RNA-binding protein, putative	778.859	618.573	611.111	669.514	0.794204	0.281547	no		83.7563	42.0228	62.8895	0.501727	0.00264481	no	Single copy	-	NaN	NaN	#DIV/0!	23.397	23.5163	23.4567	NaN	1	no
TcCLB.507011.180	LEM3 (ligand-effect modulator 3) family / CDC50 family, putative	1673.21	1672.47	1744.32	1696.67	0.999558	1	no		416.122	208.312	312.217	0.500603	7.73217e-06	no	Single copy	-	NaN	NaN	#DIV/0!	23.1442	24.4991	23.8216	NaN	1	no
TcCLB.504055.60	hypothetical protein, conserved	309.964	327.003	263.048	300.005	1.05497	0.831043	no		77.5148	38.5356	58.0252	0.497138	0.00465371	G1	Single copy	-	NaN	NaN	#DIV/0!	24.1504	23.9651	24.0577	NaN	1	no
TcCLB.510759.10	hypothetical protein, conserved	228.031	251.074	230.042	236.382	1.10105	0.711994	no		51.4262	25.8464	38.6363	0.502592	0.00911645	no	Multicopy	TcCLB.510763.30;TcCLB.510759.10	NaN	NaN	#DIV/0!	24.32	24.18	24.25	NaN	1	S
TcCLB.508307.170	60S acidic ribosomal protein, putative	411.64	525.432	480.087	472.387	1.27644	0.277442	no		150.528	74.4848	112.506	0.494823	0.00161399	G1	Single copy	-	NaN	NaN	#DIV/0!	NaN	23.2846	23.2846	NaN	1	no
TcCLB.509805.190	mitochondrial carrier protein	642.632	987.084	858.156	829.291	1.536	0.0418173	no		193.158	95.4264	144.292	0.494033	4.94527e-05	G1	Single copy	-	NaN	NaN	#DIV/0!	26.3635	NaN	26.3635	NaN	1	no
TcCLB.510321.10	RNA polymerase-associated protein CTR9, putative	416.576	354.338	409.074	393.329	0.850596	0.486793	no		205.99	101.19	153.59	0.49124	8.14701e-05	G1	Single copy	-	NaN	23.0438	23.0438	NaN	NaN	#DIV/0!	NaN	1	no
TcCLB.510341.4	Monooxygenase, putative (fragment)	214.211	174.132	169.031	185.791	0.812899	0.440264	no		45.6965	22.7525	34.2245	0.497906	0.0248967	no	Single copy	-	NaN	NaN	#DIV/0!	22.3034	NaN	22.3034	NaN	1	no
TcCLB.504427.75	hypothetical protein, conserved (pseudogene)	551.815	764.357	795.144	703.772	1.38517	0.130017	no		22.8101	11.342	17.076	0.497236	0.0581928	no	Multicopy	TcCLB.504427.64;TcCLB.504427.75	NaN	29.27	29.27	NaN	NaN	#DIV/0!	NaN	1	no
TcCLB.508779.80	hypothetical protein, conserved	537.008	738.035	673.122	649.388	1.37435	0.140902	no		129.321	63.2152	96.268	0.488825	0.000441524	G1	Single copy	-	NaN	NaN	#DIV/0!	NaN	21.5147	21.5147	NaN	1	no
TcCLB.504005.20	N-Acetyl-D-glucosaminylphosphatidylinositol de-N-acetylase, putative	191.506	207.541	173.031	190.693	1.08373	0.77158	no		65.8464	32.1243	48.9854	0.487867	0.00638894	G1	Single copy	-	NaN	NaN	#DIV/0!	NaN	22.6888	22.6888	NaN	1	no
TcCLB.510603.80	protein tyrosine phosphatase-like protein, putative	667.311	1021.51	1128.21	939.007	1.53078	0.0427947	G2	S	501.442	244.164	372.803	0.486923	0.000144261	G1	Single copy	-	NaN	NaN	#DIV/0!	28.2962	NaN	28.2962	NaN	1	no
TcCLB.509965.394	amastin, putative	1812.4	1561.11	1798.33	1723.95	0.86135	0.456809	no		3018.27	1469.07	2243.67	0.486726	1.41832e-05	G1	Single copy	-	NaN	21.64	21.64	NaN	NaN	#DIV/0!	NaN	1	no
TcCLB.506933.50	zinc finger CCCH domain containing protein 44	869.676	862.559	860.156	864.131	0.991817	0.972948	no		126.265	61.0749	93.6699	0.483704	0.000301601	G1	Single copy	-	NaN	NaN	#DIV/0!	21.469	23.0326	22.2508	NaN	1	no
TcCLB.507447.10	hypothetical protein, conserved	582.416	639.833	654.119	625.456	1.09858	0.667956	no		95.5188	46.0774	70.7981	0.48239	0.000695302	G1	Single copy	-	NaN	NaN	#DIV/0!	NaN	20.1353	20.1353	NaN	1	no
TcCLB.511143.30	peroxidase, putative	654.478	604.399	561.102	606.66	0.923482	0.716308	no		118.175	56.9373	87.5564	0.481803	0.000876231	G1	Single copy	-	NaN	NaN	#DIV/0!	23.4955	23.4108	23.4531	NaN	1	no
TcCLB.506925.480	ribokinase, putative	1575.49	2024.79	1808.33	1802.87	1.28518	0.209246	no		595.688	285.177	440.433	0.478736	1.36509e-05	G1	Single copy	-	NaN	NaN	#DIV/0!	NaN	27.64	27.64	NaN	1	no
TcCLB.504153.340	ATP synthase regulation protein NCA2, putative	552.802	692.477	777.141	674.14	1.25267	0.298556	no		263.462	125.814	194.638	0.477542	3.95698e-06	G1	Single copy	-	NaN	NaN	#DIV/0!	23.9996	23.8479	23.9238	NaN	1	no
TcCLB.503407.10	hypothetical protein, conserved	460.997	454.565	397.072	437.545	0.986046	0.957583	no		86.8738	41.4162	64.145	0.47674	0.00153943	G1	Single copy	-	23.8371	22.7022	23.2696	NaN	NaN	#DIV/0!	NaN	1	no
TcCLB.511589.74	hypothetical protein	1765.02	2183.73	1980.36	1976.37	1.23723	0.284748	no		422.547	201.276	311.911	0.476339	1.83789e-06	G1	Single copy	-	NaN	NaN	#DIV/0!	NaN	25.1907	25.1907	NaN	1	no
TcCLB.511577.90	pseudouridylate synthase-like protein, putative	882.509	901.03	838.152	873.897	1.02099	0.924648	no		106.973	50.922	78.9474	0.476028	0.000640761	G1	Single copy	-	NaN	NaN	#DIV/0!	23.5151	NaN	23.5151	NaN	1	no
TcCLB.506167.30	hypothetical protein, conserved	384.987	439.379	430.078	418.148	1.14128	0.566936	no		88.5381	42.121	65.3295	0.475739	0.00570383	G1	Single copy	-	NaN	NaN	#DIV/0!	24.6458	23.5453	24.0955	NaN	1	no
TcCLB.509769.100	hypothetical protein, conserved	732.463	712.725	644.117	696.435	0.973053	0.902485	no		236.29	111.191	173.74	0.47057	7.89615e-06	G1	Single copy	-	NaN	NaN	#DIV/0!	25.8606	NaN	25.8606	NaN	1	no
TcCLB.509149.50	hypothetical protein, conserved	671.26	752.209	678.123	700.53	1.12059	0.595847	no		207.751	97.3931	152.572	0.468798	0.000343778	G1	Single copy	-	NaN	NaN	#DIV/0!	NaN	23.1418	23.1418	NaN	1	no
TcCLB.504077.30	hypothetical protein, conserved	1611.02	1838.51	1743.32	1730.95	1.1412	0.509895	no		331.574	154.75	243.162	0.466713	0.000143166	G1	Single copy	-	21.7439	NaN	21.7439	NaN	NaN	#DIV/0!	NaN	1	no
TcCLB.510349.60	hypothetical protein, conserved	174.725	206.528	168.031	183.095	1.18202	0.537493	no		50.813	24.5696	37.6913	0.48353	0.00682163	no	Single copy	-	NaN	NaN	#DIV/0!	NaN	22.251	22.251	NaN	1	no
TcCLB.504033.90	mitochondrial carrier protein, putative	971.352	1326.24	1109.2	1135.6	1.36535	0.128727	no		292.195	135.474	213.834	0.463641	0.000249879	G1	Single copy	-	NaN	NaN	#DIV/0!	25.9892	NaN	25.9892	NaN	1	no
TcCLB.511557.60	prefoldin subunit, putative	213.224	185.268	190.035	196.175	0.868891	0.602155	no		50.5998	24.4363	37.5181	0.482933	0.0142663	no	Single copy	-	NaN	NaN	#DIV/0!	NaN	22.6289	22.6289	NaN	1	no
TcCLB.506591.90	hypothetical protein, conserved	159.918	152.871	147.027	153.272	0.955938	0.888533	no		90.7911	41.8622	66.3266	0.461082	0.000865814	G1	Single copy	-	NaN	NaN	#DIV/0!	22.7845	NaN	22.7845	NaN	1	no
TcCLB.504035.80	transport protein particle (TRAPP) component, putative	140.175	143.76	150.027	144.654	1.02558	0.948692	no		72.3296	33.307	52.8183	0.460489	0.00338097	G1	Single copy	-	NaN	NaN	#DIV/0!	NaN	23.6433	23.6433	NaN	1	no
TcCLB.510101.410	hypothetical protein, conserved	629.799	683.366	650.118	654.428	1.08505	0.70779	no		90.1659	41.136	65.651	0.456225	0.000567723	G1	Single copy	-	NaN	24.3542	24.3542	NaN	NaN	#DIV/0!	NaN	1	no
TcCLB.503779.20	hypothetical protein, conserved	827.229	744.109	825.15	798.829	0.899521	0.61847	no		315.977	144.087	230.032	0.456006	2.53938e-05	G1	Single copy	-	NaN	NaN	#DIV/0!	22.7538	NaN	22.7538	NaN	1	no
TcCLB.507093.120	Fcf2 pre-rRNA processing, putative	500.483	459.627	459.083	473.064	0.918366	0.70793	no		99.0309	45.1269	72.0789	0.455685	0.000232399	G1	Single copy	-	NaN	NaN	#DIV/0!	23.9965	24.086	24.0412	NaN	1	no
TcCLB.504017.50	hypothetical protein, conserved	420.524	495.061	394.072	436.552	1.17725	0.470865	no		105.527	47.8297	76.6786	0.453244	0.000258322	G1	Single copy	-	23.5112	23.6988	23.605	NaN	NaN	#DIV/0!	NaN	1	no
TcCLB.507143.10	signal peptidase subunit, putative	753.193	721.837	690.125	721.718	0.958369	0.845494	no		475.007	215.204	345.105	0.453053	3.85966e-07	G1	Single copy	-	NaN	NaN	#DIV/0!	NaN	25.5458	25.5458	NaN	1	no
TcCLB.511407.70	hypothetical protein, conserved	1572.52	1607.68	1781.32	1653.84	1.02236	0.914566	no		471.546	213.525	342.536	0.452819	3.4909e-06	G1	Single copy	-	NaN	22.8916	22.8916	NaN	NaN	#DIV/0!	NaN	1	no
TcCLB.509965.60	RNA decapping enzyme, putative	304.041	296.631	279.051	293.241	0.975629	0.928725	no		115.597	52.2715	83.9343	0.452187	0.000407345	G1	Single copy	-	NaN	NaN	#DIV/0!	21.9708	NaN	21.9708	NaN	1	no
TcCLB.504103.6	non-canonical purine NTP pyrophosphatase, RdgB/HAM1 family, putative	5.92288	10.1239	4.00073	6.68251	1.70929	0.665557	no		0.928481	0.442089	0.685285	0.476142	0.814572	no	Multicopy	TcCLB.508307.184;TcCLB.504103.6	NaN	NaN	#DIV/0!	23.43	NaN	23.43	NaN	1	no
TcCLB.507165.10	hypothetical protein, conserved	566.622	437.354	462.084	488.687	0.771862	0.244589	no		64.6343	29.0823	46.8583	0.449951	0.0022531	G1	Single copy	-	NaN	NaN	#DIV/0!	NaN	19.1344	19.1344	NaN	1	no
TcCLB.508383.10	Present in the outer mitochondrial membrane proteome 37 (fragment)	1227.02	1138.94	1020.19	1128.72	0.928216	0.71757	no		318.518	143.218	230.868	0.44964	1.32002e-06	G1	Single copy	-	NaN	NaN	#DIV/0!	NaN	21.441	21.441	NaN	1	no
TcCLB.508207.160	Uncharacterised conserved protein (DUF2305), putative	242.838	214.627	217.039	224.835	0.88383	0.636438	no		70.8018	31.691	51.2464	0.447602	0.00135194	G1	Single copy	-	NaN	NaN	#DIV/0!	NaN	24.6561	24.6561	NaN	1	no
TcCLB.506503.150	histone H3 variant V	1187.54	1765.61	1948.35	1633.84	1.48679	0.049654	G2	S	604.192	270.143	437.168	0.447115	9.07514e-07	G1	Single copy	-	NaN	NaN	#DIV/0!	20.6828	NaN	20.6828	NaN	1	no
TcCLB.510521.10	NADH-cytochrome b5 reductase (pseudogene), putative	1129.3	1121.73	1092.2	1114.41	0.993303	0.977221	no		697.945	311.194	504.569	0.445871	6.14219e-06	G1	Single copy	-	NaN	NaN	#DIV/0!	21.0983	NaN	21.0983	NaN	1	no
TcCLB.506265.70	hypothetical protein, conserved	873.625	685.391	777.141	778.719	0.784537	0.251459	no		198.007	87.5348	142.771	0.442079	4.65613e-06	G1	Single copy	-	NaN	NaN	#DIV/0!	NaN	19.8653	19.8653	NaN	1	no
TcCLB.506363.140	hypothetical protein, conserved	545.892	578.077	607.11	577.026	1.05896	0.798477	no		136.982	60.3544	98.6683	0.440601	4.6991e-05	G1	Single copy	-	NaN	NaN	#DIV/0!	NaN	22.6515	22.6515	NaN	1	no
TcCLB.511621.40	succinate dehydrogenase subunit	889.419	1078.2	1074.2	1013.94	1.21225	0.353489	no		219.037	96.2096	157.623	0.439238	0.000118878	G1	Single copy	-	NaN	NaN	#DIV/0!	26.5415	NaN	26.5415	NaN	1	no
TcCLB.508137.20	hypothetical protein, conserved	2665.3	3626.39	3309.6	3200.43	1.3606	0.116086	no		427.432	187.725	307.579	0.439193	1.23828e-05	G1	Single copy	-	NaN	28.5393	28.5393	NaN	NaN	#DIV/0!	NaN	1	no
TcCLB.509649.40	hypothetical protein	1401.75	1490.24	1402.25	1431.42	1.06313	0.763569	no		713.659	312.617	513.138	0.438048	2.6469e-08	G1	Single copy	-	27.9366	NaN	27.9366	NaN	NaN	#DIV/0!	NaN	1	no
TcCLB.509831.40	hypothetical protein, conserved	995.044	943.551	985.179	974.591	0.948251	0.800716	no		309.651	135.288	222.469	0.436906	2.50152e-06	G1	Single copy	-	NaN	NaN	#DIV/0!	23.8001	23.8929	23.8465	NaN	1	no
TcCLB.508183.20	nucleosome assembly protein (NAP), putative	899.29	1227.02	1199.22	1108.51	1.36443	0.131654	no		237.432	103.265	170.348	0.434923	3.20629e-05	G1	Single copy	-	NaN	NaN	#DIV/0!	NaN	26.5212	26.5212	NaN	1	no
TcCLB.508317.50	ammonium transporter, putative	690.015	1066.05	836.152	864.073	1.54497	0.0378633	no		525.23	228.043	376.637	0.434178	1.09622e-06	G1	Single copy	-	NaN	24.085	24.085	NaN	NaN	#DIV/0!	NaN	1	no
TcCLB.507839.18	hypothetical protein, conserved	835.126	907.105	851.155	864.462	1.08619	0.695337	no		124.661	54.0064	89.3337	0.433226	6.35708e-05	G1	Single copy	-	NaN	NaN	#DIV/0!	NaN	24.6286	24.6286	NaN	1	no
TcCLB.511071.190	hypothetical protein, conserved	3175.65	2756.75	1894.34	2608.91	0.868089	0.470933	G1	G1	1668.78	718.567	1193.68	0.430593	1.60737e-06	G1	Single copy	-	21.677	NaN	21.677	NaN	NaN	#DIV/0!	NaN	1	no
TcCLB.507831.20	hypothetical protein, conserved	146.098	120.475	134.024	133.532	0.824618	0.520736	no		112.979	48.4667	80.7229	0.428989	0.000419767	G1	Multicopy	TcCLB.507831.20;TcCLB.509805.240	NaN	23.8237	23.8237	NaN	NaN	#DIV/0!	NaN	1	no
TcCLB.511545.160	hypothetical protein, conserved	171.763	121.487	140.025	144.425	0.707294	0.228366	no		108.391	46.4254	77.4082	0.428314	0.000128446	G1	Single copy	-	NaN	NaN	#DIV/0!	22.8941	NaN	22.8941	NaN	1	no
TcCLB.505987.30	hypothetical protein, conserved	827.229	834.212	847.154	836.198	1.00844	0.972503	no		276.713	118.454	197.583	0.428073	1.63077e-06	G1	Single copy	-	NaN	NaN	#DIV/0!	21.9453	NaN	21.9453	NaN	1	no
TcCLB.506811.30	magnesium-dependent phosphatase-1/HAD phosphatase, family IIIC, putative	756.154	919.253	693.126	789.511	1.2157	0.353035	no		430.299	183.769	307.034	0.427072	0.000156577	G1	Single copy	-	NaN	NaN	#DIV/0!	NaN	25.8042	25.8042	NaN	1	no
TcCLB.506341.30	beta galactofuranosyl glycosyltransferase, putative	309.964	342.189	261.047	304.4	1.10396	0.683623	no		8.61241	3.97004	6.29123	0.460967	0.232051	no	Multicopy	TcCLB.506183.70;TcCLB.507121.40;TcCLB.510847.20;TcCLB.506341.30;TcCLB.509581.20;TcCLB.507875.60	NaN	NaN	#DIV/0!	NaN	23.02	23.02	NaN	1	no
TcCLB.506183.70	beta galactofuranosyl glycosyltransferase, putative	341.553	365.474	302.055	336.361	1.07004	0.779757	no		59.6928	25.2432	42.468	0.422885	0.00100111	G1	Multicopy	TcCLB.506183.70;TcCLB.507121.40;TcCLB.510847.20;TcCLB.506341.30;TcCLB.509581.20;TcCLB.507875.60	NaN	NaN	#DIV/0!	NaN	23.02	23.02	NaN	1	no
TcCLB.510767.10	ribosomal protein L15, putative	2169.75	2034.91	1886.34	2030.33	0.937856	0.747564	no		1588.71	671.721	1130.22	0.422808	2.11725e-05	G1	Multicopy	TcCLB.506945.290;TcCLB.510767.10	NaN	NaN	#DIV/0!	21.53	NaN	21.53	NaN	1	no
TcCLB.510407.20	hypothetical protein, conserved	1788.71	2045.04	2045.37	1959.71	1.1433	0.501873	no		515.254	216.786	366.02	0.420736	6.39673e-07	G1	Single copy	-	22.7575	NaN	22.7575	NaN	NaN	#DIV/0!	NaN	1	no
TcCLB.510863.30	protein phosphatase inhibitor, putative	1003.93	809.915	740.135	851.326	0.806746	0.303693	no		83.7077	35.1287	59.4182	0.41966	0.000252895	G1	Single copy	-	NaN	NaN	#DIV/0!	24.3013	NaN	24.3013	NaN	1	no
TcCLB.507047.50	Alpha/beta hydrolase family, putative	914.098	1218.92	1061.19	1064.74	1.33347	0.16251	no		231.135	96.9084	164.022	0.419272	3.83066e-07	G1	Single copy	-	NaN	21.8428	21.8428	NaN	NaN	#DIV/0!	NaN	1	no
TcCLB.511577.140	hypothetical protein, conserved	537.995	563.903	522.095	541.331	1.04816	0.835605	no		220.308	91.9985	156.153	0.41759	3.57606e-05	G1	Single copy	-	25.2126	NaN	25.2126	NaN	NaN	#DIV/0!	NaN	1	no
TcCLB.508949.10	hypothetical protein, conserved	698.9	722.849	650.118	690.622	1.03427	0.878944	no		184.805	77.1069	130.956	0.417234	5.43259e-06	G1	Single copy	-	NaN	NaN	#DIV/0!	NaN	23.9506	23.9506	NaN	1	no
TcCLB.506943.130	hypothetical protein, conserved	304.041	382.685	269.049	318.592	1.25866	0.33048	no		220.934	91.8157	156.375	0.415579	1.539e-05	G1	Single copy	-	NaN	NaN	#DIV/0!	NaN	25.2781	25.2781	NaN	1	no
TcCLB.508369.20	squalene synthase, putative	4378.98	4353.29	4048.74	4260.34	0.994134	0.976738	no		1985.85	822.635	1404.24	0.414249	2.22521e-08	G1	Single copy	-	NaN	NaN	#DIV/0!	23.6453	23.7271	23.6862	NaN	1	no
TcCLB.409117.10	hypothetical protein, conserved	237.902	282.458	317.058	279.139	1.18728	0.49408	no		185.124	76.3411	130.732	0.412379	0.00042687	G1	Single copy	-	NaN	NaN	#DIV/0!	25.215	NaN	25.215	NaN	1	no
TcCLB.506513.20	hypothetical protein, conserved	821.306	877.745	690.125	796.392	1.06872	0.754312	no		271.49	111.864	191.677	0.412036	4.89151e-08	G1	Single copy	-	NaN	NaN	#DIV/0!	NaN	21.786	21.786	NaN	1	no
TcCLB.511431.40	glutaredoxin, putative	281.337	243.987	289.053	271.459	0.867241	0.571395	no		239.217	98.3618	168.789	0.411182	9.52532e-06	G1	Single copy	-	NaN	NaN	#DIV/0!	24.3062	NaN	24.3062	NaN	1	no
TcCLB.507669.230	hypothetical protein, conserved	1006.89	1088.32	1156.21	1083.81	1.08088	0.708224	no		199.779	82.1454	140.962	0.411181	2.16297e-06	G1	Single copy	-	NaN	NaN	#DIV/0!	NaN	22.6755	22.6755	NaN	1	no
TcCLB.507993.210	hypothetical protein, conserved	1242.82	1236.13	1140.21	1206.39	0.994621	0.981974	no		504.305	207.228	355.767	0.410919	2.86088e-09	G1	Single copy	-	NaN	NaN	#DIV/0!	NaN	22.5869	22.5869	NaN	1	no
TcCLB.507093.339	hypothetical protein, conserved	887.445	887.869	827.15	867.488	1.00048	1	no		247.542	101.576	174.559	0.410339	1.41495e-06	G1	Single copy	-	NaN	NaN	#DIV/0!	NaN	22.4055	22.4055	NaN	1	no
TcCLB.508539.20	MICOS complex subunit MIC17, putative	454.087	510.246	438.08	467.471	1.12367	0.605342	no		49.9208	22.4757	36.1983	0.450227	0.00367126	no	Single copy	-	NaN	NaN	#DIV/0!	NaN	24.2101	24.2101	NaN	1	no
TcCLB.511557.64	hypothetical protein	552.802	574.027	400.073	508.967	1.0384	0.868785	no		162.142	65.4185	113.78	0.403464	1.47973e-06	G1	Single copy	-	NaN	NaN	#DIV/0!	NaN	23.0727	23.0727	NaN	1	no
TcCLB.510259.40	hypothetical protein, conserved	366.231	363.449	316.057	348.579	0.992404	0.983116	no		130.558	52.3922	91.4749	0.401296	0.00117799	G1	Single copy	-	NaN	NaN	#DIV/0!	NaN	23.4238	23.4238	NaN	1	no
TcCLB.510101.190	hypothetical protein, conserved	416.576	423.181	459.083	432.947	1.01585	0.952864	no		129.859	52.048	90.9537	0.400803	6.19762e-06	G1	Single copy	-	NaN	NaN	#DIV/0!	NaN	23.3515	23.3515	NaN	1	no
TcCLB.508325.270	retrotransposon hot spot protein (RHS, pseudogene), putative	236.915	252.086	248.045	245.682	1.06404	0.815402	no		45.7869	20.4838	33.1354	0.447373	0.0124782	no	Minority	TcCLB.505943.110;TcCLB.507105.100;TcCLB.511585.269;TcCLB.508605.40;TcCLB.511349.80;TcCLB.511677.5;TcCLB.509121.10;TcCLB.508325.270;TcCLB.506717.60	25.2552	NaN	25.2552	NaN	NaN	#DIV/0!	NaN	1	no
TcCLB.504033.21	UDP-Gal or UDP-GlcNAc-dependent glycosyltransferase, putative	827.229	1411.28	1320.24	1186.25	1.70603	0.00951659	S	S	144.878	57.7689	101.324	0.39874	3.37908e-06	G1	Majority	TcCLB.504033.21;TcCLB.504033.53;TcCLB.511337.30;TcCLB.511337.20;TcCLB.422207.10	NaN	NaN	#DIV/0!	24.2219	23.0376	23.6298	NaN	1	no
TcCLB.511575.90	hypothetical protein	188.545	207.541	236.043	210.71	1.10075	0.726689	no		61.9719	24.6926	43.3322	0.398448	0.000771671	G1	Single copy	-	22.5705	NaN	22.5705	NaN	NaN	#DIV/0!	NaN	1	no
TcCLB.504051.49	hypothetical protein, conserved	670.273	681.341	713.13	688.248	1.01651	0.944246	no		69.8678	27.7712	48.8195	0.397483	0.000637703	G1	Single copy	-	NaN	NaN	#DIV/0!	23.8414	22.1039	22.9727	NaN	1	no
TcCLB.511731.70	hypothetical protein, conserved	271.465	322.954	293.053	295.824	1.18967	0.476543	no		51.8513	23.0678	37.4596	0.444884	0.0036493	no	Single copy	-	NaN	NaN	#DIV/0!	22.5023	NaN	22.5023	NaN	1	no
TcCLB.509805.90	hypothetical protein, conserved	1120.41	1237.15	1225.22	1194.26	1.10419	0.62947	no		312.019	123.011	217.515	0.39424	1.05401e-05	G1	Single copy	-	NaN	NaN	#DIV/0!	NaN	21.0693	21.0693	NaN	1	no
TcCLB.507625.70	hypothetical protein, conserved	896.329	955.7	761.138	871.056	1.06624	0.760818	no		203.573	80.125	141.849	0.393593	1.51207e-06	G1	Single copy	-	NaN	NaN	#DIV/0!	22.577	NaN	22.577	NaN	1	no
TcCLB.511115.49	hypothetical protein, conserved	96.7404	111.363	121.022	109.709	1.15116	0.672673	no		82.2688	32.3741	57.3215	0.393516	7.32917e-05	G1	Single copy	-	NaN	NaN	#DIV/0!	NaN	21.0265	21.0265	NaN	1	no
TcCLB.511867.100	hypothetical protein, conserved	670.273	677.291	541.098	629.554	1.01047	0.966562	no		65.4989	25.5121	45.5055	0.389504	0.000298812	G1	Single copy	-	NaN	NaN	#DIV/0!	22.3515	NaN	22.3515	NaN	1	no
TcCLB.461165.4	hypothetical protein, conserved (fragment)	196.442	188.305	184.033	189.594	0.958578	0.887357	no		46.7498	20.6316	33.6907	0.441319	0.00982501	no	Single copy	-	NaN	NaN	#DIV/0!	NaN	23.1422	23.1422	NaN	1	no
TcCLB.508375.30	aspartate carbamoyltransferase, putative	363.27	473.8	389.071	408.714	1.30427	0.244891	no		118.277	45.4917	81.8844	0.38462	1.9628e-05	G1	Single copy	-	NaN	NaN	#DIV/0!	21.7035	NaN	21.7035	NaN	1	no
TcCLB.503991.30	hypothetical protein, conserved	631.774	658.056	625.114	638.314	1.0416	0.854688	no		144.923	55.6095	100.266	0.383718	1.08661e-06	G1	Single copy	-	NaN	NaN	#DIV/0!	NaN	25.903	25.903	NaN	1	no
TcCLB.507711.300	Archaic translocase of outer membrane 11 kDa subunit, putative	429.409	538.593	452.082	473.361	1.25427	0.311383	no		141.64	53.8811	97.7606	0.380409	1.21026e-05	G1	Single copy	-	NaN	27.8947	27.8947	NaN	NaN	#DIV/0!	NaN	1	no
TcCLB.507669.200	hypothetical protein, conserved	797.614	1068.08	892.162	919.284	1.33909	0.160771	no		309.317	117.634	213.475	0.380303	4.00183e-09	G1	Single copy	-	NaN	NaN	#DIV/0!	NaN	23.0656	23.0656	NaN	1	no
TcCLB.511867.80	Vacuolar iron transporter 1, putative	925.943	1040.74	974.177	980.287	1.12398	0.574286	no		437.809	166.45	302.129	0.38019	5.8991e-09	G1	Single copy	-	NaN	NaN	#DIV/0!	25.3127	NaN	25.3127	NaN	1	no
TcCLB.509551.95	anaphase promoting complex subunit protein, putative	145.111	149.834	134.024	142.99	1.03255	0.928164	no		35.8194	15.6959	25.7576	0.438194	0.00970137	no	Single copy	-	NaN	NaN	#DIV/0!	21.9063	21.8377	21.872	NaN	1	no
TcCLB.509965.30	small nuclear ribonucleoprotein Sm-E, putative	661.388	877.745	692.126	743.753	1.32713	0.181438	no		102.218	38.7111	70.4647	0.37871	6.84136e-05	G1	Single copy	-	26.9107	NaN	26.9107	NaN	NaN	#DIV/0!	NaN	1	no
TcCLB.510159.10	PUB domain containing protein, putative	504.432	631.734	518.094	551.42	1.25237	0.304393	no		92.0741	34.1889	63.1315	0.371319	0.000307215	G1	Single copy	-	NaN	NaN	#DIV/0!	22.7368	23.8367	23.2868	NaN	1	no
TcCLB.407477.50	cytochrome c oxidase VIII (COX VIII), putative	5381.92	5356.58	5161.94	5300.15	0.99529	0.981278	no		3587.47	1317.64	2452.55	0.367289	1.05236e-09	G1	Single copy	-	22.5417	NaN	22.5417	NaN	NaN	#DIV/0!	NaN	1	no
TcCLB.508213.49	hypothetical protein, conserved	289.234	268.284	289.053	282.19	0.927569	0.76732	no		69.7222	25.3716	47.5469	0.363895	4.54761e-05	G1	Single copy	-	NaN	NaN	#DIV/0!	24.1683	23.9227	24.0455	NaN	1	no
TcCLB.503897.80	deaminase, putative	139.188	164.008	154.028	152.408	1.17832	0.571508	no		37.0083	15.9864	26.4974	0.431967	0.0130788	no	Single copy	-	NaN	NaN	#DIV/0!	NaN	19.7839	19.7839	NaN	1	no
TcCLB.503865.40	Programmed cell death protein 2, C-terminal putative domain containing protein, putative	393.871	407.995	469.085	423.65	1.03586	0.885533	no		64.1675	23.2274	43.6974	0.36198	0.00018449	G1	Single copy	-	NaN	NaN	#DIV/0!	23.84	NaN	23.84	NaN	1	no
TcCLB.506525.45	hypothetical protein, conserved (pseudogene)	471.856	378.635	341.062	397.184	0.802438	0.334795	no		37.0131	15.9544	26.4838	0.431048	0.00781855	no	Single copy	-	NaN	NaN	#DIV/0!	NaN	21.5306	21.5306	NaN	1	no
TcCLB.504425.100	hypothetical protein, conserved	404.73	411.032	339.062	384.941	1.01557	0.954294	no		95.8611	34.6939	65.2775	0.361918	0.00157016	G1	Single copy	-	NaN	NaN	#DIV/0!	NaN	22.8506	22.8506	NaN	1	no
TcCLB.509069.14	hypothetical protein, conserved	331.681	274.359	214.039	273.36	0.827176	0.434347	no		104.37	37.7584	71.064	0.361775	8.61804e-05	G1	Single copy	-	NaN	NaN	#DIV/0!	23.0438	23.1103	23.077	NaN	1	no
TcCLB.507689.30	metallo-peptidase, clan MH, family M18, putative	879.548	584.151	619.113	694.27	0.66415	0.0546939	no		431.21	155.886	293.548	0.361508	2.39654e-07	G1	Single copy	-	NaN	NaN	#DIV/0!	NaN	22.85	22.85	NaN	1	no
TcCLB.506625.110	DNA topoisomerase type IB small subunit, putative	529.111	476.837	413.075	473.008	0.901206	0.643455	no		177.276	63.9703	120.623	0.36085	2.0006e-06	G1	Single copy	-	NaN	NaN	#DIV/0!	NaN	23.6588	23.6588	NaN	1	no
TcCLB.508943.40	hypothetical protein, conserved	407.692	341.177	281.051	343.306	0.83685	0.44567	no		75.5717	27.1033	51.3375	0.358644	0.000126161	G1	Single copy	-	23.1755	NaN	23.1755	NaN	NaN	#DIV/0!	NaN	1	no
TcCLB.508611.30	surface protease GP63, putative	1487.63	1492.27	1439.26	1473.05	1.00312	0.9903	no		544.37	194.901	369.636	0.358031	7.05651e-11	G1	Single copy	-	NaN	NaN	#DIV/0!	NaN	27.3562	27.3562	NaN	1	no
TcCLB.506203.60	hypothetical protein, conserved	1833.13	1631.98	2214.4	1893.17	0.890268	0.562098	no		1823.78	650.591	1237.18	0.356727	6.56187e-13	G1	Single copy	-	NaN	NaN	#DIV/0!	26.0824	NaN	26.0824	NaN	1	no
TcCLB.504427.64	hypothetical protein, conserved	1185.56	1010.37	897.163	1031.03	0.852227	0.437342	no		279.663	99.7486	189.706	0.356674	5.52525e-08	G1	Multicopy	TcCLB.504427.64;TcCLB.504427.75	NaN	29.27	29.27	NaN	NaN	#DIV/0!	NaN	1	no
TcCLB.508277.65	hypothetical protein, conserved	4722.51	3058.44	2556.46	3445.81	0.647631	0.0261103	G1	G1	494.304	175.076	334.69	0.354187	3.88549e-08	G1	Single copy	-	NaN	NaN	#DIV/0!	NaN	22.206	22.206	NaN	1	no
TcCLB.506865.50	Archaic translocase of outer membrane 12 kDa subunit, putative	509.368	637.808	679.123	608.766	1.25216	0.304177	no		155.229	54.8148	105.022	0.353122	3.45184e-07	G1	Single copy	-	NaN	26.2969	26.2969	NaN	NaN	#DIV/0!	NaN	1	no
TcCLB.506127.40	hypothetical protein, conserved	216.185	229.813	194.035	213.345	1.06304	0.823001	no		67.3548	23.7182	45.5365	0.352138	3.6273e-05	G1	Single copy	-	NaN	NaN	#DIV/0!	NaN	23.2096	23.2096	NaN	1	no
TcCLB.508975.4	hypothetical protein, conserved (fragment)	312.925	470.763	399.073	394.254	1.50439	0.0766401	no		116.812	40.9638	78.8878	0.350682	1.19393e-06	G1	Single copy	-	24.8747	NaN	24.8747	NaN	NaN	#DIV/0!	NaN	1	no
TcCLB.503575.40	hypothetical protein, conserved	509.368	527.457	427.078	487.967	1.03551	0.880617	no		84.7431	29.6968	57.22	0.350434	1.65936e-05	G1	Single copy	-	23.7754	23.4112	23.5933	NaN	NaN	#DIV/0!	NaN	1	no
TcCLB.509825.40	hypothetical protein, conserved	1579.43	1254.36	1346.24	1393.34	0.79418	0.254664	no		351.136	121.816	236.476	0.346921	6.89989e-10	G1	Single copy	-	NaN	NaN	#DIV/0!	22.5553	22.3656	22.4604	NaN	1	no
TcCLB.506183.40	retrotransposon hot spot protein (RHS, pseudogene), putative	87.856	113.388	120.022	107.089	1.29061	0.435296	no		18.4221	7.79005	13.1061	0.422865	0.0813829	no	Single copy	-	NaN	NaN	#DIV/0!	NaN	24.4673	24.4673	NaN	1	no
TcCLB.506563.170	calpain-like cysteine peptidase (pseudogene), putative	3564.59	2668.67	2198.4	2810.55	0.748662	0.13966	G1	G1	805.255	277.601	541.428	0.344736	9.59721e-08	G1	Single copy	-	NaN	NaN	#DIV/0!	26.5455	NaN	26.5455	NaN	1	no
TcCLB.503449.10	60S ribosomal protein L17, putative	2701.82	2796.23	2348.43	2615.49	1.03494	0.862406	no		527.054	180.942	353.998	0.343309	8.63607e-14	G1	Multicopy	TcCLB.506213.80;TcCLB.503449.10	23.631	24.0197	23.8254	NaN	NaN	#DIV/0!	NaN	1	no
TcCLB.506633.74	hypothetical protein, conserved (pseudogene)	46.3959	26.3222	24.0044	32.2408	0.56734	0.245995	no		2.1949	0.92568	1.56029	0.421741	0.535092	no	Multicopy	TcCLB.511049.30;TcCLB.506633.74;TcCLB.504011.70;TcCLB.506953.10;TcCLB.511911.81;TcCLB.511129.54	NaN	NaN	#DIV/0!	NaN	22.88	22.88	NaN	1	no
TcCLB.506747.20	dihydroorotase, putative	47.383	50.6197	39.0071	45.6699	1.06831	0.910317	no		5.91715	2.49374	4.20544	0.421443	0.354015	no	Single copy	-	NaN	NaN	#DIV/0!	NaN	24.0465	24.0465	NaN	1	no
TcCLB.511393.49	hypothetical protein, conserved	2885.43	1617.81	1698.31	2067.18	0.560681	0.00363782	G1	G1	1954.91	664.442	1309.68	0.339884	4.92453e-10	G1	Single copy	-	24.2708	NaN	24.2708	NaN	NaN	#DIV/0!	NaN	1	no
TcCLB.511421.155	hypothetical protein, conserved	425.46	368.511	349.063	381.012	0.866148	0.535583	no		120.928	40.1874	80.5575	0.332326	1.70383e-06	G1	Single copy	-	NaN	NaN	#DIV/0!	23.0477	21.9559	22.5018	NaN	1	no
TcCLB.507625.140	membrane transporter protein, putative	760.103	683.366	528.096	657.188	0.899044	0.619845	no		766.508	253.485	509.997	0.3307	1.06895e-12	G1	Single copy	-	NaN	NaN	#DIV/0!	NaN	23.4424	23.4424	NaN	1	no
TcCLB.506125.30	phosphoglycerate kinase, putative	151.033	151.859	144.026	148.973	1.00547	1	no		22.438	9.34059	15.8893	0.416284	0.0249318	no	Single copy	-	NaN	NaN	#DIV/0!	NaN	22.3557	22.3557	NaN	1	no
TcCLB.508473.10	retrotransposon hot spot protein 1 (RHS1), putative	1305.99	1347.5	1411.26	1354.92	1.03178	0.879969	no		700.438	228.874	464.656	0.326758	8.64118e-08	G1	Single copy	-	21.655	NaN	21.655	NaN	NaN	#DIV/0!	NaN	1	no
TcCLB.505009.20	divalent cation tolerance protein, putative	258.632	309.792	241.044	269.823	1.19781	0.463226	no		72.9017	23.8084	48.355	0.326582	1.39247e-05	G1	Single copy	-	NaN	NaN	#DIV/0!	NaN	23.9003	23.9003	NaN	1	no
TcCLB.507611.389	hypothetical protein, conserved	122.406	106.301	118.021	115.576	0.868431	0.660907	no		47.5426	19.7314	33.637	0.415026	0.00552552	no	Single copy	-	NaN	NaN	#DIV/0!	23.8776	NaN	23.8776	NaN	1	no
TcCLB.510507.29	hypothetical protein, conserved	881.522	778.531	817.148	825.734	0.883167	0.556227	no		145.228	46.1756	95.7018	0.317952	1.21891e-07	G1	Single copy	-	NaN	NaN	#DIV/0!	22.0319	NaN	22.0319	NaN	1	no
TcCLB.511707.20	hypothetical protein	354.386	394.834	325.059	358.093	1.11414	0.646533	no		130.505	40.6622	85.5837	0.311576	1.83789e-06	G1	Single copy	-	NaN	NaN	#DIV/0!	NaN	22.8461	22.8461	NaN	1	no
TcCLB.506363.10	hypothetical protein	278.375	262.21	207.038	249.208	0.94193	0.817651	no		105.252	32.75	69.0009	0.311158	1.55796e-07	G1	Single copy	-	NaN	22.208	22.208	NaN	NaN	#DIV/0!	NaN	1	no
TcCLB.408437.20	hypothetical protein, conserved	750.231	758.283	955.174	821.229	1.01073	0.964621	no		225.329	69.8388	147.584	0.309941	1.46975e-07	G1	Single copy	-	NaN	NaN	#DIV/0!	NaN	27.7141	27.7141	NaN	1	no
TcCLB.511145.46	60S ribosomal protein L37a, putative	1950.6	1649.19	1558.28	1719.36	0.845477	0.401061	no		77.092	23.3926	50.2423	0.303438	1.91974e-06	G1	Multicopy	TcCLB.511145.46;TcCLB.507641.233	25.8411	NaN	25.8411	NaN	NaN	#DIV/0!	NaN	1	no
TcCLB.507993.36	hypothetical protein, conserved	158.931	159.958	164.03	160.973	1.00647	0.999481	no		87.3303	25.8745	56.6024	0.296283	6.55871e-05	G1	Single copy	-	NaN	NaN	#DIV/0!	NaN	21.7487	21.7487	NaN	1	no
TcCLB.510847.20	beta galactofuranosyl glycosyltransferase, putative	142.149	145.785	139.025	142.32	1.02558	0.948219	no		40.3191	16.4292	28.3742	0.40748	0.00372049	no	Multicopy	TcCLB.506183.70;TcCLB.507121.40;TcCLB.510847.20;TcCLB.506341.30;TcCLB.509581.20;TcCLB.507875.60	NaN	NaN	#DIV/0!	NaN	23.02	23.02	NaN	1	no
TcCLB.510535.64	hypothetical protein, conserved	1051.31	1098.45	1009.18	1052.98	1.04484	0.834027	no		701.921	204.397	453.159	0.291196	2.74695e-09	G1	Single copy	-	NaN	NaN	#DIV/0!	NaN	23.1034	23.1034	NaN	1	no
TcCLB.510053.30	hypothetical protein, conserved	1460.98	1669.44	1305.24	1478.55	1.14269	0.507879	no		551.81	160.094	355.952	0.290126	1.89163e-13	G1	Single copy	-	NaN	NaN	#DIV/0!	NaN	23.0195	23.0195	NaN	1	no
TcCLB.508137.30	ubiquitin-conjugating enzyme E2, putative	2954.53	3237.64	3005.55	3065.9	1.09582	0.64087	no		381.67	110.453	246.062	0.289394	1.03026e-10	G1	Single copy	-	NaN	NaN	#DIV/0!	23.3329	24.907	24.12	NaN	1	no
TcCLB.507641.233	ribosomal protein L37, putative	2286.23	2030.86	1706.31	2007.8	0.888301	0.550691	no		177.34	49.9716	113.656	0.281784	6.56452e-11	G1	Multicopy	TcCLB.511145.46;TcCLB.507641.233	25.8411	NaN	25.8411	NaN	NaN	#DIV/0!	NaN	1	no
TcCLB.511737.50	hypothetical protein, conserved	486.663	466.714	477.087	476.821	0.959007	0.857814	no		143.488	40.2807	91.8842	0.280726	4.66246e-10	G1	Single copy	-	NaN	NaN	#DIV/0!	NaN	19.2459	19.2459	NaN	1	no
TcCLB.511127.274	hypothetical protein, conserved	621.902	536.569	540.098	566.19	0.862786	0.501007	no		81.259	22.625	51.942	0.27843	7.52961e-07	G1	Single copy	-	NaN	NaN	#DIV/0!	23.1668	22.7597	22.9632	NaN	1	no
TcCLB.424195.9	RNA-binding protein 4	596.237	519.358	504.092	539.895	0.87106	0.531406	no		770.536	213.99	492.263	0.277715	1.46026e-17	G1	Single copy	-	NaN	NaN	#DIV/0!	NaN	22.3494	22.3494	NaN	1	no
TcCLB.511039.6	hypothetical protein, conserved	852.895	563.903	662.12	692.973	0.661164	0.0528683	no		216.346	59.0681	137.707	0.273026	1.28137e-10	G1	Single copy	-	NaN	NaN	#DIV/0!	NaN	23.5169	23.5169	NaN	1	no
TcCLB.504041.4	RNA polymerase I	49.3573	89.0906	94.0171	77.4884	1.80501	0.110078	no		17.1801	6.89788	12.039	0.401504	0.0539677	no	Multicopy	TcCLB.504075.10;TcCLB.506933.107;TcCLB.504041.4	NaN	NaN	#DIV/0!	25.91	25.71	25.81	NaN	1	S
TcCLB.511041.10	hypothetical protein, conserved	736.411	760.308	614.112	703.61	1.03245	0.884668	no		226.635	60.7101	143.672	0.267876	3.03432e-12	G1	Single copy	-	NaN	NaN	#DIV/0!	NaN	22.2742	22.2742	NaN	1	no
TcCLB.507795.40	hypothetical protein, conserved	170.776	185.268	161.029	172.358	1.08486	0.776314	no		71.778	19.0658	45.4219	0.265622	1.99096e-07	G1	Single copy	-	NaN	NaN	#DIV/0!	NaN	19.7245	19.7245	NaN	1	no
TcCLB.508209.150	Protein of unknown function (DUF2012), putative	1738.37	1908.36	1790.33	1812.35	1.09779	0.641188	no		1385.57	367.732	876.651	0.265402	2.54697e-12	G1	Single copy	-	23.6102	NaN	23.6102	NaN	NaN	#DIV/0!	NaN	1	no
TcCLB.511541.30	Rab5-interacting protein (Rab5ip), putative	308.977	282.458	291.053	294.163	0.914172	0.718244	no		199.128	52.783	125.955	0.26507	3.81979e-11	G1	Single copy	-	24.8655	NaN	24.8655	NaN	NaN	#DIV/0!	NaN	1	no
TcCLB.506213.80	60S ribosomal protein L17, putative	1913.09	1816.23	1658.3	1795.88	0.949372	0.79592	no		211.502	55.6232	133.562	0.262992	6.94304e-11	G1	Multicopy	TcCLB.506213.80;TcCLB.503449.10	23.631	24.0197	23.8254	NaN	NaN	#DIV/0!	NaN	1	no
TcCLB.506801.80	cysteine peptidase inhibitor	4876.5	3743.83	2846.52	3822.28	0.767729	0.174031	G1	G1	1948.21	511.773	1229.99	0.262689	4.43869e-14	G1	Single copy	-	NaN	NaN	#DIV/0!	28.0794	NaN	28.0794	NaN	1	no
TcCLB.508241.70	hypothetical protein, conserved	503.445	515.308	574.104	530.952	1.02356	0.922766	no		72.9446	18.4131	45.6788	0.252426	8.76011e-07	G1	Single copy	-	NaN	NaN	#DIV/0!	NaN	22.1919	22.1919	NaN	1	no
TcCLB.504011.70	Complex1_LYR-like, putative	223.095	218.677	190.035	210.602	0.980196	0.951384	no		226.464	56.529	141.496	0.249616	1.77376e-08	G1	Multicopy	TcCLB.511049.30;TcCLB.506633.74;TcCLB.504011.70;TcCLB.506953.10;TcCLB.511911.81;TcCLB.511129.54	NaN	NaN	#DIV/0!	NaN	22.88	22.88	NaN	1	no
TcCLB.511135.30	hypothetical protein, conserved	376.103	294.607	342.062	337.591	0.783314	0.30345	no		603.477	148.986	376.232	0.24688	1.49865e-08	G1	Single copy	-	NaN	NaN	#DIV/0!	22.1391	NaN	22.1391	NaN	1	no
TcCLB.503957.20	retrotransposon hot spot (RHS) protein, putative	879.548	842.312	955.174	892.344	0.957665	0.839892	no		444.762	107.576	276.169	0.241873	6.97199e-15	G1	Single copy	-	NaN	NaN	#DIV/0!	NaN	24.8236	24.8236	NaN	1	no
TcCLB.506945.290	ribosomal protein L15, putative	2045.37	1910.39	1599.29	1851.68	0.934007	0.732598	no		744.519	179.625	462.072	0.241263	1.46026e-17	G1	Multicopy	TcCLB.506945.290;TcCLB.510767.10	NaN	NaN	#DIV/0!	21.53	NaN	21.53	NaN	1	no
TcCLB.503757.49	hypothetical protein, conserved (fragment)	170.776	162.995	147.027	160.266	0.954438	0.880914	no		41.4453	16.312	28.8786	0.393578	0.00244738	no	Single copy	-	NaN	NaN	#DIV/0!	NaN	20.7106	20.7106	NaN	1	no
TcCLB.510565.141	hypothetical protein, conserved	1333.63	1612.74	1344.24	1430.21	1.20928	0.346598	no		195.02	43.7306	119.375	0.224237	3.74384e-12	G1	Single copy	-	NaN	NaN	#DIV/0!	NaN	22.5576	22.5576	NaN	1	no
TcCLB.510181.150	caltractin, putative	201.378	216.652	244.044	220.691	1.07585	0.790298	no		101.823	22.2084	62.0157	0.218108	6.64073e-11	G1	Single copy	-	NaN	NaN	#DIV/0!	NaN	21.0741	21.0741	NaN	1	no
TcCLB.510307.320	retrotransposon hot spot protein (RHS, pseudogene), putative	312.925	339.152	356.065	336.047	1.08381	0.741999	no		36.9014	14.3799	25.6407	0.389684	0.00523582	no	Multicopy	TcCLB.447847.19;TcCLB.510307.320;TcCLB.510911.58	21.84	23.9	22.87	NaN	NaN	#DIV/0!	NaN	1	no
TcCLB.507389.20	hypothetical protein, conserved	384.987	434.317	328.06	382.455	1.12813	0.602417	no		36.5574	14.2203	25.3889	0.388986	0.00287575	no	Single copy	-	NaN	NaN	#DIV/0!	NaN	22.6278	22.6278	NaN	1	no
TcCLB.511355.50	glycerol uptake protein, putative	332.668	299.669	329.06	320.466	0.900803	0.668378	no		51.5204	20.0338	35.7771	0.388851	0.000996026	no	Multicopy	TcCLB.508943.4;TcCLB.511355.50	21.9573	NaN	21.9573	NaN	NaN	#DIV/0!	NaN	1	no
TcCLB.506945.300	V-type ATPase, C subunit, putative	508.38	499.11	495.09	500.86	0.981765	0.940598	no		818.194	168.704	493.449	0.206191	2.27924e-19	G1	Single copy	-	NaN	NaN	#DIV/0!	NaN	26.8709	26.8709	NaN	1	no
TcCLB.509979.90	60S ribosomal protein L35, putative	596.237	669.192	588.107	617.845	1.12236	0.595717	no		162.785	27.9677	95.3762	0.171808	4.33735e-12	G1	Multicopy	TcCLB.509979.95;TcCLB.509979.90	NaN	24.3834	24.3834	NaN	NaN	#DIV/0!	NaN	1	no
TcCLB.506107.20	dihydrouridine synthase (Dus), putative	10.8586	28.347	20.0036	19.7364	2.61056	0.147553	no		0.526624	0.200293	0.363459	0.380334	NA	no	Multicopy	TcCLB.506107.20;TcCLB.507689.10	NaN	NaN	#DIV/0!	NaN	23.3224	23.3224	NaN	1	no
TcCLB.511129.60	hypothetical protein, conserved	692.977	531.507	574.104	599.529	0.766991	0.221588	no		183.577	29.3576	106.467	0.15992	1.41088e-19	G1	Multicopy	TcCLB.511129.60;TcCLB.510249.30;TcCLB.511911.90	NaN	NaN	#DIV/0!	25.0621	NaN	25.0621	NaN	1	no
TcCLB.510149.90	Golgi vesicular membrane trafficking protein, putative	65.1517	66.818	70.0127	67.3275	1.02558	0.977717	no		96.1131	14.6609	55.387	0.152538	1.9269e-13	G1	Single copy	-	NaN	NaN	#DIV/0!	23.965	NaN	23.965	NaN	1	no
TcCLB.511411.30	arginine permease	6368.08	3739.78	3825.7	4644.52	0.58727	0.00625353	G1	G1	4531.06	659.563	2595.31	0.145565	1.72965e-36	G1	Single copy	-	NaN	NaN	#DIV/0!	23.6595	NaN	23.6595	NaN	1	no
TcCLB.511067.14	BolA-like protein, putative	270.478	333.078	279.051	294.202	1.23144	0.390671	no		184.276	25.8761	105.076	0.14042	9.93989e-15	G1	Single copy	-	NaN	NaN	#DIV/0!	NaN	26.8765	26.8765	NaN	1	no
TcCLB.510073.17	cysteine peptidase (C-terminal), putative	875.599	1218.92	689.125	927.882	1.3921	0.108923	S	S	156.503	21.0904	88.7966	0.13476	6.7127e-17	G1	Multicopy	TcCLB.507603.270;TcCLB.507603.260;TcCLB.510073.17	NaN	27.93	27.93	NaN	NaN	#DIV/0!	NaN	1	no
TcCLB.504343.30	retrotransposon hot spot (RHS) protein, putative	195.455	220.702	221.04	212.399	1.12917	0.650193	no		1.81276	0.683884	1.24832	0.377261	0.688655	no	Minority	TcCLB.506683.210;TcCLB.507907.60;TcCLB.507907.30;TcCLB.504343.30	NaN	NaN	#DIV/0!	NaN	22.7356	22.7356	NaN	1	no
TcCLB.511623.20	hypothetical protein, conserved	597.224	2391.27	1353.25	1447.25	4.00398	3.46996e-11	S	S	44.8976	225.97	135.434	5.03302	8.47422e-18	S	Single copy	-	NaN	NaN	#DIV/0!	24.3713	24.7481	24.5597	NaN	1	S
TcCLB.511001.160	hypothetical protein, conserved	4578.39	4882.77	5220.95	4894.04	1.06648	0.740435	no		299.112	1436.71	867.912	4.80326	1.04899e-14	S	Single copy	-	NaN	NaN	#DIV/0!	24.4579	24.491	24.4744	NaN	1	S
TcCLB.511527.9	SPRY domain/HECT-domain (ubiquitin-transferase), putative	68.1131	98.2022	113.021	93.1119	1.44175	0.291544	no		46.2883	206.081	126.185	4.45212	5.02616e-08	S	Single copy	-	NaN	NaN	#DIV/0!	24.2497	24.4087	24.3292	NaN	1	S
TcCLB.506563.10	pumilio/PUF RNA binding protein 9, putative	1201.36	1996.44	4041.73	2413.18	1.66182	0.0117547	G2	S	94.7134	415.899	255.306	4.39113	3.38314e-20	S	Single copy	-	NaN	NaN	#DIV/0!	25.3629	24.9909	25.1769	NaN	1	S
TcCLB.509453.90	hypothetical protein, conserved	1735.4	1577.31	1899.35	1737.35	0.908901	0.634905	no		77.5214	254.714	166.118	3.28573	3.62041e-08	S	Single copy	-	NaN	NaN	#DIV/0!	26.9732	26.9129	26.943	NaN	1	S
TcCLB.506365.20	retrotransposon hot spot protein (RHS, pseudogene), putative	1291.19	1635.02	1952.35	1626.19	1.26629	0.242323	no		44.5824	144.276	94.4292	3.23617	1.24993e-07	S	Multicopy	TcCLB.506365.20;TcCLB.509829.9	NaN	NaN	#DIV/0!	25.03	24.96	24.995	NaN	1	S
TcCLB.506351.9	5'-3' exoribonuclease A, putative (fragment)	284.298	279.421	412.075	325.265	0.982844	0.954563	no		64.752	209.501	137.126	3.23543	4.98323e-10	S	Single copy	-	NaN	NaN	#DIV/0!	25.8175	25.9358	25.8767	NaN	1	S
TcCLB.503529.30	hypothetical protein, conserved	622.889	824.088	950.173	799.05	1.32301	0.188973	no		53.5764	168.726	111.151	3.14926	1.22239e-07	S	Single copy	-	NaN	NaN	#DIV/0!	24.4974	23.9465	24.222	NaN	1	S
TcCLB.505945.10	DNA repair and recombination helicase protein PIF5, putative	1020.71	1632.99	1249.23	1300.98	1.59986	0.0209464	no		45.8851	119.731	82.8083	2.60937	6.69986e-06	S	Single copy	-	NaN	NaN	#DIV/0!	24.435	24.8204	24.6277	NaN	1	S
TcCLB.511869.9	dynein heavy chain, putative (fragment)	79.9589	85.0411	140.025	101.675	1.06356	0.88242	no		100.181	261.135	180.658	2.60662	0.000143155	S	Single copy	-	NaN	NaN	#DIV/0!	24.7223	25.7528	25.2376	NaN	1	S
TcCLB.511467.50	hypothetical protein, conserved	1279.34	1245.24	1409.26	1311.28	0.973348	0.897103	no		93.6081	241.376	167.492	2.57858	5.93827e-08	S	Single copy	-	NaN	NaN	#DIV/0!	26.9344	25.7251	26.3298	NaN	1	S
TcCLB.508557.29	CRAL/TRIO domain containing protein, putative	2218.12	2445.94	2699.49	2454.52	1.10271	0.621477	no		172.09	371.356	271.723	2.15792	3.5446e-05	S	Majority	TcCLB.508557.29;TcCLB.430539.10	NaN	NaN	#DIV/0!	24.5594	24.8279	24.6936	NaN	1	S
TcCLB.507093.240	hypothetical protein, conserved	3264.49	3308.5	3263.59	3278.86	1.01348	0.946528	no		56.6382	121.8	89.2193	2.1505	0.0013111	S	Single copy	-	NaN	NaN	#DIV/0!	24.9001	25.0796	24.9898	NaN	1	S
TcCLB.510737.119	hypothetical protein, conserved	403.743	449.503	370.067	407.771	1.11334	0.641264	no		46.1496	97.7583	71.9539	2.11829	0.000990345	S	Single copy	-	NaN	NaN	#DIV/0!	24.6066	24.3444	24.4755	NaN	1	S
TcCLB.508347.30	EB1-like C-terminal motif containing protein, putative	1541.92	1471.01	1438.26	1483.73	0.954009	0.817178	no		43.6478	83.4451	63.5465	1.91178	0.00361049	no	Single copy	-	NaN	NaN	#DIV/0!	24.204	24.1524	24.1782	NaN	1	S
TcCLB.506925.550	cysteine peptidase, Clan CA, family C2, putative, frameshift	94.7661	109.339	146.027	116.71	1.15377	0.669698	no		247.56	458.972	353.266	1.85399	0.00374919	no	Single copy	-	NaN	NaN	#DIV/0!	26.2949	26.2771	26.286	NaN	1	S
TcCLB.511067.10	tubulin folding cofactor D, putative	1048.35	1135.91	1217.22	1133.83	1.08352	0.698434	no		250.196	457.221	353.708	1.82745	0.000246337	no	Single copy	-	NaN	NaN	#DIV/0!	24.7969	24.8299	24.8134	NaN	1	S
TcCLB.506363.50	PPR repeat family, putative	1423.47	1503.4	1451.26	1459.38	1.05616	0.788463	no		58.0579	104.993	81.5256	1.80842	0.0104129	no	Single copy	-	NaN	NaN	#DIV/0!	25.2413	24.7997	25.0205	NaN	1	S
TcCLB.506859.80	hypothetical protein, conserved	1440.25	2141.21	1481.27	1687.58	1.4867	0.0475301	no		118.752	210.984	164.868	1.77669	0.000826942	no	Single copy	-	NaN	NaN	#DIV/0!	24.8144	24.7697	24.792	NaN	1	S
TcCLB.506265.30	mitochondrial DNA polymerase I protein A, putative	905.213	759.295	752.137	805.548	0.838803	0.403813	no		72.4014	123.886	98.1436	1.7111	0.0105148	no	Single copy	-	NaN	NaN	#DIV/0!	25.9293	26.3207	26.125	NaN	1	S
TcCLB.509233.50	hypothetical protein, conserved	3246.72	3469.47	3299.6	3338.6	1.06861	0.73485	no		268.548	449.499	359.023	1.67381	0.00157445	no	Single copy	-	NaN	NaN	#DIV/0!	24.6309	24.8267	24.7288	NaN	1	S
TcCLB.511217.110	hypothetical protein, conserved	2790.66	2305.22	2691.49	2595.79	0.826048	0.332259	no		97.7514	163.035	130.393	1.66785	0.0154931	no	Single copy	-	NaN	NaN	#DIV/0!	24.8582	25.0685	24.9633	NaN	1	S
TcCLB.504147.170	gamma-tubulin complex component 2	470.869	477.85	542.099	496.939	1.01483	0.954713	no		62.9428	101.062	82.0026	1.60562	0.0233678	no	Single copy	-	NaN	NaN	#DIV/0!	24.1901	24.287	24.2385	NaN	1	S
TcCLB.504147.320	hypothetical protein, conserved	1034.53	810.927	801.146	882.201	0.783861	0.242645	no		96.0836	153.306	124.695	1.59555	0.0131904	no	Single copy	-	NaN	NaN	#DIV/0!	23.9631	24.3559	24.1595	NaN	1	S
TcCLB.506493.9	CHAT domain containing protein, putative	904.226	854.46	1040.19	932.959	0.944963	0.789713	no		179.503	286.396	232.95	1.5955	0.00895733	no	Single copy	-	NaN	NaN	#DIV/0!	24.1403	24.3488	24.2446	NaN	1	S
TcCLB.508277.10	condensin subunit 1, putative	1208.27	1371.79	1434.26	1338.11	1.13534	0.533433	no		159.18	250.996	205.088	1.57681	0.00969997	no	Single copy	-	NaN	NaN	#DIV/0!	24.2526	25.071	24.6618	NaN	1	S
TcCLB.506859.130	hypothetical protein, conserved	257.645	237.913	239.043	244.867	0.923411	0.760092	no		37.3468	58.783	48.0649	1.57398	0.072345	no	Single copy	-	NaN	NaN	#DIV/0!	24.8219	24.9436	24.8828	NaN	1	S
TcCLB.506941.120	hypothetical protein, conserved	774.91	769.419	691.126	745.152	0.992914	0.977942	no		39.0312	61.0898	50.0605	1.56515	0.0908498	no	Single copy	-	NaN	NaN	#DIV/0!	24.2246	24.157	24.1908	NaN	1	S
TcCLB.511425.10	serine/threonine protein phosphatase 2A regulatory subunit, putative	267.517	319.916	354.064	313.832	1.19587	0.464279	no		51.2572	79.796	65.5266	1.55678	0.0750861	no	Single copy	-	NaN	NaN	#DIV/0!	25.916	26.574	26.245	NaN	1	S
TcCLB.510325.60	hypothetical protein, conserved	688.041	697.539	750.136	711.906	1.0138	0.953969	no		48.5541	74.8603	61.7072	1.54179	0.0746766	no	Single copy	-	NaN	NaN	#DIV/0!	24.2308	24.9853	24.6081	NaN	1	S
TcCLB.505989.70	surface protease GP63, putative	694.951	764.357	751.136	736.815	1.09987	0.657315	no		51.5204	18.6165	35.0685	0.361341	0.00107347	no	Single copy	-	NaN	NaN	#DIV/0!	NaN	21.4009	21.4009	NaN	1	no
TcCLB.503579.100	nucleotide-binding protein, putative	1050.32	908.117	868.158	942.2	0.864607	0.483901	no		35.4858	53.2879	44.3868	1.50167	0.176292	no	Single copy	-	NaN	NaN	#DIV/0!	25.067	24.5193	24.7931	NaN	1	S
TcCLB.506135.70	hypothetical protein, conserved	608.082	889.894	1242.23	913.401	1.46344	0.0730331	G2	S	67.1452	100.821	83.9831	1.50154	0.0693181	no	Single copy	-	NaN	NaN	#DIV/0!	24.7439	24.96	24.8519	NaN	1	S
TcCLB.506287.200	mitochondrial DNA ligase homolog, putative	1173.72	1396.09	875.159	1148.32	1.18946	0.394121	S	S	115.988	168.508	142.248	1.4528	0.062124	no	Single copy	-	NaN	NaN	#DIV/0!	24.6349	24.1457	24.3903	NaN	1	S
TcCLB.511001.60	CAMK/CAMKL family protein kinase, putative	4382.93	3033.13	3395.62	3603.89	0.692033	0.0594408	no		208.625	302.067	255.346	1.44789	0.029251	no	Single copy	-	NaN	NaN	#DIV/0!	24.9862	24.3299	24.658	NaN	1	S
TcCLB.511871.100	Flagellum attachment zone protein 13	616.967	588.201	605.11	603.426	0.953375	0.830797	no		61.1939	88.0168	74.6054	1.43833	0.0921207	no	Single copy	-	NaN	NaN	#DIV/0!	24.5279	24.8597	24.6938	NaN	1	S
TcCLB.509205.10	translation initiation factor EIF-2B subunit, putative	973.326	800.803	846.154	873.428	0.822749	0.351138	no		52.5123	75.2522	63.8822	1.43304	0.182825	no	Single copy	-	NaN	NaN	#DIV/0!	25.5284	25.7916	25.66	NaN	1	S
TcCLB.506519.90	hypothetical protein, conserved	619.928	1079.21	590.107	763.082	1.74087	0.00846901	S	S	64.1281	91.4084	77.7683	1.4254	0.129339	no	Single copy	-	NaN	NaN	#DIV/0!	24.4518	24.3418	24.3968	NaN	1	S
TcCLB.509099.10	GTP-binding protein, putative	720.617	802.828	676.123	733.189	1.11408	0.612428	no		76.514	102.311	89.4123	1.33715	0.211813	no	Single copy	-	NaN	NaN	#DIV/0!	25.6926	24.4196	25.0561	NaN	1	S
TcCLB.509007.30	hypothetical protein, conserved	2640.62	3633.48	2757.5	3010.53	1.376	0.103411	no		214.936	285.015	249.975	1.32605	0.162686	no	Single copy	-	NaN	NaN	#DIV/0!	24.5807	24.2863	24.4335	NaN	1	S
TcCLB.503599.30	Tripartite attachment complex protein 65	432.37	493.036	418.076	447.827	1.14031	0.562329	no		103.878	135.33	119.604	1.30278	0.221493	no	Single copy	-	NaN	NaN	#DIV/0!	24.6206	24.1568	24.3887	NaN	1	S
TcCLB.508605.40	retrotransposon hot spot protein (RHS, pseudogene), putative	135.239	93.1402	111.02	113.133	0.688708	0.229516	no		52.4989	18.7132	35.6061	0.356448	0.00224644	no	Minority	TcCLB.505943.110;TcCLB.507105.100;TcCLB.511585.269;TcCLB.508605.40;TcCLB.511349.80;TcCLB.511677.5;TcCLB.509121.10;TcCLB.508325.270;TcCLB.506717.60	25.2552	NaN	25.2552	NaN	NaN	#DIV/0!	NaN	1	no
TcCLB.511055.20	retrotransposon hot spot (RHS) protein, putative	1344.49	1357.62	1440.26	1380.79	1.00976	0.964551	no		108.767	140.359	124.563	1.29046	0.333965	no	Single copy	-	NaN	NaN	#DIV/0!	25.5798	26.1635	25.8717	NaN	1	S
TcCLB.507673.30	hypothetical protein, conserved	920.021	858.51	829.151	869.227	0.933142	0.743253	no		76.354	97.566	86.96	1.27781	0.305389	no	Single copy	-	NaN	NaN	#DIV/0!	24.8863	24.2156	24.551	NaN	1	S
TcCLB.510351.40	ATP-dependent RNA helicase, putative	1660.38	1726.13	1800.33	1728.95	1.0396	0.848083	no		170.327	214.753	192.54	1.26082	0.218256	no	Single copy	-	NaN	NaN	#DIV/0!	25.4576	24.726	25.0918	NaN	1	S
TcCLB.506925.450	autophagy protein APG9, putative	1376.08	1089.34	1070.19	1178.54	0.791621	0.252091	no		128.406	161.474	144.94	1.25753	0.293489	no	Single copy	-	NaN	NaN	#DIV/0!	26.1454	27.9994	27.0724	NaN	1	S
TcCLB.509537.70	hypothetical protein, conserved	254.684	285.495	346.063	295.414	1.12098	0.649968	no		43.0191	53.4501	48.2346	1.24247	0.513053	no	Single copy	-	NaN	NaN	#DIV/0!	24.6267	24.5686	24.5977	NaN	1	S
TcCLB.510253.10	Ubiquitin family, putative	944.699	863.572	577.105	795.125	0.914124	0.669195	no		76.4651	94.842	85.6535	1.24033	0.348298	no	Single copy	-	NaN	NaN	#DIV/0!	24.5142	24.0991	24.3066	NaN	1	S
TcCLB.507089.230	hypothetical protein, conserved	968.391	698.552	756.137	807.693	0.721353	0.120316	no		106.728	131.341	119.035	1.23062	0.326529	no	Single copy	-	NaN	NaN	#DIV/0!	24.7422	24.6792	24.7107	NaN	1	S
TcCLB.506179.10	ferric reductase transmembrane protein, putative	1477.76	1738.28	1622.29	1612.78	1.1763	0.419242	no		399.619	486.485	443.052	1.21737	0.279671	no	Single copy	-	NaN	NaN	#DIV/0!	24.3275	24.1463	24.2369	NaN	1	S
TcCLB.506811.40	hypothetical protein, conserved	1284.28	1249.29	1692.31	1408.63	0.97276	0.894714	no		195.761	235.325	215.543	1.2021	0.351079	no	Single copy	-	NaN	NaN	#DIV/0!	26.8398	27.2857	27.0627	NaN	1	S
TcCLB.510857.30	hypothetical protein, conserved	724.566	726.899	789.143	746.869	1.00322	0.99307	no		149.1	177.701	163.401	1.19183	0.409913	no	Single copy	-	NaN	NaN	#DIV/0!	24.6762	24.8127	24.7445	NaN	1	S
TcCLB.507757.50	serine/threonine-protein phosphatase PP1, putative	951.609	939.501	954.173	948.428	0.987276	0.954698	no		127.521	151.97	139.746	1.19173	0.342646	no	Single copy	-	NaN	NaN	#DIV/0!	25.8591	26.2866	26.0729	NaN	1	S
TcCLB.509885.10	V-type proton ATPase subunit D, putative	764.051	911.154	1005.18	893.463	1.19253	0.4027	no		274.65	319.641	297.145	1.16381	0.444161	no	Single copy	-	NaN	NaN	#DIV/0!	26.5179	26.6278	26.5729	NaN	1	S
TcCLB.506735.30	hypothetical protein, conserved	1625.83	1433.55	1583.29	1547.56	0.881734	0.532715	no		115.905	134.513	125.209	1.16055	0.457944	no	Single copy	-	NaN	NaN	#DIV/0!	24.619	24.6917	24.6553	NaN	1	S
TcCLB.505943.20	oxidoreductase, putative	249.748	237.913	212.039	233.233	0.95261	0.85805	no		66.2788	76.6318	71.4553	1.1562	0.588106	no	Single copy	-	NaN	NaN	#DIV/0!	24.3007	24.2813	24.291	NaN	1	S
TcCLB.507627.20	proton motive ATPase 1, putative	3560.64	4044.51	4515.82	4040.32	1.1359	0.513346	no		1728.38	1995.14	1861.76	1.15434	0.353818	no	Single copy	-	NaN	NaN	#DIV/0!	28.533	28.9794	28.7562	NaN	1	S
TcCLB.503803.10	rRNA biogenesis protein, putative	782.807	750.184	776.141	769.711	0.958325	0.844583	no		193.007	221.85	207.429	1.14944	0.572132	no	Single copy	-	NaN	NaN	#DIV/0!	24.8923	25.9415	25.4169	NaN	1	S
TcCLB.510763.30	hypothetical protein, conserved	115.496	166.033	163.03	148.186	1.43756	0.211807	no		52.633	60.4317	56.5324	1.14817	0.79278	no	Multicopy	TcCLB.510763.30;TcCLB.510759.10	NaN	NaN	#DIV/0!	24.32	24.18	24.25	NaN	1	S
TcCLB.506543.20	ATP-grasp domain containing protein, putative	1531.06	1611.73	922.168	1354.99	1.05269	0.800203	S	S	84.6262	96.2239	90.425	1.13705	0.567247	no	Single copy	-	NaN	NaN	#DIV/0!	23.9175	24.6298	24.2737	NaN	1	S
TcCLB.505807.190	polynucleotide kinase 3'-phosphatase, putative	381.039	367.499	358.065	368.868	0.964466	0.88409	no		73.2414	83.2113	78.2264	1.13612	0.596828	no	Single copy	-	NaN	NaN	#DIV/0!	24.6702	23.641	24.1556	NaN	1	S
TcCLB.505009.40	Domain of unknown function (DUF4498), putative	643.62	748.159	752.137	714.638	1.16242	0.483074	no		91.9314	104.259	98.095	1.13409	0.587139	no	Single copy	-	NaN	NaN	#DIV/0!	24.4442	24.3268	24.3855	NaN	1	S
TcCLB.508647.120	hypothetical protein, conserved	696.925	581.114	598.109	625.383	0.833825	0.40092	no		65.7904	73.0296	69.41	1.11003	0.660369	no	Single copy	-	NaN	NaN	#DIV/0!	24.3414	23.9263	24.1338	NaN	1	S
TcCLB.509011.30	hypothetical protein	425.46	343.201	313.057	360.573	0.806659	0.35441	no		62.9183	69.5542	66.2362	1.10547	0.631276	no	Single copy	-	NaN	NaN	#DIV/0!	25.3621	26.6185	25.9903	NaN	1	S
TcCLB.507585.10	amino acid transporter, putative	6805.39	5889.09	5565.01	6086.5	0.865358	0.453865	no		817.157	896.721	856.939	1.09737	0.574931	no	Single copy	-	NaN	NaN	#DIV/0!	25.4554	25.4844	25.4699	NaN	1	S
TcCLB.509167.160	hypothetical protein	945.686	800.803	858.156	868.215	0.846796	0.427772	no		97.4432	106.44	101.942	1.09233	0.644464	no	Single copy	-	NaN	NaN	#DIV/0!	25.2708	24.9593	25.1151	NaN	1	S
TcCLB.507869.10	NADH-ubiquinone oxidoreductase, mitochondrial, putative	2094.72	1933.67	2270.41	2099.6	0.923115	0.688323	no		178.834	193.61	186.222	1.08262	0.702678	no	Single copy	-	NaN	NaN	#DIV/0!	24.5364	24.8013	24.6689	NaN	1	S
TcCLB.506457.120	hypothetical protein, conserved	570.571	542.643	538.098	550.437	0.951053	0.824066	no		152.235	162.643	157.439	1.06836	0.776894	no	Single copy	-	NaN	NaN	#DIV/0!	24.8311	25.0675	24.9493	NaN	1	S
TcCLB.506929.40	target SNARE, putative	803.537	909.13	1016.18	909.617	1.13141	0.557538	no		48.8896	52.0423	50.4659	1.06449	0.74271	no	Single copy	-	NaN	NaN	#DIV/0!	24.0365	24.4872	24.2618	NaN	1	S
TcCLB.508647.40	replication factor C, subunit 1, putative	1099.68	1012.39	1068.19	1060.09	0.920625	0.690261	no		188.387	197.659	193.023	1.04922	0.794416	no	Single copy	-	NaN	NaN	#DIV/0!	24.1809	24.5211	24.351	NaN	1	S
TcCLB.503803.4	serine/threonine protein phosphatase 2A regulatory subunit, putative (fragment)	157.943	179.194	206.037	181.058	1.13454	0.6567	no		103.93	108.199	106.064	1.04107	0.880014	no	Single copy	-	NaN	NaN	#DIV/0!	23.7339	25.0034	24.3686	NaN	1	S
TcCLB.511109.20	signal recognition particle receptor beta subunit, putative	537.995	637.808	669.122	614.975	1.18553	0.436257	no		147.671	153.049	150.36	1.03642	0.8367	no	Single copy	-	NaN	NaN	#DIV/0!	27.4198	27.8433	27.6316	NaN	1	S
TcCLB.503697.110	Soluble NSF attachment protein, SNAP, putative	683.105	597.312	668.121	649.513	0.874407	0.536047	no		62.234	64.3595	63.2968	1.03415	0.961786	no	Single copy	-	NaN	NaN	#DIV/0!	24.754	24.577	24.6655	NaN	1	S
TcCLB.511127.280	hypothetical protein, conserved	583.404	496.073	462.084	513.854	0.850308	0.463371	no		84.8118	87.104	85.9579	1.02703	0.900923	no	Single copy	-	NaN	NaN	#DIV/0!	24.2061	25.3834	24.7947	NaN	1	S
TcCLB.508325.160	retrotransposon hot spot (RHS) protein, putative	2677.14	3334.82	3162.57	3058.18	1.24567	0.262596	no		87.094	88.0114	87.5527	1.01053	0.954431	no	Majority	TcCLB.508325.160;TcCLB.504099.40;TcCLB.504229.4	NaN	NaN	#DIV/0!	24.6373	24.6716	24.6545	NaN	1	S
TcCLB.511315.30	hypothetical protein, conserved	575.506	493.036	600.109	556.217	0.856699	0.485084	no		131.323	132.207	131.765	1.00674	0.998844	no	Single copy	-	NaN	NaN	#DIV/0!	24.0015	24.9928	24.4972	NaN	1	S
TcCLB.503453.90	Ankyrin repeats (3 copies), putative	552.802	565.928	590.107	569.612	1.02374	0.920602	no		61.0113	61.0757	61.0435	1.00105	0.935851	no	Single copy	-	NaN	NaN	#DIV/0!	24.4876	25.3269	24.9072	NaN	1	S
TcCLB.510597.40	nucleoporin (NUP54/57), putative	284.298	257.148	269.049	270.165	0.904501	0.69122	no		76.1498	73.3384	74.7441	0.96308	0.874161	no	Single copy	-	NaN	NaN	#DIV/0!	24.1818	24.7314	24.4566	NaN	1	S
TcCLB.510719.210	hypothetical protein, conserved	1069.08	952.662	1252.23	1091.32	0.891105	0.578676	no		162.757	156.114	159.435	0.959181	0.817119	no	Single copy	-	NaN	NaN	#DIV/0!	25.6558	24.9112	25.2835	NaN	1	S
TcCLB.511071.150	hypothetical protein, conserved	707.784	647.932	616.112	657.276	0.915437	0.683414	no		112.588	106.086	109.337	0.942245	0.849879	no	Single copy	-	NaN	NaN	#DIV/0!	25.3312	24.3615	24.8464	NaN	1	S
TcCLB.506661.140	hypothetical protein, conserved	897.316	946.588	907.165	917.023	1.05491	0.800465	no		224.178	209.105	216.642	0.932765	0.710663	no	Single copy	-	NaN	NaN	#DIV/0!	24.215	24.4292	24.3221	NaN	1	S
TcCLB.510611.20	UDP-glucuronic acid/UDP-N-acetylgalactosamine transporter, putative	160.905	132.624	133.024	142.184	0.824236	0.506868	no		34.7442	11.5088	23.1265	0.331243	0.00134829	no	Single copy	-	21.4572	NaN	21.4572	NaN	NaN	#DIV/0!	NaN	1	no
TcCLB.510323.90	hypothetical protein, conserved	983.198	947.601	883.16	937.986	0.963794	0.862189	no		74.0828	68.6734	71.3781	0.926982	0.777035	no	Single copy	-	NaN	NaN	#DIV/0!	24.3644	24.3574	24.3609	NaN	1	S
TcCLB.507257.110	hypothetical protein, conserved	440.267	311.817	333.061	361.715	0.708245	0.137447	no		71.4724	65.9652	68.7188	0.922947	0.683199	no	Single copy	-	NaN	NaN	#DIV/0!	24.3042	24.129	24.2166	NaN	1	S
TcCLB.506483.69	mitogen activated protein kinase 4, putative	554.776	605.411	490.089	550.092	1.09127	0.692667	no		44.5346	40.9669	42.7507	0.919889	0.709802	no	Single copy	-	NaN	NaN	#DIV/0!	24.6654	24.6617	24.6635	NaN	1	S
TcCLB.510091.110	mitochondrial RNA binding complex 1 subunit, putative	506.406	617.56	641.117	588.361	1.2195	0.366132	no		231.021	211.614	221.317	0.915994	0.616534	no	Single copy	-	NaN	NaN	#DIV/0!	26.7787	29.1354	27.957	NaN	1	S
TcCLB.507603.10	hypothetical protein, conserved (pseudogene)	444.216	536.569	558.101	512.962	1.2079	0.39846	no		108.947	98.5195	103.733	0.904289	0.591388	no	Single copy	-	NaN	NaN	#DIV/0!	25.1908	25.1001	25.1455	NaN	1	S
TcCLB.504035.120	High-temperature-induced dauer-formation protein, putative	769.974	736.01	678.123	728.036	0.955889	0.835486	no		172.091	154.864	163.478	0.899893	0.563052	no	Single copy	-	NaN	NaN	#DIV/0!	24.7071	24.8502	24.7787	NaN	1	S
TcCLB.504179.40	hypothetical protein, conserved	1178.65	1057.95	1023.19	1086.6	0.897594	0.600116	no		146.604	131.452	139.028	0.896649	0.589102	no	Single copy	-	NaN	NaN	#DIV/0!	24.2138	24.4517	24.3328	NaN	1	S
TcCLB.506163.80	katanin, putative	1213.2	992.146	1022.19	1075.84	0.81779	0.328008	no		134.841	119.256	127.048	0.884422	0.568075	no	Single copy	-	NaN	NaN	#DIV/0!	25.2232	25.3296	25.2764	NaN	1	S
TcCLB.506947.110	myosin heavy chain, putative, frameshift	367.219	494.048	634.115	498.461	1.34538	0.191891	G2	S	170.53	150.461	160.496	0.882312	0.513053	no	Single copy	-	NaN	NaN	#DIV/0!	24.6626	24.298	24.4803	NaN	1	S
TcCLB.419703.10	hypothetical protein	277.388	206.528	200.036	227.984	0.744546	0.243881	no		71.5158	62.9829	67.2494	0.880685	0.659397	no	Single copy	-	NaN	NaN	#DIV/0!	24.97	25.0625	25.0162	NaN	1	S
TcCLB.504147.280	trypanothione synthetase-like protein, putative	885.47	780.556	806.146	824.058	0.881515	0.550104	no		156.801	137.527	147.164	0.877079	0.541206	no	Single copy	-	NaN	NaN	#DIV/0!	24.0451	24.3371	24.1911	NaN	1	S
TcCLB.507739.70	Carnosine N-methyltransferase, putative	1182.6	1253.34	1328.24	1254.73	1.05982	0.778055	no		142.774	125.131	133.953	0.876429	0.497512	no	Single copy	-	NaN	NaN	#DIV/0!	24.4955	24.9937	24.7446	NaN	1	S
TcCLB.511743.10	hypothetical protein, conserved	1570.55	1229.05	1455.26	1418.29	0.782558	0.225838	no		155.006	135.147	145.077	0.87188	0.508554	no	Single copy	-	NaN	NaN	#DIV/0!	24.2093	24.8688	24.539	NaN	1	S
TcCLB.504935.20	hypothetical protein, conserved	1181.61	1220.95	1027.19	1143.25	1.03329	0.875313	no		97.4116	84.5288	90.9702	0.867749	0.509957	no	Single copy	-	NaN	NaN	#DIV/0!	26.445	24.1549	25.3	NaN	1	S
TcCLB.510523.10	translation initiation factor SUI1, putative	947.661	862.559	825.15	878.457	0.910199	0.65414	no		125.506	107.498	116.502	0.856516	0.494515	no	Single copy	-	NaN	NaN	#DIV/0!	24.3849	24.9473	24.6661	NaN	1	S
TcCLB.511911.90	hypothetical protein, conserved	85.8817	55.6817	68.0124	69.8586	0.648353	0.238854	no		4.12233	1.32627	2.7243	0.321728	0.269818	no	Multicopy	TcCLB.511129.60;TcCLB.510249.30;TcCLB.511911.90	NaN	NaN	#DIV/0!	25.0621	NaN	25.0621	NaN	1	no
TcCLB.504057.160	Retinal Maintenance, putative	241.851	223.739	180.033	215.208	0.925111	0.769495	no		57.726	48.1538	52.9399	0.834178	0.445161	no	Single copy	-	NaN	NaN	#DIV/0!	26.5212	25.7477	26.1344	NaN	1	S
TcCLB.511731.30	kinetoplastid-specific phospho-protein phosphatase, putative	798.602	1094.4	1336.24	1076.41	1.37039	0.12973	G2	S	126.005	104.859	115.432	0.832182	0.372304	no	Single copy	-	NaN	NaN	#DIV/0!	24.6496	25.7947	25.2221	NaN	1	S
TcCLB.511439.70	hypothetical protein, conserved	2476.75	2527.95	2144.39	2383.03	1.02067	0.918746	no		265.135	217.197	241.166	0.819194	0.26854	no	Single copy	-	NaN	NaN	#DIV/0!	25.5484	24.6042	25.0763	NaN	1	S
TcCLB.509475.10	mitogen-activated protein kinase 3, putative	782.807	607.436	767.139	719.128	0.775972	0.235984	no		182.914	148.956	165.935	0.814351	0.25585	no	Single copy	-	NaN	NaN	#DIV/0!	25.5428	25.751	25.6469	NaN	1	S
TcCLB.503637.10	hypothetical protein, conserved	216.185	250.061	303.055	256.434	1.1567	0.57349	no		103.246	83.7014	93.4737	0.810699	0.308613	no	Single copy	-	NaN	NaN	#DIV/0!	24.7862	24.473	24.6296	NaN	1	S
TcCLB.509551.80	hypothetical protein, conserved	260.607	235.888	218.04	238.178	0.905148	0.699399	no		49.15	15.5386	32.3443	0.316147	0.000312641	no	Single copy	-	NaN	NaN	#DIV/0!	NaN	23.0196	23.0196	NaN	1	no
TcCLB.510105.9	ATP-dependent DEAD/H RNA helicase, putative	720.617	603.387	710.129	678.044	0.83732	0.410045	no		145.31	117.592	131.451	0.809253	0.306327	no	Single copy	-	NaN	NaN	#DIV/0!	25.403	25.1184	25.2607	NaN	1	S
TcCLB.506363.110	RNA editing ligase, putative	517.265	594.275	580.105	563.882	1.14888	0.529329	no		151.601	121.561	136.581	0.80185	0.296865	no	Single copy	-	NaN	NaN	#DIV/0!	26.0597	26.2335	26.1466	NaN	1	S
TcCLB.509831.50	intraflagellar transport protein 88, putative (fragment)	1066.12	1219.93	1373.25	1219.77	1.14428	0.511816	no		109.367	85.4233	97.395	0.781072	0.321576	no	Single copy	-	NaN	NaN	#DIV/0!	25.8567	26.6077	26.2322	NaN	1	S
TcCLB.503813.20	hypothetical protein, conserved	970.365	929.377	1037.19	978.977	0.957761	0.838614	no		420.266	325.632	372.949	0.774824	0.0954047	no	Single copy	-	NaN	NaN	#DIV/0!	25.6529	26.5878	26.1203	NaN	1	S
TcCLB.503981.40	DnaJ chaperone protein, putative	2227	2315.34	2406.44	2316.26	1.03967	0.845434	no		457.842	353.156	405.499	0.771349	0.0993902	no	Single copy	-	NaN	NaN	#DIV/0!	25.8701	26.3024	26.0863	NaN	1	S
TcCLB.503897.70	hypothetical protein, conserved	973.326	790.679	1515.28	1093.09	0.812348	0.320751	G2	G1	66.3581	51.0146	58.6863	0.768776	0.310498	no	Single copy	-	NaN	NaN	#DIV/0!	25.5342	24.3281	24.9312	NaN	1	S
TcCLB.505123.20	hypothetical protein, conserved	169.789	198.429	163.03	177.083	1.16868	0.57004	no		46.1933	14.3129	30.2531	0.309848	0.00018449	no	Multicopy	TcCLB.510841.20;TcCLB.508921.20;TcCLB.505123.20	NaN	NaN	#DIV/0!	22.59	23.67	23.13	NaN	1	no
TcCLB.511133.20	thymidine kinase, putative	1841.03	2623.11	1181.21	1881.79	1.42481	0.0740674	S	S	359.065	275.758	317.411	0.76799	0.14317	no	Single copy	-	NaN	NaN	#DIV/0!	25.6146	25.6478	25.6312	NaN	1	S
TcCLB.509645.10	hypothetical protein, conserved	54.2931	58.7188	49.0089	54.0069	1.08152	0.874388	no		5.89089	1.80986	3.85037	0.30723	0.210516	no	Multicopy	TcCLB.509645.19;TcCLB.509645.10	NaN	24.98	24.98	NaN	NaN	#DIV/0!	NaN	1	no
TcCLB.510345.50	hypothetical protein, conserved	524.175	522.395	522.095	522.888	0.996605	0.99458	no		88.9149	66.5623	77.7386	0.748607	0.270882	no	Single copy	-	NaN	NaN	#DIV/0!	25.0897	24.3922	24.741	NaN	1	S
TcCLB.507669.150	glycosomal membrane protein, putative	266.53	235.888	260.047	254.155	0.885034	0.632546	no		61.1522	18.6229	39.8876	0.304534	4.38921e-05	no	Single copy	-	NaN	NaN	#DIV/0!	23.2121	NaN	23.2121	NaN	1	no
TcCLB.511467.70	hypothetical protein, conserved	646.581	912.167	545.099	701.282	1.41075	0.103811	S	S	55.1197	41.1009	48.1103	0.745667	0.318074	no	Single copy	-	NaN	NaN	#DIV/0!	23.8328	25.6213	24.727	NaN	1	S
TcCLB.508183.4	aspartyl aminopeptidase, putative (fragment)	590.314	539.606	479.087	536.336	0.9141	0.68536	no		91.4485	67.0847	79.2666	0.733579	0.144822	no	Single copy	-	NaN	NaN	#DIV/0!	24.8871	25.5328	25.2099	NaN	1	S
TcCLB.508307.80	mitochondrial RNA binding complex 1 subunit, putative	947.661	669.192	787.143	801.332	0.706152	0.0989497	no		215.238	156.085	185.662	0.725176	0.0674769	no	Single copy	-	NaN	NaN	#DIV/0!	24.9135	25.5551	25.2343	NaN	1	S
TcCLB.511179.130	hypothetical protein, conserved	648.555	565.928	582.106	598.863	0.872598	0.532318	no		130.825	94.6149	112.72	0.723219	0.1134	no	Single copy	-	NaN	NaN	#DIV/0!	24.3446	24.1419	24.2432	NaN	1	S
TcCLB.511585.20	KREL1	1152	1303.96	1286.23	1247.4	1.13191	0.544602	no		213.154	148.987	181.07	0.698962	0.0381035	no	Single copy	-	NaN	NaN	#DIV/0!	26.1562	26.0491	26.1027	NaN	1	S
TcCLB.506893.25	U6 snRNA-associated Sm-like protein LSm6p	85.8817	98.2022	61.0111	81.6983	1.14346	0.702808	no		22.3234	6.62257	14.473	0.296665	0.00787881	no	Single copy	-	NaN	NaN	#DIV/0!	20.0607	NaN	20.0607	NaN	1	no
TcCLB.508347.70	Engulfment and cell motility domain-containing protein	448.165	499.11	459.083	468.786	1.11368	0.634687	no		68.6008	46.9128	57.7568	0.683853	0.112524	no	Single copy	-	NaN	NaN	#DIV/0!	25.5272	24.7347	25.1309	NaN	1	S
TcCLB.506483.40	UDP-Gal or UDP-GlcNAc-dependent glycosyltransferase, putative, interrupted	41.4602	88.0783	71.0129	66.8504	2.12441	0.0474432	no		12.0492	3.56945	7.80935	0.296239	0.0367701	no	Multicopy	TcCLB.503949.40;TcCLB.506483.40	NaN	NaN	#DIV/0!	NaN	20.24	20.24	NaN	1	no
TcCLB.504099.40	retrotransposon hot spot protein (RHS, pseudogene), putative	1474.8	1485.18	1669.3	1543.09	1.00704	0.974827	no		103.341	70.3074	86.8242	0.680344	0.130661	no	Minority	TcCLB.508325.160;TcCLB.504099.40;TcCLB.504229.4	NaN	NaN	#DIV/0!	24.6373	24.6716	24.6545	NaN	1	S
TcCLB.508951.40	acyl-CoA dehydrogenase, putative	581.429	655.019	645.117	627.188	1.12657	0.584759	no		145.303	98.1212	121.712	0.675285	0.0379221	no	Single copy	-	NaN	NaN	#DIV/0!	24.586	24.9398	24.7629	NaN	1	S
TcCLB.504867.70	cytochrome c oxidase assembly protein, putative	1082.9	1105.53	912.166	1033.53	1.0209	0.92302	no		188.022	126.47	157.246	0.672634	0.0480629	no	Single copy	-	NaN	NaN	#DIV/0!	25.8273	25.6805	25.7539	NaN	1	S
TcCLB.506503.100	U3 snoRNA-associated protein UTP11, putative	923.969	966.836	917.167	935.991	1.04639	0.830407	no		183.121	122.89	153.005	0.671083	0.0286313	no	Single copy	-	NaN	NaN	#DIV/0!	24.1465	24.2016	24.1741	NaN	1	S
TcCLB.469435.4	ribosomal protein L14, putative	201.378	227.789	191.035	206.734	1.13115	0.642597	no		88.3992	59.2212	73.8102	0.669929	0.119346	no	Single copy	-	NaN	NaN	#DIV/0!	25.428	24.8752	25.1516	NaN	1	S
TcCLB.506945.330	Protein of unknown function (DUF3808), putative	2507.35	2276.87	2586.47	2456.9	0.908079	0.625981	no		431.129	288.18	359.655	0.668431	0.0104586	no	Single copy	-	NaN	NaN	#DIV/0!	26.7643	27.1593	26.9618	NaN	1	S
TcCLB.506885.380	hypothetical protein, conserved	877.573	762.332	818.149	819.351	0.868682	0.504967	no		166.857	110.669	138.763	0.663258	0.0248849	no	Single copy	-	NaN	NaN	#DIV/0!	24.9991	25.4856	25.2424	NaN	1	S
TcCLB.506265.200	hypothetical protein, conserved	382.026	474.813	406.074	420.971	1.24288	0.340104	no		93.4972	61.3574	77.4273	0.656249	0.0565058	no	Single copy	-	NaN	NaN	#DIV/0!	24.6845	24.3461	24.5153	NaN	1	S
TcCLB.506211.10	lipoic acid synthetase, mitochondrial precursor, putative	1287.24	1159.19	1135.21	1193.88	0.900525	0.608931	no		193.901	127.05	160.475	0.655231	0.0327496	no	Single copy	-	NaN	NaN	#DIV/0!	25.0427	24.9061	24.9744	NaN	1	S
TcCLB.507993.30	hypothetical protein, conserved	1305.01	1248.28	1135.21	1229.5	0.956532	0.829416	no		119.858	78.1251	98.9913	0.651817	0.0374198	no	Single copy	-	NaN	NaN	#DIV/0!	26.5841	26.6232	26.6036	NaN	1	S
TcCLB.506945.170	thiosulfate sulfurtransferase, mitochondrial, putative	409.666	430.267	347.063	395.665	1.05029	0.836242	no		89.4029	58.0027	73.7028	0.648779	0.0469191	no	Single copy	-	NaN	NaN	#DIV/0!	24.4728	25.4431	24.958	NaN	1	S
TcCLB.509233.160	alpha-tubulin N-acetyltransferase, putative	404.73	399.896	433.079	412.568	0.988055	0.966553	no		134.898	86.4753	110.686	0.641045	0.0200563	no	Single copy	-	NaN	NaN	#DIV/0!	25.1298	27.5661	26.3479	NaN	1	S
TcCLB.511741.40	RNA-binding protein, putative	971.352	960.762	894.162	942.092	0.989097	0.961648	no		117.219	74.8253	96.0219	0.63834	0.0315144	no	Single copy	-	NaN	NaN	#DIV/0!	25.943	26.5912	26.2671	NaN	1	S
TcCLB.511393.20	serine peptidase, Clan S-, family S54, putative	377.09	525.432	355.065	419.196	1.39339	0.141634	no		71.8598	45.3646	58.6122	0.631293	0.0580609	no	Single copy	-	NaN	NaN	#DIV/0!	24.7805	23.7972	24.2889	NaN	1	S
TcCLB.511529.50	hypothetical protein, conserved	382.026	406.982	397.072	395.36	1.06533	0.789881	no		51.5032	32.2328	41.868	0.625841	0.076521	no	Single copy	-	NaN	NaN	#DIV/0!	24.8912	25.0638	24.9775	NaN	1	S
TcCLB.511365.80	mitochondrial carrier protein, putative	436.319	564.916	264.048	421.761	1.29473	0.245874	S	S	143.915	89.7127	116.814	0.623374	0.0118413	no	Single copy	-	NaN	NaN	#DIV/0!	25.8394	26.5481	26.1937	NaN	1	S
TcCLB.504149.110	GTP-binding protein, putative	476.792	516.321	510.093	501.068	1.08291	0.725076	no		82.8594	51.3401	67.0998	0.619606	0.0362666	no	Single copy	-	NaN	NaN	#DIV/0!	24.8056	24.3959	24.6008	NaN	1	S
TcCLB.506363.70	amidohydrolase, putative	915.085	1078.2	1081.2	1024.83	1.17825	0.428947	no		200.405	122.108	161.256	0.609306	0.0115694	no	Multicopy	TcCLB.506363.70;TcCLB.506363.80	NaN	NaN	#DIV/0!	26.52	26.78	26.65	NaN	1	S
TcCLB.507669.180	poly A polymerase regulatory subunit, putative	721.604	888.882	773.14	794.542	1.23181	0.323163	no		220.816	133.529	177.173	0.604708	0.00725388	no	Single copy	-	NaN	NaN	#DIV/0!	24.4151	24.0998	24.2575	NaN	1	S
TcCLB.507933.29	hypothetical protein, conserved (fragment)	265.542	302.706	321.058	296.435	1.13995	0.597122	no		95.345	57.2294	76.2872	0.600235	0.024971	no	Single copy	-	NaN	NaN	#DIV/0!	25.3853	24.5427	24.964	NaN	1	S
TcCLB.504075.10	kinetoplast poly(A) polymerase 1	452.113	592.25	574.104	539.489	1.30996	0.222453	no		77.1948	45.9696	61.5822	0.595502	0.0207107	no	Multicopy	TcCLB.504075.10;TcCLB.506933.107;TcCLB.504041.4	NaN	NaN	#DIV/0!	25.91	25.71	25.81	NaN	1	S
TcCLB.509157.60	1-acyl-sn-glycerol-3-phosphate acyltransferase, putative	789.717	806.878	791.144	795.913	1.02173	0.923092	no		221.902	129.526	175.714	0.583706	0.002187	no	Single copy	-	NaN	NaN	#DIV/0!	26.3619	27.2267	26.7943	NaN	1	S
TcCLB.503453.100	serine palmitoyltransferase, putative	2118.42	2429.74	2849.52	2465.89	1.14696	0.488604	no		1124	655.389	889.694	0.583088	0.000432022	no	Single copy	-	NaN	NaN	#DIV/0!	24.3296	24.3639	24.3468	NaN	1	S
TcCLB.509551.70	Co-chaperone protein P23	4224.99	7459.32	7558.37	6414.23	1.76552	0.00345029	G2	S	650.784	378.639	514.711	0.58182	0.00257145	no	Single copy	-	NaN	NaN	#DIV/0!	30.0615	29.8902	29.9758	NaN	1	S
TcCLB.509805.240	hypothetical protein, conserved (pseudogene)	72.0617	82.0039	80.0145	78.0267	1.13797	0.734587	no		17.2643	4.52788	10.8961	0.262269	0.00738039	no	Multicopy	TcCLB.507831.20;TcCLB.509805.240	NaN	23.8237	23.8237	NaN	NaN	#DIV/0!	NaN	1	no
TcCLB.510911.30	Ras-related protein Rab4, putative	831.177	844.336	747.136	807.55	1.01583	0.944588	no		150.093	86.5968	118.345	0.576954	0.00670217	no	Single copy	-	NaN	NaN	#DIV/0!	24.7941	24.6707	24.7324	NaN	1	S
TcCLB.506603.46	hypothetical protein, conserved (pseudogene)	10.8586	7.08676	5.00091	7.64876	0.652639	0.724607	no		0.954744	0.241795	0.59827	0.253257	0.595907	no	Multicopy	TcCLB.510377.475;TcCLB.510021.185;TcCLB.509097.28;TcCLB.506767.317;TcCLB.506597.36;TcCLB.506603.46	NaN	NaN	#DIV/0!	22.4868	22.4233	22.455	NaN	1	no
TcCLB.504125.50	mitochondrial carrier protein, putative	721.604	800.803	782.142	768.183	1.10975	0.62548	no		281.654	160.393	221.023	0.569466	0.00111395	no	Single copy	-	NaN	NaN	#DIV/0!	26.06	27.1482	26.6041	NaN	1	S
TcCLB.511733.90	hypothetical protein, conserved	701.861	750.184	980.178	810.741	1.06885	0.757932	no		173.373	98.519	135.946	0.568248	0.00940364	no	Single copy	-	NaN	NaN	#DIV/0!	28.1715	27.6456	27.9086	NaN	1	S
TcCLB.506605.150	60S ribosomal protein, putative	1171.74	1057.95	962.175	1063.96	0.902887	0.620344	no		143.008	80.7975	111.903	0.564988	0.00377133	no	Single copy	-	NaN	NaN	#DIV/0!	26.088	27.0096	26.5488	NaN	1	S
TcCLB.506311.30	hypothetical protein, conserved	653.491	578.077	559.102	596.89	0.884598	0.574019	no		67.5278	38.0893	52.8086	0.564054	0.020088	no	Single copy	-	NaN	NaN	#DIV/0!	26.4144	26.7412	26.5778	NaN	1	S
TcCLB.503829.80	hypothetical potein, conserved	2020.69	2722.33	2312.42	2351.81	1.34723	0.131583	no		1679.71	946.68	1313.2	0.563596	7.90831e-05	no	Single copy	-	NaN	NaN	#DIV/0!	27.8506	28.6926	28.2716	NaN	1	S
TcCLB.508323.30	mak-16-like RNA binding protein, putative	483.702	552.767	505.092	513.854	1.14278	0.549228	no		173.424	96.8813	135.153	0.558637	0.00209857	no	Single copy	-	NaN	NaN	#DIV/0!	24.4081	24.5472	24.4777	NaN	1	S
TcCLB.506401.150	hypothetical protein, conserved	908.175	864.584	840.153	870.971	0.952002	0.817156	no		173.83	95.1926	134.511	0.547618	0.000618112	no	Single copy	-	NaN	NaN	#DIV/0!	25.1459	25.4727	25.3093	NaN	1	S
TcCLB.506867.30	hypothetical protein, conserved	58.2416	56.694	62.0113	58.9823	0.973428	0.980099	no		3.02665	0.725386	1.87602	0.239666	0.34403	no	Single copy	-	NaN	NaN	#DIV/0!	25.5174	NaN	25.5174	NaN	1	no
TcCLB.506213.20	hypothetical protein, conserved	363.27	428.243	411.075	400.862	1.17885	0.477354	no		32.2942	7.73979	20.017	0.239665	0.000158628	no	Single copy	-	NaN	NaN	#DIV/0!	23.4524	23.71	23.5812	NaN	1	no
TcCLB.510741.190	DnaJ domain containing protein, putative	857.83	833.2	791.144	827.391	0.971288	0.89345	no		99.2232	54.0087	76.6159	0.544315	0.00633651	no	Single copy	-	NaN	NaN	#DIV/0!	24.4697	24.786	24.6278	NaN	1	S
TcCLB.504203.4	hypothetical protein, conserved	339.578	460.639	433.079	411.099	1.3565	0.184797	no		157.991	85.09	121.541	0.538575	0.00168006	no	Single copy	-	NaN	NaN	#DIV/0!	26.3259	26.4458	26.3859	NaN	1	S
TcCLB.506713.24	hypothetical protein, conserved	995.044	1055.93	905.164	985.378	1.06119	0.776288	no		46.0099	10.9007	28.4553	0.23692	4.0966e-06	no	Single copy	-	NaN	NaN	#DIV/0!	25.6132	NaN	25.6132	NaN	1	no
TcCLB.509759.19	pumilio/PUF RNA binding protein 1, putative	1383.98	1157.17	1193.22	1244.79	0.836115	0.379655	no		206.627	109.957	158.292	0.532155	0.000582488	no	Single copy	-	NaN	NaN	#DIV/0!	25.3858	24.8516	25.1187	NaN	1	S
TcCLB.507993.330	mevalonate-diphosphate decarboxylase, putative	1008.86	1523.65	1167.21	1233.24	1.51027	0.0431844	no		476.303	252.24	364.271	0.52958	0.000146205	no	Single copy	-	NaN	NaN	#DIV/0!	26.0565	25.0973	25.5769	NaN	1	S
TcCLB.505789.20	hypothetical protein, conserved	866.715	741.072	724.132	777.306	0.855036	0.458786	no		235.955	124.823	180.389	0.529011	0.000198656	no	Multicopy	TcCLB.509441.10;TcCLB.505789.20;TcCLB.505789.10	NaN	NaN	#DIV/0!	27.62	27.44	27.53	NaN	1	S
TcCLB.506885.40	hypothetical protein, conserved	1157.92	1426.46	1084.2	1222.86	1.23192	0.305251	no		249.665	131.25	190.458	0.525706	0.000288833	no	Single copy	-	NaN	NaN	#DIV/0!	26.1181	26.1762	26.1472	NaN	1	S
TcCLB.508387.40	hypothetical protein, conserved	169.789	160.971	174.032	168.264	0.948061	0.861935	no		111.015	58.2909	84.6531	0.525071	0.00567044	no	Single copy	-	NaN	NaN	#DIV/0!	24.2243	24.4274	24.3258	NaN	1	S
TcCLB.507041.50	hypothetical protein, conserved	223.095	298.656	266.048	262.6	1.33869	0.241335	no		128.703	67.365	98.0339	0.523415	0.00355042	no	Single copy	-	NaN	NaN	#DIV/0!	25.0967	25.557	25.3269	NaN	1	S
TcCLB.408345.10	hypothetical protein, conserved	382.026	320.929	341.062	348.005	0.840071	0.460725	no		127	66.3052	96.6524	0.52209	0.00414803	no	Single copy	-	NaN	NaN	#DIV/0!	23.5164	24.9456	24.231	NaN	1	S
TcCLB.509645.19	hypothetical protein, conserved	183.609	174.132	140.025	165.922	0.948382	0.858868	no		63.0789	14.3608	38.7199	0.227664	2.70701e-07	no	Multicopy	TcCLB.509645.19;TcCLB.509645.10	NaN	24.98	24.98	NaN	NaN	#DIV/0!	NaN	1	no
TcCLB.510535.100	cysteine peptidase C (CPC), putative	11764.8	12083.9	11905.2	11918	1.02712	0.889249	no		4256.83	2204.86	3230.84	0.517958	0.00024467	no	Single copy	-	NaN	NaN	#DIV/0!	26.9106	26.5959	26.7532	NaN	1	S
TcCLB.504147.60	chaperone DNAJ protein, putative	1291.19	1092.37	675.123	1019.56	0.846022	0.41389	G1	G1	217.276	111.715	164.495	0.51416	0.000814525	no	Single copy	-	NaN	NaN	#DIV/0!	25.6581	24.9624	25.3102	NaN	1	S
TcCLB.509979.95	60S ribosomal protein L35, putative	678.17	684.378	545.099	635.882	1.00915	0.971348	no		31.9461	7.09741	19.5218	0.222168	7.51188e-05	no	Multicopy	TcCLB.509979.95;TcCLB.509979.90	NaN	24.3834	24.3834	NaN	NaN	#DIV/0!	NaN	1	no
TcCLB.503887.79	HIT zinc finger, putative	709.758	706.651	666.121	694.177	0.995622	0.988805	no		97.0163	48.5783	72.7973	0.500723	0.00142751	no	Single copy	-	NaN	NaN	#DIV/0!	24.8512	24.5201	24.6857	NaN	1	S
TcCLB.509167.120	S-adenosylmethionine decarboxylase proenzyme, putative	1144.1	1067.06	1035.19	1082.12	0.932664	0.736527	no		301.456	149.893	225.675	0.49723	4.80657e-05	G1	Single copy	-	NaN	NaN	#DIV/0!	24.4218	24.7525	24.5871	NaN	1	S
TcCLB.508209.39	hypothetical protein, conserved	739.373	798.779	794.144	777.432	1.08035	0.718054	no		68.9471	33.9638	51.4555	0.492607	0.0200354	G1	Single copy	-	NaN	NaN	#DIV/0!	26.8794	26.4903	26.6848	NaN	1	S
TcCLB.511361.30	Fcf1, putative	420.524	394.834	422.077	412.478	0.938908	0.789434	no		126.162	61.8387	94.0004	0.490153	0.000509553	G1	Single copy	-	NaN	NaN	#DIV/0!	24.7313	24.8686	24.8	NaN	1	S
TcCLB.511735.30	hypothetical protein, conserved	835.126	977.972	940.171	917.756	1.17105	0.450077	no		272.899	131.836	202.367	0.483097	0.000177199	G1	Single copy	-	NaN	NaN	#DIV/0!	23.9948	25.8979	24.9464	NaN	1	S
TcCLB.506211.130	hypothetical protein, conserved	3261.53	3324.7	3233.59	3273.27	1.01937	0.922921	no		522.588	249.823	386.205	0.478049	5.71363e-07	G1	Single copy	-	NaN	NaN	#DIV/0!	26.0892	25.4173	25.7533	NaN	1	S
TcCLB.507121.40	beta galactofuranosyl glycosyltransferase, putative	116.483	121.487	98.0178	111.996	1.04296	0.909992	no		0.954744	0.200293	0.577518	0.209787	0.575234	no	Multicopy	TcCLB.506183.70;TcCLB.507121.40;TcCLB.510847.20;TcCLB.506341.30;TcCLB.509581.20;TcCLB.507875.60	NaN	NaN	#DIV/0!	NaN	23.02	23.02	NaN	1	no
TcCLB.509979.14	peroxisomal membrane protein 4, putative	525.162	522.395	482.088	509.882	0.994732	0.987726	no		95.7075	44.9658	70.3367	0.469826	0.000897144	G1	Single copy	-	NaN	NaN	#DIV/0!	26.3211	26.9569	26.639	NaN	1	S
TcCLB.509767.230	hypothetical protein, conserved	893.368	799.791	706.128	799.762	0.895254	0.599947	no		222.05	103.876	162.963	0.467804	5.91374e-05	G1	Single copy	-	NaN	NaN	#DIV/0!	24.5837	24.5071	24.5454	NaN	1	S
TcCLB.506399.80	hypothetical protein, conserved	2429.37	1756.5	1541.28	1909.05	0.723029	0.102553	no		1119.37	511.934	815.653	0.45734	2.64683e-07	G1	Single copy	-	NaN	NaN	#DIV/0!	25.9879	25.9879	25.9879	NaN	1	S
TcCLB.506779.140	hypothetical protein, conserved	1648.53	1312.06	1117.2	1359.27	0.795896	0.25797	no		574.418	262.494	418.456	0.456973	4.68724e-08	G1	Single copy	-	NaN	NaN	#DIV/0!	25.0897	24.9536	25.0216	NaN	1	S
TcCLB.510737.10	6-phosphogluconate dehydrogenase, decarboxylating, putative	1029.59	1128.82	1224.22	1127.55	1.09637	0.656592	no		750.762	341.184	545.973	0.45445	3.38972e-07	G1	Single copy	-	NaN	NaN	#DIV/0!	25.9686	27.3982	26.6834	NaN	1	S
TcCLB.482471.10	Mitochondrial ATP synthase subunit, putative	1210.24	1273.59	1374.25	1286.03	1.05234	0.804595	no		315.504	138.466	226.985	0.438872	4.8192e-07	G1	Single copy	-	NaN	NaN	#DIV/0!	25.8693	26.072	25.9706	NaN	1	S
TcCLB.511419.4	hypothetical protein, conserved (fragment)	175.712	176.157	146.027	165.965	1.00253	1	no		52.5517	9.61513	31.0834	0.182965	3.28851e-08	no	Single copy	-	22.1178	NaN	22.1178	NaN	NaN	#DIV/0!	NaN	1	no
TcCLB.505789.10	hypothetical protein, conserved	442.242	388.759	374.068	401.69	0.879065	0.576235	no		76.897	33.2583	55.0776	0.432505	0.000471508	G1	Multicopy	TcCLB.509441.10;TcCLB.505789.20;TcCLB.505789.10	NaN	NaN	#DIV/0!	27.62	27.44	27.53	NaN	1	S
TcCLB.506949.50	cytochrome c, putative	1272.43	930.39	1130.21	1111.01	0.73119	0.127841	no		435.542	186.771	311.157	0.428825	1.84431e-06	G1	Single copy	-	NaN	NaN	#DIV/0!	25.8904	26.6877	26.289	NaN	1	S
TcCLB.508953.19	hypothetical protein, conserved	708.771	638.82	556.101	634.564	0.901307	0.630904	no		264.779	113.229	189.004	0.427637	1.21326e-06	G1	Single copy	-	NaN	NaN	#DIV/0!	25.9049	26.2033	26.0541	NaN	1	S
TcCLB.509341.10	hypothetical protein, conserved	1283.29	1209.81	1078.2	1190.43	0.942741	0.774415	no		336.825	143.376	240.1	0.425669	1.9481e-07	G1	Single copy	-	NaN	NaN	#DIV/0!	24.6929	25.7957	25.2443	NaN	1	S
TcCLB.504019.3	hypothetical protein (fragment)	1050.32	907.105	1026.19	994.538	0.863643	0.480554	no		255.421	103.028	179.225	0.403366	5.41089e-07	G1	Single copy	-	NaN	NaN	#DIV/0!	25.0095	24.3742	24.6918	NaN	1	S
TcCLB.508213.40	hypothetical protein, conserved	360.308	398.883	398.072	385.755	1.10706	0.665791	no		170.409	68.1494	119.279	0.399918	1.24223e-05	G1	Single copy	-	NaN	NaN	#DIV/0!	26.6483	26.494	26.5711	NaN	1	S
TcCLB.507559.80	deoxyribose-phosphate aldolase, putative	2030.56	1621.85	1212.22	1621.55	0.798723	0.260403	G1	G1	884.475	352.759	618.617	0.398835	4.06415e-07	G1	Single copy	-	NaN	NaN	#DIV/0!	27.2349	27.4167	27.3258	NaN	1	S
TcCLB.504033.80	hypothetical protein, conserved	3672.19	3999.97	3813.69	3828.62	1.08926	0.661152	no		1903.27	739.633	1321.45	0.388612	9.26449e-08	G1	Single copy	-	NaN	NaN	#DIV/0!	26.1062	27.9027	27.0044	NaN	1	S
TcCLB.508277.120	ribosomal protein S6, putative	2323.74	2199.93	2067.38	2197.02	0.946719	0.783141	no		834.256	320.208	577.232	0.383825	1.76212e-07	G1	Single copy	-	NaN	NaN	#DIV/0!	25.5078	25.347	25.4274	NaN	1	S
TcCLB.506893.40	hypothetical protein, conserved	137.213	132.624	123.022	130.953	0.96655	0.926185	no		57.2554	7.93132	32.5934	0.138525	4.79055e-10	no	Single copy	-	NaN	NaN	#DIV/0!	23.9022	NaN	23.9022	NaN	1	no
TcCLB.503893.30	hypothetical protein, conserved	1556.73	1849.64	1923.35	1776.57	1.18816	0.38963	no		922.086	343.262	632.674	0.372266	1.18205e-06	G1	Single copy	-	NaN	NaN	#DIV/0!	27.528	27.2031	27.3656	NaN	1	S
TcCLB.511189.80	small nuclear ribonucleoprotein SmD2, putative	520.226	655.019	497.09	557.445	1.2591	0.29095	no		217.7	77.7439	147.722	0.357115	7.25814e-06	G1	Single copy	-	NaN	NaN	#DIV/0!	25.1185	26.6798	25.8991	NaN	1	S
TcCLB.507035.120	hypothetical protein, conserved	635.722	576.052	523.095	578.29	0.906138	0.653062	no		111.038	38.4095	74.7236	0.345914	1.36559e-05	G1	Single copy	-	NaN	NaN	#DIV/0!	25.0015	24.6491	24.8253	NaN	1	S
TcCLB.503975.60	hypothetical protein	966.416	1052.89	1023.19	1014.16	1.08948	0.680647	no		140.73	48.295	94.5126	0.343175	1.32521e-07	G1	Single copy	-	NaN	NaN	#DIV/0!	23.9107	24.9472	24.4289	NaN	1	S
TcCLB.508375.50	dihydroorotate dehydrogenase (fumarate), putative	126.355	161.983	164.03	150.789	1.28197	0.392661	no		27.6197	3.44418	15.5319	0.1247	2.80136e-06	no	Multicopy	TcCLB.507091.40;TcCLB.508375.50	NaN	NaN	#DIV/0!	23.9744	24.961	24.4677	NaN	1	S
TcCLB.509233.20	retrotransposon hot spot protein (RHS, pseudogene), putative	91.8046	73.9047	96.0174	87.2423	0.805022	0.540931	no		44.1732	5.47831	24.8257	0.124019	5.03197e-08	no	Multicopy	TcCLB.511871.130;TcCLB.509233.20	NaN	NaN	#DIV/0!	NaN	23.64	23.64	NaN	1	no
TcCLB.508813.80	hypothetical protein, conserved	979.249	921.278	661.12	853.883	0.9408	0.771748	no		186.954	59.1111	123.033	0.31618	5.56182e-09	G1	Single copy	-	NaN	NaN	#DIV/0!	23.9232	25.771	24.8471	NaN	1	S
TcCLB.507689.50	metallo-peptidase, clan MH, family M18, putative (fragment)	847.959	565.928	517.094	643.66	0.6674	0.0585066	no		14.3702	1.65107	8.01063	0.114895	0.00135065	no	Single copy	-	NaN	NaN	#DIV/0!	30.5302	30.5209	30.5256	NaN	1	S
TcCLB.506885.360	hypothetical protein, conserved	490.612	555.804	598.109	548.175	1.13288	0.575437	no		390.926	121.026	255.976	0.309589	2.31657e-13	G1	Single copy	-	NaN	NaN	#DIV/0!	24.4822	24.6297	24.556	NaN	1	S
[truncated: 8,556 more rows]

## Sheet: T data
[Gene ID]	ID viejo	[Product Description]	mRNA G1_nReads	mRNA S_nReads	mRNA G2_nReads	mRNA FC_(S/G1)	mRNA pval_S/G1	mRNA FC_ (G1/G2)	mRNA pval G1/G2	mRNA FC (G2/S)	mRNA pval_(G2/S)	mRNA DEG
[truncated: 10,342 more rows]

[truncated: 2 more sheets: R data, P data]
