# Supplementary material for: Extensive Translational Regulation through the Proliferative Transition of Trypanosoma cruzi Revealed by Multi-Omics
Source: mSphere. 2021 Sep 1;6(5):e00366-21. doi: 10.1128/mSphere.00366-21 (PMC8550152; doi:10.1128/mSphere.00366-21)
Supplement: TABLE S3 [file msphere.00366-21-st003.xlsx]

## Sheet: mRNA G1
GO type	ID	Name	Bgd count	Result count	Result gene list	Pct of bgd	Fold enrichment	Odds ratio	P-value	Benjamini	Bonferroni
MF	GO:0048029	monosaccharide binding	6	3	TcCLB.507009.40,TcCLB.508465.90,TcCLB.508951.20,	50	56.6	118.49	1.2821e-05	0.00178211	0.00178211
BP	GO:0055086	nucleobase-containing small molecule metabolic process	126	8	TcCLB.506943.50,TcCLB.507559.80,TcCLB.508207.70,TcCLB.508371.10,TcCLB.508373.10,TcCLB.508951.20,TcCLB.508989.9,TcCLB.511419.40,	6.3	7.19	8.71	1.24471e-05	0.00379021	0.00404532
BP	GO:0034404	nucleobase-containing small molecule biosynthetic process	40	5	TcCLB.506943.50,TcCLB.507559.80,TcCLB.508207.70,TcCLB.508951.20,TcCLB.511419.40,	12.5	14.15	17.5	2.33243e-05	0.00379021	0.00758041
MF	GO:0016879	ligase activity, forming carbon-nitrogen bonds	26	4	TcCLB.506775.30,TcCLB.508371.10,TcCLB.508373.10,TcCLB.508771.10,	15.4	17.41	21.89	7.0687e-05	0.00266399	0.00982549
MF	GO:0005534	galactose binding	2	2	TcCLB.507009.40,TcCLB.508465.90,	100	113.2	inf	7.66616e-05	0.00266399	0.010656
MF	GO:0004088	carbamoyl-phosphate synthase (glutamine-hydrolyzing) activity	2	2	TcCLB.508371.10,TcCLB.508373.10,	100	113.2	inf	7.66616e-05	0.00266399	0.010656
BP	GO:0009166	nucleotide catabolic process	22	4	TcCLB.506943.50,TcCLB.507559.80,TcCLB.508951.20,TcCLB.511419.40,	18.2	20.58	26.77	3.55078e-05	0.00384668	0.01154
MF	GO:0030246	carbohydrate binding	11	3	TcCLB.507009.40,TcCLB.508465.90,TcCLB.508951.20,	27.3	30.87	44.4	0.000102501	0.00284953	0.0142477
BP	GO:1901292	nucleoside phosphate catabolic process	24	4	TcCLB.506943.50,TcCLB.507559.80,TcCLB.508951.20,TcCLB.511419.40,	16.7	18.87	24.09	5.09065e-05	0.00395233	0.0165446
CC	GO:0020015	glycosome	135	7	TcCLB.506943.50,TcCLB.507009.10,TcCLB.507559.80,TcCLB.508207.70,TcCLB.508951.20,TcCLB.511419.40,TcCLB.511555.80,	5.2	5.87	6.87	0.000165204	0.00719892	0.0180072
BP	GO:0044281	small molecule metabolic process	310	11	TcCLB.506937.10,TcCLB.506943.50,TcCLB.507559.80,TcCLB.507883.109,TcCLB.508207.70,TcCLB.508371.10,TcCLB.508373.10,TcCLB.508951.20,TcCLB.508989.9,TcCLB.508993.20,TcCLB.511419.40,	3.5	4.02	4.89	6.60841e-05	0.00395233	0.0214773
CC	GO:0005777	peroxisome	139	7	TcCLB.506943.50,TcCLB.507009.10,TcCLB.507559.80,TcCLB.508207.70,TcCLB.508951.20,TcCLB.511419.40,TcCLB.511555.80,	5	5.7	6.66	0.000198135	0.00719892	0.0215968
CC	GO:0042579	microbody	139	7	TcCLB.506943.50,TcCLB.507009.10,TcCLB.507559.80,TcCLB.508207.70,TcCLB.508951.20,TcCLB.511419.40,TcCLB.511555.80,	5	5.7	6.66	0.000198135	0.00719892	0.0215968
BP	GO:0019752	carboxylic acid metabolic process	166	8	TcCLB.506937.10,TcCLB.506943.50,TcCLB.507883.109,TcCLB.508371.10,TcCLB.508373.10,TcCLB.508951.20,TcCLB.508993.20,TcCLB.511419.40,	4.8	5.46	6.46	9.0953e-05	0.00395233	0.0295597
BP	GO:0043436	oxoacid metabolic process	169	8	TcCLB.506937.10,TcCLB.506943.50,TcCLB.507883.109,TcCLB.508371.10,TcCLB.508373.10,TcCLB.508951.20,TcCLB.508993.20,TcCLB.511419.40,	4.7	5.36	6.34	0.00010316	0.00395233	0.0335269
BP	GO:0046434	organophosphate catabolic process	29	4	TcCLB.506943.50,TcCLB.507559.80,TcCLB.508951.20,TcCLB.511419.40,	13.8	15.61	19.26	0.00011011	0.00395233	0.0357857
BP	GO:0006082	organic acid metabolic process	171	8	TcCLB.506937.10,TcCLB.506943.50,TcCLB.507883.109,TcCLB.508371.10,TcCLB.508373.10,TcCLB.508951.20,TcCLB.508993.20,TcCLB.511419.40,	4.7	5.3	6.26	0.00011203	0.00395233	0.0364098
BP	GO:0006091	generation of precursor metabolites and energy	56	5	TcCLB.506937.10,TcCLB.506943.50,TcCLB.507883.109,TcCLB.508951.20,TcCLB.511419.40,	8.9	10.11	11.98	0.00012161	0.00395233	0.0395233
MF	GO:0030060	L-malate dehydrogenase activity	4	2	TcCLB.506937.10,TcCLB.507883.109,	50	56.6	116.31	0.00045476	0.0105353	0.0632116
BP	GO:1901135	carbohydrate derivative metabolic process	141	7	TcCLB.506943.50,TcCLB.507559.80,TcCLB.508207.70,TcCLB.508373.10,TcCLB.508951.20,TcCLB.508989.9,TcCLB.511419.40,	5	5.62	6.56	0.000216489	0.00639627	0.0703589
BP	GO:0060255	regulation of macromolecule metabolic process	358	11	TcCLB.504097.4,TcCLB.506739.10,TcCLB.506801.80,TcCLB.506885.204,TcCLB.507559.80,TcCLB.508041.10,TcCLB.508385.30,TcCLB.509167.140,TcCLB.510285.100,TcCLB.510877.190,TcCLB.511737.90,	3.1	3.48	4.18	0.000238773	0.00642043	0.0776012
BP	GO:0019222	regulation of metabolic process	361	11	TcCLB.504097.4,TcCLB.506739.10,TcCLB.506801.80,TcCLB.506885.204,TcCLB.507559.80,TcCLB.508041.10,TcCLB.508385.30,TcCLB.509167.140,TcCLB.510285.100,TcCLB.510877.190,TcCLB.511737.90,	3	3.45	4.14	0.000256817	0.00642043	0.0834655
BP	GO:0008150	biological process	3034	40	TcCLB.480785.10,TcCLB.503811.10,TcCLB.504097.4,TcCLB.504147.60,TcCLB.506357.50,TcCLB.506739.10,TcCLB.506775.30,TcCLB.506801.80,TcCLB.506885.204,TcCLB.506925.400,TcCLB.506937.10,TcCLB.506943.50,TcCLB.507009.10,TcCLB.507009.40,TcCLB.507559.80,TcCLB.507809.74,TcCLB.507883.109,TcCLB.508041.10,TcCLB.508207.70,TcCLB.508277.370,TcCLB.508371.10,TcCLB.508373.10,TcCLB.508385.30,TcCLB.508465.90,TcCLB.508771…	1.3	1.49	2.75	0.000283504	0.00658135	0.092139
MF	GO:0016884	carbon-nitrogen ligase activity, with glutamine as amido-N-donor	5	2	TcCLB.508371.10,TcCLB.508373.10,	40	45.28	77.53	0.000753632	0.014965	0.104755
BP	GO:0044283	small molecule biosynthetic process	108	6	TcCLB.506943.50,TcCLB.507559.80,TcCLB.508207.70,TcCLB.508373.10,TcCLB.508951.20,TcCLB.511419.40,	5.6	6.29	7.27	0.000345886	0.0074942	0.112413
CC	GO:0005737	cytoplasm	3193	40	TcCLB.503811.10,TcCLB.504643.30,TcCLB.506563.170,TcCLB.506605.50,TcCLB.506735.70,TcCLB.506739.10,TcCLB.506771.9,TcCLB.506925.400,TcCLB.506937.10,TcCLB.506943.50,TcCLB.507009.10,TcCLB.507009.40,TcCLB.507559.80,TcCLB.507737.10,TcCLB.507809.74,TcCLB.507883.109,TcCLB.508041.10,TcCLB.508207.70,TcCLB.508277.370,TcCLB.508307.20,TcCLB.508371.10,TcCLB.508373.10,TcCLB.508385.30,TcCLB.508465.90,TcCLB.508951…	1.3	1.42	2.48	0.00105946	0.0288702	0.115481
BP	GO:0034655	nucleobase-containing compound catabolic process	42	4	TcCLB.506943.50,TcCLB.507559.80,TcCLB.508951.20,TcCLB.511419.40,	9.5	10.78	12.64	0.000476508	0.00777348	0.154865
MF	GO:0016615	malate dehydrogenase activity	6	2	TcCLB.506937.10,TcCLB.507883.109,	33.3	37.73	58.14	0.00112404	0.0195302	0.156241
BP	GO:0005975	carbohydrate metabolic process	77	5	TcCLB.506937.10,TcCLB.506943.50,TcCLB.507883.109,TcCLB.508951.20,TcCLB.511419.40,	6.5	7.35	8.46	0.000546418	0.00777348	0.177586
BP	GO:0044270	cellular nitrogen compound catabolic process	45	4	TcCLB.506943.50,TcCLB.507559.80,TcCLB.508951.20,TcCLB.511419.40,	8.9	10.06	11.71	0.000621962	0.00777348	0.202137
BP	GO:0019439	aromatic compound catabolic process	45	4	TcCLB.506943.50,TcCLB.507559.80,TcCLB.508951.20,TcCLB.511419.40,	8.9	10.06	11.71	0.000621962	0.00777348	0.202137
BP	GO:0018130	heterocycle biosynthetic process	169	7	TcCLB.506943.50,TcCLB.507559.80,TcCLB.508207.70,TcCLB.508371.10,TcCLB.508373.10,TcCLB.508951.20,TcCLB.511419.40,	4.1	4.69	5.4	0.000652072	0.00777348	0.211923
BP	GO:1901361	organic cyclic compound catabolic process	46	4	TcCLB.506943.50,TcCLB.507559.80,TcCLB.508951.20,TcCLB.511419.40,	8.7	9.84	11.43	0.000676751	0.00777348	0.219944
BP	GO:0046700	heterocycle catabolic process	46	4	TcCLB.506943.50,TcCLB.507559.80,TcCLB.508951.20,TcCLB.511419.40,	8.7	9.84	11.43	0.000676751	0.00777348	0.219944
BP	GO:0017144	drug metabolic process	82	5	TcCLB.506937.10,TcCLB.506943.50,TcCLB.507883.109,TcCLB.508951.20,TcCLB.511419.40,	6.1	6.9	7.9	0.00072975	0.00777348	0.237169
BP	GO:0046939	nucleotide phosphorylation	21	3	TcCLB.506943.50,TcCLB.508951.20,TcCLB.511419.40,	14.3	16.17	19.7	0.00077601	0.00777348	0.252203
BP	GO:0006165	nucleoside diphosphate phosphorylation	21	3	TcCLB.506943.50,TcCLB.508951.20,TcCLB.511419.40,	14.3	16.17	19.7	0.00077601	0.00777348	0.252203
BP	GO:0009179	purine ribonucleoside diphosphate metabolic process	21	3	TcCLB.506943.50,TcCLB.508951.20,TcCLB.511419.40,	14.3	16.17	19.7	0.00077601	0.00777348	0.252203
BP	GO:0009132	nucleoside diphosphate metabolic process	21	3	TcCLB.506943.50,TcCLB.508951.20,TcCLB.511419.40,	14.3	16.17	19.7	0.00077601	0.00777348	0.252203
BP	GO:0009185	ribonucleoside diphosphate metabolic process	21	3	TcCLB.506943.50,TcCLB.508951.20,TcCLB.511419.40,	14.3	16.17	19.7	0.00077601	0.00777348	0.252203
BP	GO:0006096	glycolytic process	21	3	TcCLB.506943.50,TcCLB.508951.20,TcCLB.511419.40,	14.3	16.17	19.7	0.00077601	0.00777348	0.252203
BP	GO:0006757	ATP generation from ADP	21	3	TcCLB.506943.50,TcCLB.508951.20,TcCLB.511419.40,	14.3	16.17	19.7	0.00077601	0.00777348	0.252203
BP	GO:0046031	ADP metabolic process	21	3	TcCLB.506943.50,TcCLB.508951.20,TcCLB.511419.40,	14.3	16.17	19.7	0.00077601	0.00777348	0.252203
BP	GO:0009135	purine nucleoside diphosphate metabolic process	21	3	TcCLB.506943.50,TcCLB.508951.20,TcCLB.511419.40,	14.3	16.17	19.7	0.00077601	0.00777348	0.252203
BP	GO:0010468	regulation of gene expression	347	10	TcCLB.504097.4,TcCLB.506739.10,TcCLB.506885.204,TcCLB.507559.80,TcCLB.508041.10,TcCLB.508385.30,TcCLB.509167.140,TcCLB.510285.100,TcCLB.510877.190,TcCLB.511737.90,	2.9	3.26	3.84	0.000789307	0.00777348	0.256525
BP	GO:0042866	pyruvate biosynthetic process	22	3	TcCLB.506943.50,TcCLB.508951.20,TcCLB.511419.40,	13.6	15.44	18.66	0.000892931	0.00817254	0.290203
BP	GO:1901362	organic cyclic compound biosynthetic process	179	7	TcCLB.506943.50,TcCLB.507559.80,TcCLB.508207.70,TcCLB.508371.10,TcCLB.508373.10,TcCLB.508951.20,TcCLB.511419.40,	3.9	4.43	5.08	0.000917414	0.00817254	0.298159
BP	GO:0046390	ribose phosphate biosynthetic process	50	4	TcCLB.506943.50,TcCLB.508373.10,TcCLB.508951.20,TcCLB.511419.40,	8	9.06	10.43	0.000930412	0.00817254	0.302384
BP	GO:0009260	ribonucleotide biosynthetic process	50	4	TcCLB.506943.50,TcCLB.508373.10,TcCLB.508951.20,TcCLB.511419.40,	8	9.06	10.43	0.000930412	0.00817254	0.302384
BP	GO:0072522	purine-containing compound biosynthetic process	53	4	TcCLB.506943.50,TcCLB.508207.70,TcCLB.508951.20,TcCLB.511419.40,	7.5	8.54	9.79	0.00116003	0.00979208	0.37701
BP	GO:0010608	posttranscriptional regulation of gene expression	302	9	TcCLB.506739.10,TcCLB.506885.204,TcCLB.507559.80,TcCLB.508041.10,TcCLB.508385.30,TcCLB.509167.140,TcCLB.510285.100,TcCLB.510877.190,TcCLB.511737.90,	3	3.37	3.91	0.00117505	0.00979208	0.381891
BP	GO:0006139	nucleobase-containing compound metabolic process	652	14	TcCLB.506925.400,TcCLB.506943.50,TcCLB.507559.80,TcCLB.508207.70,TcCLB.508277.370,TcCLB.508371.10,TcCLB.508373.10,TcCLB.508837.180,TcCLB.508951.20,TcCLB.508989.9,TcCLB.509589.10,TcCLB.510285.100,TcCLB.511419.40,TcCLB.511731.50,	2.1	2.43	2.95	0.00123683	0.00989214	0.401968
MF	GO:0003674	molecular function	3959	45	TcCLB.480785.10,TcCLB.503811.10,TcCLB.504097.4,TcCLB.504147.60,TcCLB.504643.30,TcCLB.506167.20,TcCLB.506357.50,TcCLB.506735.70,TcCLB.506739.10,TcCLB.506771.9,TcCLB.506775.30,TcCLB.506801.80,TcCLB.506885.204,TcCLB.506925.400,TcCLB.506937.10,TcCLB.506943.50,TcCLB.507009.10,TcCLB.507009.40,TcCLB.507559.80,TcCLB.507809.74,TcCLB.507883.109,TcCLB.508207.70,TcCLB.508277.370,TcCLB.508307.20,TcCLB.508371.…	1.1	1.29	2.48	0.00303344	0.0468498	0.421648
BP	GO:0006090	pyruvate metabolic process	25	3	TcCLB.506943.50,TcCLB.508951.20,TcCLB.511419.40,	12	13.58	16.11	0.00130881	0.00989214	0.425362
BP	GO:0019359	nicotinamide nucleotide biosynthetic process	25	3	TcCLB.506943.50,TcCLB.508951.20,TcCLB.511419.40,	12	13.58	16.11	0.00130881	0.00989214	0.425362
BP	GO:0019363	pyridine nucleotide biosynthetic process	25	3	TcCLB.506943.50,TcCLB.508951.20,TcCLB.511419.40,	12	13.58	16.11	0.00130881	0.00989214	0.425362
BP	GO:0006725	cellular aromatic compound metabolic process	663	14	TcCLB.506925.400,TcCLB.506943.50,TcCLB.507559.80,TcCLB.508207.70,TcCLB.508277.370,TcCLB.508371.10,TcCLB.508373.10,TcCLB.508837.180,TcCLB.508951.20,TcCLB.508989.9,TcCLB.509589.10,TcCLB.510285.100,TcCLB.511419.40,TcCLB.511731.50,	2.1	2.39	2.89	0.00145588	0.010388	0.473161
BP	GO:0016052	carbohydrate catabolic process	26	3	TcCLB.506943.50,TcCLB.508951.20,TcCLB.511419.40,	11.5	13.06	15.41	0.0014703	0.010388	0.477848
BP	GO:0072525	pyridine-containing compound biosynthetic process	26	3	TcCLB.506943.50,TcCLB.508951.20,TcCLB.511419.40,	11.5	13.06	15.41	0.0014703	0.010388	0.477848
BP	GO:0034641	cellular nitrogen compound metabolic process	907	17	TcCLB.506739.10,TcCLB.506925.400,TcCLB.506943.50,TcCLB.507559.80,TcCLB.507809.74,TcCLB.508207.70,TcCLB.508277.370,TcCLB.508371.10,TcCLB.508373.10,TcCLB.508771.10,TcCLB.508837.180,TcCLB.508951.20,TcCLB.508989.9,TcCLB.509589.10,TcCLB.510285.100,TcCLB.511419.40,TcCLB.511731.50,	1.9	2.12	2.64	0.00153081	0.0105854	0.497512
CC	GO:0044424	intracellular part	4026	45	TcCLB.503811.10,TcCLB.504097.4,TcCLB.504643.30,TcCLB.506167.20,TcCLB.506563.170,TcCLB.506605.50,TcCLB.506735.70,TcCLB.506739.10,TcCLB.506771.9,TcCLB.506925.400,TcCLB.506937.10,TcCLB.506943.50,TcCLB.507009.10,TcCLB.507009.40,TcCLB.507559.80,TcCLB.507737.10,TcCLB.507809.74,TcCLB.507883.109,TcCLB.508041.10,TcCLB.508207.70,TcCLB.508277.370,TcCLB.508307.20,TcCLB.508371.10,TcCLB.508373.10,TcCLB.508385.…	1.1	1.27	2.37	0.00485422	0.080244	0.52911
BP	GO:0009117	nucleotide metabolic process	98	5	TcCLB.506943.50,TcCLB.507559.80,TcCLB.508373.10,TcCLB.508951.20,TcCLB.511419.40,	5.1	5.78	6.53	0.00163191	0.0110016	0.530369
BP	GO:0046483	heterocycle metabolic process	672	14	TcCLB.506925.400,TcCLB.506943.50,TcCLB.507559.80,TcCLB.508207.70,TcCLB.508277.370,TcCLB.508371.10,TcCLB.508373.10,TcCLB.508837.180,TcCLB.508951.20,TcCLB.508989.9,TcCLB.509589.10,TcCLB.510285.100,TcCLB.511419.40,TcCLB.511731.50,	2.1	2.36	2.85	0.0016587	0.0110016	0.539078
BP	GO:1901137	carbohydrate derivative biosynthetic process	99	5	TcCLB.506943.50,TcCLB.508207.70,TcCLB.508373.10,TcCLB.508951.20,TcCLB.511419.40,	5.1	5.72	6.45	0.00170726	0.0110972	0.554859
CC	GO:0005622	intracellular	4038	45	TcCLB.503811.10,TcCLB.504097.4,TcCLB.504643.30,TcCLB.506167.20,TcCLB.506563.170,TcCLB.506605.50,TcCLB.506735.70,TcCLB.506739.10,TcCLB.506771.9,TcCLB.506925.400,TcCLB.506937.10,TcCLB.506943.50,TcCLB.507009.10,TcCLB.507009.40,TcCLB.507559.80,TcCLB.507737.10,TcCLB.507809.74,TcCLB.507883.109,TcCLB.508041.10,TcCLB.508207.70,TcCLB.508277.370,TcCLB.508307.20,TcCLB.508371.10,TcCLB.508373.10,TcCLB.508385.…	1.1	1.26	2.35	0.00526956	0.080244	0.574383
MF	GO:0016874	ligase activity	75	4	TcCLB.506775.30,TcCLB.508371.10,TcCLB.508373.10,TcCLB.508771.10,	5.3	6.04	6.73	0.00417113	0.0579787	0.579787
BP	GO:0006753	nucleoside phosphate metabolic process	100	5	TcCLB.506943.50,TcCLB.507559.80,TcCLB.508373.10,TcCLB.508951.20,TcCLB.511419.40,	5	5.66	6.39	0.00178514	0.0113759	0.580171
BP	GO:0044237	cellular metabolic process	1553	24	TcCLB.480785.10,TcCLB.506739.10,TcCLB.506775.30,TcCLB.506925.400,TcCLB.506937.10,TcCLB.506943.50,TcCLB.507559.80,TcCLB.507809.74,TcCLB.507883.109,TcCLB.508041.10,TcCLB.508207.70,TcCLB.508277.370,TcCLB.508371.10,TcCLB.508373.10,TcCLB.508771.10,TcCLB.508837.180,TcCLB.508951.20,TcCLB.508989.9,TcCLB.508993.20,TcCLB.509589.10,TcCLB.510285.100,TcCLB.510609.70,TcCLB.511419.40,TcCLB.511731.50,	1.5	1.75	2.33	0.00188048	0.011753	0.611157
BP	GO:1901360	organic cyclic compound metabolic process	683	14	TcCLB.506925.400,TcCLB.506943.50,TcCLB.507559.80,TcCLB.508207.70,TcCLB.508277.370,TcCLB.508371.10,TcCLB.508373.10,TcCLB.508837.180,TcCLB.508951.20,TcCLB.508989.9,TcCLB.509589.10,TcCLB.510285.100,TcCLB.511419.40,TcCLB.511731.50,	2	2.32	2.8	0.00193847	0.0118869	0.630004
BP	GO:0034654	nucleobase-containing compound biosynthetic process	151	6	TcCLB.506943.50,TcCLB.507559.80,TcCLB.508207.70,TcCLB.508373.10,TcCLB.508951.20,TcCLB.511419.40,	4	4.5	5.08	0.00201122	0.0119835	0.653646
BP	GO:0006754	ATP biosynthetic process	29	3	TcCLB.506943.50,TcCLB.508951.20,TcCLB.511419.40,	10.3	11.71	13.62	0.00202797	0.0119835	0.65909
MF	GO:0016763	transferase activity, transferring pentosyl groups	12	2	TcCLB.508207.70,TcCLB.508989.9,	16.7	18.87	23.23	0.0047802	0.0604044	0.664448
CC	GO:0031410	cytoplasmic vesicle	134	5	TcCLB.506563.170,TcCLB.506943.50,TcCLB.507009.10,TcCLB.510295.10,TcCLB.511071.190,	3.7	4.22	4.68	0.00630936	0.080244	0.68772
CC	GO:0097708	intracellular vesicle	134	5	TcCLB.506563.170,TcCLB.506943.50,TcCLB.507009.10,TcCLB.510295.10,TcCLB.511071.190,	3.7	4.22	4.68	0.00630936	0.080244	0.68772
BP	GO:0009145	purine nucleoside triphosphate biosynthetic process	30	3	TcCLB.506943.50,TcCLB.508951.20,TcCLB.511419.40,	10	11.32	13.12	0.00223928	0.0127678	0.727765
BP	GO:0009206	purine ribonucleoside triphosphate biosynthetic process	30	3	TcCLB.506943.50,TcCLB.508951.20,TcCLB.511419.40,	10	11.32	13.12	0.00223928	0.0127678	0.727765
CC	GO:0031982	vesicle	136	5	TcCLB.506563.170,TcCLB.506943.50,TcCLB.507009.10,TcCLB.510295.10,TcCLB.511071.190,	3.7	4.16	4.6	0.0067121	0.080244	0.731619
BP	GO:0009259	ribonucleotide metabolic process	65	4	TcCLB.506943.50,TcCLB.508373.10,TcCLB.508951.20,TcCLB.511419.40,	6.2	6.97	7.85	0.00247993	0.013304	0.805976
BP	GO:0019438	aromatic compound biosynthetic process	159	6	TcCLB.506943.50,TcCLB.507559.80,TcCLB.508207.70,TcCLB.508373.10,TcCLB.508951.20,TcCLB.511419.40,	3.8	4.27	4.81	0.00261033	0.013304	0.848359
BP	GO:0016053	organic acid biosynthetic process	66	4	TcCLB.506943.50,TcCLB.508373.10,TcCLB.508951.20,TcCLB.511419.40,	6.1	6.86	7.72	0.00262275	0.013304	0.852395
BP	GO:0046394	carboxylic acid biosynthetic process	66	4	TcCLB.506943.50,TcCLB.508373.10,TcCLB.508951.20,TcCLB.511419.40,	6.1	6.86	7.72	0.00262275	0.013304	0.852395
BP	GO:0008152	metabolic process	1988	28	TcCLB.480785.10,TcCLB.506357.50,TcCLB.506739.10,TcCLB.506775.30,TcCLB.506925.400,TcCLB.506937.10,TcCLB.506943.50,TcCLB.507009.40,TcCLB.507559.80,TcCLB.507809.74,TcCLB.507883.109,TcCLB.508041.10,TcCLB.508207.70,TcCLB.508277.370,TcCLB.508371.10,TcCLB.508373.10,TcCLB.508465.90,TcCLB.508771.10,TcCLB.508837.180,TcCLB.508951.20,TcCLB.508989.9,TcCLB.508993.20,TcCLB.509589.10,TcCLB.510285.100,TcCLB.51060…	1.4	1.59	2.21	0.00267225	0.013304	0.868481
BP	GO:0009127	purine nucleoside monophosphate biosynthetic process	32	3	TcCLB.506943.50,TcCLB.508951.20,TcCLB.511419.40,	9.4	10.61	12.21	0.00270174	0.013304	0.878064
BP	GO:0009142	nucleoside triphosphate biosynthetic process	32	3	TcCLB.506943.50,TcCLB.508951.20,TcCLB.511419.40,	9.4	10.61	12.21	0.00270174	0.013304	0.878064
BP	GO:0009201	ribonucleoside triphosphate biosynthetic process	32	3	TcCLB.506943.50,TcCLB.508951.20,TcCLB.511419.40,	9.4	10.61	12.21	0.00270174	0.013304	0.878064
BP	GO:0009168	purine ribonucleoside monophosphate biosynthetic process	32	3	TcCLB.506943.50,TcCLB.508951.20,TcCLB.511419.40,	9.4	10.61	12.21	0.00270174	0.013304	0.878064
CC	GO:0044444	cytoplasmic part	2037	27	TcCLB.503811.10,TcCLB.506563.170,TcCLB.506605.50,TcCLB.506739.10,TcCLB.506937.10,TcCLB.506943.50,TcCLB.507009.10,TcCLB.507559.80,TcCLB.507737.10,TcCLB.507809.74,TcCLB.507883.109,TcCLB.508041.10,TcCLB.508207.70,TcCLB.508277.370,TcCLB.508373.10,TcCLB.508385.30,TcCLB.508951.20,TcCLB.508989.9,TcCLB.508993.20,TcCLB.509589.10,TcCLB.510285.100,TcCLB.510295.10,TcCLB.510595.4,TcCLB.511071.190,TcCLB.511411…	1.3	1.5	1.98	0.00857216	0.080244	0.934366
CC	GO:0005736	RNA polymerase I complex	1	1	TcCLB.508837.180,	100	113.2	inf	0.0088342	0.080244	0.962928
CC	GO:0005951	carbamoyl-phosphate synthase complex	1	1	TcCLB.508373.10,	100	113.2	inf	0.0088342	0.080244	0.962928
CC	GO:0000331	contractile vacuole	107	4	TcCLB.506563.170,TcCLB.506943.50,TcCLB.507009.10,TcCLB.511071.190,	3.7	4.23	4.62	0.0143878	0.120636	1
CC	GO:0010494	cytoplasmic stress granule	22	2	TcCLB.506739.10,TcCLB.510285.100,	9.1	10.29	11.6	0.0158121	0.123108	1
CC	GO:0005773	vacuole	117	4	TcCLB.506563.170,TcCLB.506943.50,TcCLB.507009.10,TcCLB.511071.190,	3.4	3.87	4.2	0.0193756	0.129464	1
CC	GO:0036464	cytoplasmic ribonucleoprotein granule	25	2	TcCLB.506739.10,TcCLB.510285.100,	8	9.06	10.08	0.0201916	0.129464	1
CC	GO:0035770	ribonucleoprotein granule	25	2	TcCLB.506739.10,TcCLB.510285.100,	8	9.06	10.08	0.0201916	0.129464	1
CC	GO:0031231	intrinsic component of peroxisomal membrane	3	1	TcCLB.507009.10,	33.3	37.73	57.1	0.0262733	0.150726	1
CC	GO:0005779	integral component of peroxisomal membrane	3	1	TcCLB.507009.10,	33.3	37.73	57.1	0.0262733	0.150726	1
CC	GO:0070603	SWI/SNF superfamily-type complex	4	1	TcCLB.504097.4,	25	28.3	38.06	0.0348794	0.181041	1
CC	GO:0031010	ISWI-type complex	4	1	TcCLB.504097.4,	25	28.3	38.06	0.0348794	0.181041	1
CC	GO:0000790	nuclear chromatin	5	1	TcCLB.504097.4,	20	22.64	28.54	0.0434109	0.215081	1
MF	GO:0016740	transferase activity	627	12	TcCLB.480785.10,TcCLB.504643.30,TcCLB.507009.40,TcCLB.508207.70,TcCLB.508465.90,TcCLB.508837.180,TcCLB.508951.20,TcCLB.508989.9,TcCLB.508993.20,TcCLB.509589.10,TcCLB.510609.70,TcCLB.511419.40,	1.9	2.17	2.51	0.00749631	0.0613977	1
MF	GO:0004850	uridine phosphorylase activity	1	1	TcCLB.508989.9,	100	113.2	inf	0.0088342	0.0613977	1
MF	GO:0015181	arginine transmembrane transporter activity	1	1	TcCLB.511411.30,	100	113.2	inf	0.0088342	0.0613977	1
MF	GO:0004139	deoxyribose-phosphate aldolase activity	1	1	TcCLB.507559.80,	100	113.2	inf	0.0088342	0.0613977	1
MF	GO:0005536	glucose binding	1	1	TcCLB.508951.20,	100	113.2	inf	0.0088342	0.0613977	1
MF	GO:0008898	S-adenosylmethionine-homocysteine S-methyltransferase activity	1	1	TcCLB.508993.20,	100	113.2	inf	0.0088342	0.0613977	1
MF	GO:0008172	S-methyltransferase activity	1	1	TcCLB.508993.20,	100	113.2	inf	0.0088342	0.0613977	1
MF	GO:0004396	hexokinase activity	1	1	TcCLB.508951.20,	100	113.2	inf	0.0088342	0.0613977	1
MF	GO:0004055	argininosuccinate synthase activity	1	1	TcCLB.508373.10,	100	113.2	inf	0.0088342	0.0613977	1
MF	GO:0003887	DNA-directed DNA polymerase activity	17	2	TcCLB.508837.180,TcCLB.509589.10,	11.8	13.32	15.48	0.00957547	0.0633805	1
MF	GO:0003824	catalytic activity	1963	26	TcCLB.480785.10,TcCLB.504643.30,TcCLB.506357.50,TcCLB.506775.30,TcCLB.506937.10,TcCLB.506943.50,TcCLB.507009.40,TcCLB.507559.80,TcCLB.507809.74,TcCLB.507883.109,TcCLB.508207.70,TcCLB.508277.370,TcCLB.508371.10,TcCLB.508373.10,TcCLB.508465.90,TcCLB.508771.10,TcCLB.508837.180,TcCLB.508951.20,TcCLB.508989.9,TcCLB.508993.20,TcCLB.509589.10,TcCLB.510145.59,TcCLB.510609.70,TcCLB.511253.10,TcCLB.511419.…	1.3	1.5	1.94	0.0105391	0.0647363	1
MF	GO:0034061	DNA polymerase activity	18	2	TcCLB.508837.180,TcCLB.509589.10,	11.1	12.58	14.51	0.0107118	0.0647363	1
MF	GO:0140097	catalytic activity, acting on DNA	56	3	TcCLB.508277.370,TcCLB.508837.180,TcCLB.509589.10,	5.4	6.06	6.65	0.0130073	0.0719192	1
MF	GO:0016772	transferase activity, transferring phosphorus-containing groups	378	8	TcCLB.480785.10,TcCLB.507009.40,TcCLB.508465.90,TcCLB.508837.180,TcCLB.508951.20,TcCLB.509589.10,TcCLB.510609.70,TcCLB.511419.40,	2.1	2.4	2.66	0.0170302	0.0719192	1
MF	GO:0097159	organic cyclic compound binding	1337	19	TcCLB.480785.10,TcCLB.503811.10,TcCLB.504097.4,TcCLB.506739.10,TcCLB.506885.204,TcCLB.506925.400,TcCLB.506943.50,TcCLB.507009.40,TcCLB.508277.370,TcCLB.508373.10,TcCLB.508465.90,TcCLB.508837.180,TcCLB.508951.20,TcCLB.509167.140,TcCLB.509589.10,TcCLB.510285.100,TcCLB.510609.70,TcCLB.511253.10,TcCLB.511731.50,	1.4	1.61	1.93	0.0174741	0.0719192	1
MF	GO:1901363	heterocyclic compound binding	1337	19	TcCLB.480785.10,TcCLB.503811.10,TcCLB.504097.4,TcCLB.506739.10,TcCLB.506885.204,TcCLB.506925.400,TcCLB.506943.50,TcCLB.507009.40,TcCLB.508277.370,TcCLB.508373.10,TcCLB.508465.90,TcCLB.508837.180,TcCLB.508951.20,TcCLB.509167.140,TcCLB.509589.10,TcCLB.510285.100,TcCLB.510609.70,TcCLB.511253.10,TcCLB.511731.50,	1.4	1.61	1.93	0.0174741	0.0719192	1
MF	GO:0061135	endopeptidase regulator activity	2	1	TcCLB.506801.80,	50	56.6	114.22	0.0175917	0.0719192	1
MF	GO:0004731	purine-nucleoside phosphorylase activity	2	1	TcCLB.508989.9,	50	56.6	114.22	0.0175917	0.0719192	1
MF	GO:0004866	endopeptidase inhibitor activity	2	1	TcCLB.506801.80,	50	56.6	114.22	0.0175917	0.0719192	1
MF	GO:0061134	peptidase regulator activity	2	1	TcCLB.506801.80,	50	56.6	114.22	0.0175917	0.0719192	1
MF	GO:0015174	basic amino acid transmembrane transporter activity	2	1	TcCLB.511411.30,	50	56.6	114.22	0.0175917	0.0719192	1
MF	GO:0030414	peptidase inhibitor activity	2	1	TcCLB.506801.80,	50	56.6	114.22	0.0175917	0.0719192	1
MF	GO:0003999	adenine phosphoribosyltransferase activity	2	1	TcCLB.508207.70,	50	56.6	114.22	0.0175917	0.0719192	1
MF	GO:0005524	ATP binding	567	10	TcCLB.480785.10,TcCLB.503811.10,TcCLB.507009.40,TcCLB.508277.370,TcCLB.508373.10,TcCLB.508465.90,TcCLB.508951.20,TcCLB.510609.70,TcCLB.511253.10,TcCLB.511731.50,	1.8	2	2.23	0.0250362	0.0829997	1
MF	GO:0000166	nucleotide binding	739	12	TcCLB.480785.10,TcCLB.503811.10,TcCLB.506943.50,TcCLB.507009.40,TcCLB.508277.370,TcCLB.508373.10,TcCLB.508465.90,TcCLB.508837.180,TcCLB.508951.20,TcCLB.510609.70,TcCLB.511253.10,TcCLB.511731.50,	1.6	1.84	2.08	0.025444	0.0829997	1
MF	GO:1901265	nucleoside phosphate binding	739	12	TcCLB.480785.10,TcCLB.503811.10,TcCLB.506943.50,TcCLB.507009.40,TcCLB.508277.370,TcCLB.508373.10,TcCLB.508465.90,TcCLB.508837.180,TcCLB.508951.20,TcCLB.510609.70,TcCLB.511253.10,TcCLB.511731.50,	1.6	1.84	2.08	0.025444	0.0829997	1
MF	GO:0003918	DNA topoisomerase type II (ATP-hydrolyzing) activity	3	1	TcCLB.508277.370,	33.3	37.73	57.1	0.0262733	0.0829997	1
MF	GO:0046943	carboxylic acid transmembrane transporter activity	3	1	TcCLB.511411.30,	33.3	37.73	57.1	0.0262733	0.0829997	1
MF	GO:0008885	glutathionylspermidine synthase activity	3	1	TcCLB.508771.10,	33.3	37.73	57.1	0.0262733	0.0829997	1
MF	GO:0005342	organic acid transmembrane transporter activity	3	1	TcCLB.511411.30,	33.3	37.73	57.1	0.0262733	0.0829997	1
MF	GO:0061505	DNA topoisomerase II activity	3	1	TcCLB.508277.370,	33.3	37.73	57.1	0.0262733	0.0829997	1
MF	GO:0004857	enzyme inhibitor activity	3	1	TcCLB.506801.80,	33.3	37.73	57.1	0.0262733	0.0829997	1
MF	GO:0015171	amino acid transmembrane transporter activity	3	1	TcCLB.511411.30,	33.3	37.73	57.1	0.0262733	0.0829997	1
MF	GO:0032559	adenyl ribonucleotide binding	576	10	TcCLB.480785.10,TcCLB.503811.10,TcCLB.507009.40,TcCLB.508277.370,TcCLB.508373.10,TcCLB.508465.90,TcCLB.508951.20,TcCLB.510609.70,TcCLB.511253.10,TcCLB.511731.50,	1.7	1.97	2.2	0.0275844	0.0842423	1
MF	GO:0030554	adenyl nucleotide binding	577	10	TcCLB.480785.10,TcCLB.503811.10,TcCLB.507009.40,TcCLB.508277.370,TcCLB.508373.10,TcCLB.508465.90,TcCLB.508951.20,TcCLB.510609.70,TcCLB.511253.10,TcCLB.511731.50,	1.7	1.96	2.19	0.0278788	0.0842423	1
MF	GO:0008144	drug binding	587	10	TcCLB.480785.10,TcCLB.503811.10,TcCLB.507009.40,TcCLB.508277.370,TcCLB.508373.10,TcCLB.508465.90,TcCLB.508951.20,TcCLB.510609.70,TcCLB.511253.10,TcCLB.511731.50,	1.7	1.93	2.15	0.030949	0.09153	1
MF	GO:0036094	small molecule binding	763	12	TcCLB.480785.10,TcCLB.503811.10,TcCLB.506943.50,TcCLB.507009.40,TcCLB.508277.370,TcCLB.508373.10,TcCLB.508465.90,TcCLB.508837.180,TcCLB.508951.20,TcCLB.510609.70,TcCLB.511253.10,TcCLB.511731.50,	1.6	1.78	2.01	0.0317533	0.0919523	1
MF	GO:0001067	regulatory region nucleic acid binding	4	1	TcCLB.504097.4,	25	28.3	38.06	0.0348794	0.0932354	1
MF	GO:0016832	aldehyde-lyase activity	4	1	TcCLB.507559.80,	25	28.3	38.06	0.0348794	0.0932354	1
MF	GO:0106130	purine phosphoribosyltransferase activity	4	1	TcCLB.508207.70,	25	28.3	38.06	0.0348794	0.0932354	1
MF	GO:0044212	transcription regulatory region DNA binding	4	1	TcCLB.504097.4,	25	28.3	38.06	0.0348794	0.0932354	1
MF	GO:0016301	kinase activity	281	6	TcCLB.480785.10,TcCLB.507009.40,TcCLB.508465.90,TcCLB.508951.20,TcCLB.510609.70,TcCLB.511419.40,	2.1	2.42	2.62	0.0364422	0.0955748	1
MF	GO:0016616	oxidoreductase activity, acting on the CH-OH group of donors, NAD or NADP as acceptor	36	2	TcCLB.506937.10,TcCLB.507883.109,	5.6	6.29	6.81	0.0398696	0.102627	1
MF	GO:0043891	glyceraldehyde-3-phosphate dehydrogenase (NAD(P)+) (phosphorylating) activity	5	1	TcCLB.506943.50,	20	22.64	28.54	0.0434109	0.105862	1
MF	GO:0004835	tubulin-tyrosine ligase activity	5	1	TcCLB.506775.30,	20	22.64	28.54	0.0434109	0.105862	1
MF	GO:0004365	glyceraldehyde-3-phosphate dehydrogenase (NAD+) (phosphorylating) activity	5	1	TcCLB.506943.50,	20	22.64	28.54	0.0434109	0.105862	1
BP	GO:0072521	purine-containing compound metabolic process	69	4	TcCLB.506943.50,TcCLB.508207.70,TcCLB.508951.20,TcCLB.511419.40,	5.8	6.56	7.36	0.00308504	0.0148795	1
BP	GO:0046496	nicotinamide nucleotide metabolic process	34	3	TcCLB.506943.50,TcCLB.508951.20,TcCLB.511419.40,	8.8	9.99	11.42	0.00321911	0.0148795	1
BP	GO:0019362	pyridine nucleotide metabolic process	34	3	TcCLB.506943.50,TcCLB.508951.20,TcCLB.511419.40,	8.8	9.99	11.42	0.00321911	0.0148795	1
BP	GO:0009156	ribonucleoside monophosphate biosynthetic process	34	3	TcCLB.506943.50,TcCLB.508951.20,TcCLB.511419.40,	8.8	9.99	11.42	0.00321911	0.0148795	1
BP	GO:0006099	tricarboxylic acid cycle	10	2	TcCLB.506937.10,TcCLB.507883.109,	20	22.64	29.05	0.00329639	0.0148795	1
BP	GO:0006101	citrate metabolic process	10	2	TcCLB.506937.10,TcCLB.507883.109,	20	22.64	29.05	0.00329639	0.0148795	1
BP	GO:0009124	nucleoside monophosphate biosynthetic process	35	3	TcCLB.506943.50,TcCLB.508951.20,TcCLB.511419.40,	8.6	9.7	11.06	0.00349903	0.0152849	1
BP	GO:0072524	pyridine-containing compound metabolic process	35	3	TcCLB.506943.50,TcCLB.508951.20,TcCLB.511419.40,	8.6	9.7	11.06	0.00349903	0.0152849	1
BP	GO:0009165	nucleotide biosynthetic process	72	4	TcCLB.506943.50,TcCLB.508373.10,TcCLB.508951.20,TcCLB.511419.40,	5.6	6.29	7.03	0.00360023	0.0152849	1
BP	GO:1901293	nucleoside phosphate biosynthetic process	72	4	TcCLB.506943.50,TcCLB.508373.10,TcCLB.508951.20,TcCLB.511419.40,	5.6	6.29	7.03	0.00360023	0.0152849	1
BP	GO:0009987	cellular process	2129	29	TcCLB.480785.10,TcCLB.503811.10,TcCLB.504097.4,TcCLB.504147.60,TcCLB.506739.10,TcCLB.506775.30,TcCLB.506925.400,TcCLB.506937.10,TcCLB.506943.50,TcCLB.507009.10,TcCLB.507559.80,TcCLB.507809.74,TcCLB.507883.109,TcCLB.508041.10,TcCLB.508207.70,TcCLB.508277.370,TcCLB.508371.10,TcCLB.508373.10,TcCLB.508771.10,TcCLB.508837.180,TcCLB.508951.20,TcCLB.508989.9,TcCLB.508993.20,TcCLB.509589.10,TcCLB.510285.…	1.4	1.54	2.14	0.00362135	0.0152849	1
BP	GO:0019693	ribose phosphate metabolic process	74	4	TcCLB.506943.50,TcCLB.508373.10,TcCLB.508951.20,TcCLB.511419.40,	5.4	6.12	6.83	0.00397447	0.0164809	1
BP	GO:0072350	tricarboxylic acid metabolic process	11	2	TcCLB.506937.10,TcCLB.507883.109,	18.2	20.58	25.82	0.00400614	0.0164809	1
BP	GO:0044271	cellular nitrogen compound biosynthetic process	434	10	TcCLB.506739.10,TcCLB.506943.50,TcCLB.507559.80,TcCLB.508207.70,TcCLB.508371.10,TcCLB.508373.10,TcCLB.508771.10,TcCLB.508951.20,TcCLB.510285.100,TcCLB.511419.40,	2.3	2.61	3	0.00419479	0.0170413	1
BP	GO:0065007	biological regulation	592	12	TcCLB.504097.4,TcCLB.506739.10,TcCLB.506801.80,TcCLB.506885.204,TcCLB.507559.80,TcCLB.508041.10,TcCLB.508385.30,TcCLB.508951.20,TcCLB.509167.140,TcCLB.510285.100,TcCLB.510877.190,TcCLB.511737.90,	2	2.29	2.68	0.0047453	0.0187177	1
BP	GO:0016999	antibiotic metabolic process	12	2	TcCLB.506937.10,TcCLB.507883.109,	16.7	18.87	23.23	0.0047802	0.0187177	1
BP	GO:0009064	glutamine family amino acid metabolic process	12	2	TcCLB.508371.10,TcCLB.508373.10,	16.7	18.87	23.23	0.0047802	0.0187177	1
BP	GO:0006733	oxidoreduction coenzyme metabolic process	40	3	TcCLB.506943.50,TcCLB.508951.20,TcCLB.511419.40,	7.5	8.49	9.56	0.00512003	0.0198096	1
BP	GO:0046034	ATP metabolic process	41	3	TcCLB.506943.50,TcCLB.508951.20,TcCLB.511419.40,	7.3	8.28	9.3	0.00548998	0.0209911	1
BP	GO:0072330	monocarboxylic acid biosynthetic process	42	3	TcCLB.506943.50,TcCLB.508951.20,TcCLB.511419.40,	7.1	8.09	9.06	0.00587563	0.021456	1
BP	GO:0009205	purine ribonucleoside triphosphate metabolic process	42	3	TcCLB.506943.50,TcCLB.508951.20,TcCLB.511419.40,	7.1	8.09	9.06	0.00587563	0.021456	1
BP	GO:0009152	purine ribonucleotide biosynthetic process	42	3	TcCLB.506943.50,TcCLB.508951.20,TcCLB.511419.40,	7.1	8.09	9.06	0.00587563	0.021456	1
BP	GO:0009144	purine nucleoside triphosphate metabolic process	42	3	TcCLB.506943.50,TcCLB.508951.20,TcCLB.511419.40,	7.1	8.09	9.06	0.00587563	0.021456	1
BP	GO:0009199	ribonucleoside triphosphate metabolic process	44	3	TcCLB.506943.50,TcCLB.508951.20,TcCLB.511419.40,	6.8	7.72	8.62	0.00669472	0.0236498	1
BP	GO:0009167	purine ribonucleoside monophosphate metabolic process	44	3	TcCLB.506943.50,TcCLB.508951.20,TcCLB.511419.40,	6.8	7.72	8.62	0.00669472	0.0236498	1
BP	GO:0009126	purine nucleoside monophosphate metabolic process	44	3	TcCLB.506943.50,TcCLB.508951.20,TcCLB.511419.40,	6.8	7.72	8.62	0.00669472	0.0236498	1
BP	GO:0044249	cellular biosynthetic process	620	12	TcCLB.506739.10,TcCLB.506943.50,TcCLB.507559.80,TcCLB.508207.70,TcCLB.508371.10,TcCLB.508373.10,TcCLB.508771.10,TcCLB.508837.180,TcCLB.508951.20,TcCLB.509589.10,TcCLB.510285.100,TcCLB.511419.40,	1.9	2.19	2.55	0.00686334	0.0239848	1
BP	GO:0006164	purine nucleotide biosynthetic process	45	3	TcCLB.506943.50,TcCLB.508951.20,TcCLB.511419.40,	6.7	7.55	8.41	0.00712849	0.0246464	1
BP	GO:0009161	ribonucleoside monophosphate metabolic process	46	3	TcCLB.506943.50,TcCLB.508951.20,TcCLB.511419.40,	6.5	7.38	8.21	0.00757862	0.0257175	1
BP	GO:0050789	regulation of biological process	549	11	TcCLB.504097.4,TcCLB.506739.10,TcCLB.506801.80,TcCLB.506885.204,TcCLB.507559.80,TcCLB.508041.10,TcCLB.508385.30,TcCLB.509167.140,TcCLB.510285.100,TcCLB.510877.190,TcCLB.511737.90,	2	2.27	2.61	0.00759654	0.0257175	1
BP	GO:1901576	organic substance biosynthetic process	631	12	TcCLB.506739.10,TcCLB.506943.50,TcCLB.507559.80,TcCLB.508207.70,TcCLB.508371.10,TcCLB.508373.10,TcCLB.508771.10,TcCLB.508837.180,TcCLB.508951.20,TcCLB.509589.10,TcCLB.510285.100,TcCLB.511419.40,	1.9	2.15	2.5	0.00787839	0.0263967	1
BP	GO:0009123	nucleoside monophosphate metabolic process	47	3	TcCLB.506943.50,TcCLB.508951.20,TcCLB.511419.40,	6.4	7.23	8.03	0.00804523	0.0264111	1
BP	GO:0009141	nucleoside triphosphate metabolic process	47	3	TcCLB.506943.50,TcCLB.508951.20,TcCLB.511419.40,	6.4	7.23	8.03	0.00804523	0.0264111	1
BP	GO:0015809	arginine transport	1	1	TcCLB.511411.30,	100	113.2	inf	0.0088342	0.0276069	1
BP	GO:0033500	carbohydrate homeostasis	1	1	TcCLB.508951.20,	100	113.2	inf	0.0088342	0.0276069	1
BP	GO:0009264	deoxyribonucleotide catabolic process	1	1	TcCLB.507559.80,	100	113.2	inf	0.0088342	0.0276069	1
BP	GO:0042593	glucose homeostasis	1	1	TcCLB.508951.20,	100	113.2	inf	0.0088342	0.0276069	1
BP	GO:0001678	cellular glucose homeostasis	1	1	TcCLB.508951.20,	100	113.2	inf	0.0088342	0.0276069	1
BP	GO:0009058	biosynthetic process	647	12	TcCLB.506739.10,TcCLB.506943.50,TcCLB.507559.80,TcCLB.508207.70,TcCLB.508371.10,TcCLB.508373.10,TcCLB.508771.10,TcCLB.508837.180,TcCLB.508951.20,TcCLB.509589.10,TcCLB.510285.100,TcCLB.511419.40,	1.9	2.1	2.43	0.0095645	0.0293587	1
BP	GO:0009060	aerobic respiration	17	2	TcCLB.506937.10,TcCLB.507883.109,	11.8	13.32	15.48	0.00957547	0.0293587	1
BP	GO:1901575	organic substance catabolic process	149	5	TcCLB.506943.50,TcCLB.507559.80,TcCLB.508041.10,TcCLB.508951.20,TcCLB.511419.40,	3.4	3.8	4.18	0.00978078	0.029708	1
BP	GO:0044248	cellular catabolic process	150	5	TcCLB.506943.50,TcCLB.507559.80,TcCLB.508041.10,TcCLB.508951.20,TcCLB.511419.40,	3.3	3.77	4.15	0.010051	0.030053	1
BP	GO:0009108	coenzyme biosynthetic process	51	3	TcCLB.506943.50,TcCLB.508951.20,TcCLB.511419.40,	5.9	6.66	7.35	0.0100793	0.030053	1
BP	GO:0009056	catabolic process	155	5	TcCLB.506943.50,TcCLB.507559.80,TcCLB.508041.10,TcCLB.508951.20,TcCLB.511419.40,	3.2	3.65	4.01	0.0114797	0.0337501	1
BP	GO:1901566	organonitrogen compound biosynthetic process	426	9	TcCLB.506739.10,TcCLB.506943.50,TcCLB.508207.70,TcCLB.508371.10,TcCLB.508373.10,TcCLB.508771.10,TcCLB.508951.20,TcCLB.510285.100,TcCLB.511419.40,	2.1	2.39	2.69	0.0115269	0.0337501	1
BP	GO:0051188	cofactor biosynthetic process	55	3	TcCLB.506943.50,TcCLB.508951.20,TcCLB.511419.40,	5.5	6.17	6.78	0.012387	0.0359443	1
BP	GO:0009116	nucleoside metabolic process	20	2	TcCLB.508207.70,TcCLB.508989.9,	10	11.32	12.89	0.013153	0.0374975	1
BP	GO:0072528	pyrimidine-containing compound biosynthetic process	20	2	TcCLB.508371.10,TcCLB.508373.10,	10	11.32	12.89	0.013153	0.0374975	1
BP	GO:0009150	purine ribonucleotide metabolic process	57	3	TcCLB.506943.50,TcCLB.508951.20,TcCLB.511419.40,	5.3	5.96	6.53	0.0136453	0.0385628	1
BP	GO:0071704	organic substance metabolic process	1810	24	TcCLB.480785.10,TcCLB.506739.10,TcCLB.506775.30,TcCLB.506925.400,TcCLB.506937.10,TcCLB.506943.50,TcCLB.507559.80,TcCLB.507809.74,TcCLB.507883.109,TcCLB.508041.10,TcCLB.508207.70,TcCLB.508277.370,TcCLB.508371.10,TcCLB.508373.10,TcCLB.508771.10,TcCLB.508837.180,TcCLB.508951.20,TcCLB.508989.9,TcCLB.508993.20,TcCLB.509589.10,TcCLB.510285.100,TcCLB.510609.70,TcCLB.511419.40,TcCLB.511731.50,	1.3	1.5	1.89	0.0150618	0.0421991	1
BP	GO:0032787	monocarboxylic acid metabolic process	60	3	TcCLB.506943.50,TcCLB.508951.20,TcCLB.511419.40,	5	5.66	6.18	0.0156651	0.0428244	1
BP	GO:0006163	purine nucleotide metabolic process	60	3	TcCLB.506943.50,TcCLB.508951.20,TcCLB.511419.40,	5	5.66	6.18	0.0156651	0.0428244	1
BP	GO:0072527	pyrimidine-containing compound metabolic process	22	2	TcCLB.508371.10,TcCLB.508373.10,	9.1	10.29	11.6	0.0158121	0.0428244	1
BP	GO:1901657	glycosyl compound metabolic process	22	2	TcCLB.508207.70,TcCLB.508989.9,	9.1	10.29	11.6	0.0158121	0.0428244	1
BP	GO:0006807	nitrogen compound metabolic process	1619	22	TcCLB.480785.10,TcCLB.506739.10,TcCLB.506775.30,TcCLB.506925.400,TcCLB.506943.50,TcCLB.507559.80,TcCLB.507809.74,TcCLB.508041.10,TcCLB.508207.70,TcCLB.508277.370,TcCLB.508371.10,TcCLB.508373.10,TcCLB.508771.10,TcCLB.508837.180,TcCLB.508951.20,TcCLB.508989.9,TcCLB.508993.20,TcCLB.509589.10,TcCLB.510285.100,TcCLB.510609.70,TcCLB.511419.40,TcCLB.511731.50,	1.4	1.54	1.9	0.0161263	0.0433145	1
BP	GO:0019637	organophosphate metabolic process	172	5	TcCLB.506943.50,TcCLB.507559.80,TcCLB.508373.10,TcCLB.508951.20,TcCLB.511419.40,	2.9	3.29	3.59	0.0173674	0.0443203	1
BP	GO:0006541	glutamine metabolic process	2	1	TcCLB.508371.10,	50	56.6	114.22	0.0175917	0.0443203	1
BP	GO:0006271	DNA strand elongation involved in DNA replication	2	1	TcCLB.508837.180,	50	56.6	114.22	0.0175917	0.0443203	1
BP	GO:0015802	basic amino acid transport	2	1	TcCLB.511411.30,	50	56.6	114.22	0.0175917	0.0443203	1
BP	GO:0031554	regulation of DNA-templated transcription, termination	2	1	TcCLB.504097.4,	50	56.6	114.22	0.0175917	0.0443203	1
BP	GO:0031555	transcriptional attenuation	2	1	TcCLB.504097.4,	50	56.6	114.22	0.0175917	0.0443203	1
BP	GO:0022616	DNA strand elongation	2	1	TcCLB.508837.180,	50	56.6	114.22	0.0175917	0.0443203	1
BP	GO:0006273	lagging strand elongation	2	1	TcCLB.508837.180,	50	56.6	114.22	0.0175917	0.0443203	1
BP	GO:0045333	cellular respiration	24	2	TcCLB.506937.10,TcCLB.507883.109,	8.3	9.43	10.54	0.018681	0.0459949	1
BP	GO:0051246	regulation of protein metabolic process	24	2	TcCLB.506801.80,TcCLB.508385.30,	8.3	9.43	10.54	0.018681	0.0459949	1
BP	GO:0015980	energy derivation by oxidation of organic compounds	24	2	TcCLB.506937.10,TcCLB.507883.109,	8.3	9.43	10.54	0.018681	0.0459949	1
BP	GO:0006732	coenzyme metabolic process	65	3	TcCLB.506943.50,TcCLB.508951.20,TcCLB.511419.40,	4.6	5.22	5.68	0.0193877	0.047376	1
BP	GO:0090407	organophosphate biosynthetic process	118	4	TcCLB.506943.50,TcCLB.508373.10,TcCLB.508951.20,TcCLB.511419.40,	3.4	3.84	4.16	0.0199264	0.0483289	1
BP	GO:0044238	primary metabolic process	1755	23	TcCLB.480785.10,TcCLB.506739.10,TcCLB.506775.30,TcCLB.506925.400,TcCLB.506937.10,TcCLB.506943.50,TcCLB.507559.80,TcCLB.507809.74,TcCLB.507883.109,TcCLB.508041.10,TcCLB.508207.70,TcCLB.508277.370,TcCLB.508371.10,TcCLB.508373.10,TcCLB.508837.180,TcCLB.508951.20,TcCLB.508989.9,TcCLB.508993.20,TcCLB.509589.10,TcCLB.510285.100,TcCLB.510609.70,TcCLB.511419.40,TcCLB.511731.50,	1.3	1.48	1.83	0.0206308	0.0496668	1
BP	GO:0016559	peroxisome fission	3	1	TcCLB.507009.10,	33.3	37.73	57.1	0.0262733	0.060559	1
BP	GO:1901136	carbohydrate derivative catabolic process	3	1	TcCLB.507559.80,	33.3	37.73	57.1	0.0262733	0.060559	1
BP	GO:0006465	signal peptide processing	3	1	TcCLB.507809.74,	33.3	37.73	57.1	0.0262733	0.060559	1
BP	GO:0030162	regulation of proteolysis	3	1	TcCLB.506801.80,	33.3	37.73	57.1	0.0262733	0.060559	1
BP	GO:0006526	arginine biosynthetic process	3	1	TcCLB.508373.10,	33.3	37.73	57.1	0.0262733	0.060559	1
BP	GO:0006108	malate metabolic process	3	1	TcCLB.506937.10,	33.3	37.73	57.1	0.0262733	0.060559	1
BP	GO:0055114	oxidation-reduction process	195	5	TcCLB.506357.50,TcCLB.506937.10,TcCLB.506943.50,TcCLB.507883.109,TcCLB.511555.80,	2.6	2.9	3.14	0.0281299	0.0643817	1
BP	GO:1901564	organonitrogen compound metabolic process	1123	16	TcCLB.480785.10,TcCLB.506739.10,TcCLB.506775.30,TcCLB.506943.50,TcCLB.507809.74,TcCLB.508041.10,TcCLB.508207.70,TcCLB.508371.10,TcCLB.508373.10,TcCLB.508771.10,TcCLB.508951.20,TcCLB.508989.9,TcCLB.508993.20,TcCLB.510285.100,TcCLB.510609.70,TcCLB.511419.40,	1.4	1.61	1.87	0.0300533	0.068303	1
BP	GO:0051186	cofactor metabolic process	79	3	TcCLB.506943.50,TcCLB.508951.20,TcCLB.511419.40,	3.8	4.3	4.62	0.0322026	0.0726794	1
BP	GO:0009262	deoxyribonucleotide metabolic process	4	1	TcCLB.507559.80,	25	28.3	38.06	0.0348794	0.0776426	1
BP	GO:0006525	arginine metabolic process	4	1	TcCLB.508373.10,	25	28.3	38.06	0.0348794	0.0776426	1
BP	GO:0006520	cellular amino acid metabolic process	88	3	TcCLB.508371.10,TcCLB.508373.10,TcCLB.508993.20,	3.4	3.86	4.13	0.042289	0.0889096	1
BP	GO:0051171	regulation of nitrogen compound metabolic process	88	3	TcCLB.504097.4,TcCLB.506801.80,TcCLB.508385.30,	3.4	3.86	4.13	0.042289	0.0889096	1
BP	GO:0010558	negative regulation of macromolecule biosynthetic process	5	1	TcCLB.504097.4,	20	22.64	28.54	0.0434109	0.0889096	1
BP	GO:0045892	negative regulation of transcription, DNA-templated	5	1	TcCLB.504097.4,	20	22.64	28.54	0.0434109	0.0889096	1
BP	GO:2000113	negative regulation of cellular macromolecule biosynthetic process	5	1	TcCLB.504097.4,	20	22.64	28.54	0.0434109	0.0889096	1
BP	GO:1902679	negative regulation of RNA biosynthetic process	5	1	TcCLB.504097.4,	20	22.64	28.54	0.0434109	0.0889096	1
BP	GO:0031935	regulation of chromatin silencing	5	1	TcCLB.504097.4,	20	22.64	28.54	0.0434109	0.0889096	1
BP	GO:1903507	negative regulation of nucleic acid-templated transcription	5	1	TcCLB.504097.4,	20	22.64	28.54	0.0434109	0.0889096	1
BP	GO:0009890	negative regulation of biosynthetic process	5	1	TcCLB.504097.4,	20	22.64	28.54	0.0434109	0.0889096	1
BP	GO:0006595	polyamine metabolic process	5	1	TcCLB.508771.10,	20	22.64	28.54	0.0434109	0.0889096	1
BP	GO:0031327	negative regulation of cellular biosynthetic process	5	1	TcCLB.504097.4,	20	22.64	28.54	0.0434109	0.0889096	1
BP	GO:1902275	regulation of chromatin organization	5	1	TcCLB.504097.4,	20	22.64	28.54	0.0434109	0.0889096	1
BP	GO:0080090	regulation of primary metabolic process	89	3	TcCLB.504097.4,TcCLB.506801.80,TcCLB.508385.30,	3.4	3.82	4.08	0.0434973	0.0889096	1

## Sheet: mRNA S
GO type	ID	Name	Bgd count	Result count	Result gene list	Pct of bgd	Fold enrichment	Odds ratio	P-value	Benjamini	Bonferroni
MF	GO:0003677	DNA binding	180	13	TcCLB.503955.20,TcCLB.504431.64,TcCLB.506493.80,TcCLB.506779.150,TcCLB.507011.150,TcCLB.507979.4,TcCLB.508277.150,TcCLB.508321.21,TcCLB.508647.170,TcCLB.508719.40,TcCLB.510351.31,TcCLB.511039.10,TcCLB.511529.80,	7.2	5.95	7.41	1.90154e-07	3.02345e-05	3.02345e-05
CC	GO:0043226	organelle	3127	59	TcCLB.503479.49,TcCLB.503599.50,TcCLB.503831.40,TcCLB.503955.20,TcCLB.504057.97,TcCLB.504153.310,TcCLB.504431.64,TcCLB.504431.90,TcCLB.504769.80,TcCLB.505807.180,TcCLB.506127.50,TcCLB.506287.200,TcCLB.506493.50,TcCLB.506493.80,TcCLB.506513.200,TcCLB.506543.20,TcCLB.506661.20,TcCLB.506777.80,TcCLB.506779.150,TcCLB.506885.410,TcCLB.506933.20,TcCLB.506945.160,TcCLB.507011.150,TcCLB.507077.40,TcCLB.5…	1.9	1.55	3.41	7.52989e-07	8.50878e-05	8.50878e-05
BP	GO:0006260	DNA replication	57	8	TcCLB.503831.40,TcCLB.503955.20,TcCLB.506287.200,TcCLB.506493.80,TcCLB.506779.150,TcCLB.506933.20,TcCLB.507011.150,TcCLB.508647.170,	14	11.55	14.7	3.35148e-07	0.000137746	0.000137746
CC	GO:0043231	intracellular membrane-bounded organelle	2357	49	TcCLB.503479.49,TcCLB.503599.50,TcCLB.503831.40,TcCLB.503955.20,TcCLB.504057.97,TcCLB.504153.310,TcCLB.504431.64,TcCLB.504431.90,TcCLB.504769.80,TcCLB.506127.50,TcCLB.506287.200,TcCLB.506493.80,TcCLB.506513.200,TcCLB.506543.20,TcCLB.506661.20,TcCLB.506777.80,TcCLB.506779.150,TcCLB.506885.410,TcCLB.506933.20,TcCLB.507011.150,TcCLB.507077.40,TcCLB.507521.70,TcCLB.507641.290,TcCLB.507713.30,TcCLB.50…	2.1	1.71	3	1.97239e-06	0.000104293	0.00022288
CC	GO:0043227	membrane-bounded organelle	2381	49	TcCLB.503479.49,TcCLB.503599.50,TcCLB.503831.40,TcCLB.503955.20,TcCLB.504057.97,TcCLB.504153.310,TcCLB.504431.64,TcCLB.504431.90,TcCLB.504769.80,TcCLB.506127.50,TcCLB.506287.200,TcCLB.506493.80,TcCLB.506513.200,TcCLB.506543.20,TcCLB.506661.20,TcCLB.506777.80,TcCLB.506779.150,TcCLB.506885.410,TcCLB.506933.20,TcCLB.507011.150,TcCLB.507077.40,TcCLB.507521.70,TcCLB.507641.290,TcCLB.507713.30,TcCLB.50…	2.1	1.69	2.95	2.76883e-06	0.000104293	0.000312878
BP	GO:0019692	deoxyribose phosphate metabolic process	3	3	TcCLB.509151.130,TcCLB.509153.90,TcCLB.511133.20,	100	82.32	inf	1.72389e-06	0.000177129	0.000708518
BP	GO:0009219	pyrimidine deoxyribonucleotide metabolic process	3	3	TcCLB.509151.130,TcCLB.509153.90,TcCLB.511133.20,	100	82.32	inf	1.72389e-06	0.000177129	0.000708518
BP	GO:0009394	2'-deoxyribonucleotide metabolic process	3	3	TcCLB.509151.130,TcCLB.509153.90,TcCLB.511133.20,	100	82.32	inf	1.72389e-06	0.000177129	0.000708518
CC	GO:0043229	intracellular organelle	2934	54	TcCLB.503479.49,TcCLB.503599.50,TcCLB.503831.40,TcCLB.503955.20,TcCLB.504057.97,TcCLB.504153.310,TcCLB.504431.64,TcCLB.504431.90,TcCLB.504769.80,TcCLB.506127.50,TcCLB.506287.200,TcCLB.506493.50,TcCLB.506493.80,TcCLB.506513.200,TcCLB.506543.20,TcCLB.506661.20,TcCLB.506777.80,TcCLB.506779.150,TcCLB.506885.410,TcCLB.506933.20,TcCLB.507011.150,TcCLB.507077.40,TcCLB.507521.70,TcCLB.507641.290,TcCLB.50…	1.8	1.52	2.76	1.78545e-05	0.000504389	0.00201756
BP	GO:0009262	deoxyribonucleotide metabolic process	4	3	TcCLB.509151.130,TcCLB.509153.90,TcCLB.511133.20,	75	61.74	253.82	6.83515e-06	0.000561849	0.00280925
MF	GO:0097159	organic cyclic compound binding	1337	32	TcCLB.503479.49,TcCLB.503955.20,TcCLB.504153.310,TcCLB.504431.64,TcCLB.504431.90,TcCLB.505807.180,TcCLB.506223.40,TcCLB.506239.10,TcCLB.506287.200,TcCLB.506493.50,TcCLB.506493.80,TcCLB.506543.20,TcCLB.506743.4,TcCLB.506777.80,TcCLB.506779.150,TcCLB.506933.20,TcCLB.506945.160,TcCLB.507011.150,TcCLB.507641.290,TcCLB.507713.30,TcCLB.507979.4,TcCLB.508277.150,TcCLB.508321.21,TcCLB.508647.170,TcCLB.50…	2.4	1.97	2.7	3.51117e-05	0.00172173	0.00558275
MF	GO:1901363	heterocyclic compound binding	1337	32	TcCLB.503479.49,TcCLB.503955.20,TcCLB.504153.310,TcCLB.504431.64,TcCLB.504431.90,TcCLB.505807.180,TcCLB.506223.40,TcCLB.506239.10,TcCLB.506287.200,TcCLB.506493.50,TcCLB.506493.80,TcCLB.506543.20,TcCLB.506743.4,TcCLB.506777.80,TcCLB.506779.150,TcCLB.506933.20,TcCLB.506945.160,TcCLB.507011.150,TcCLB.507641.290,TcCLB.507713.30,TcCLB.507979.4,TcCLB.508277.150,TcCLB.508321.21,TcCLB.508647.170,TcCLB.50…	2.4	1.97	2.7	3.51117e-05	0.00172173	0.00558275
CC	GO:0000785	chromatin	35	5	TcCLB.504431.64,TcCLB.506779.150,TcCLB.507979.4,TcCLB.508321.21,TcCLB.510351.31,	14.3	11.76	14.43	5.66432e-05	0.00112421	0.00640068
CC	GO:0005654	nucleoplasm	393	15	TcCLB.503599.50,TcCLB.503831.40,TcCLB.504431.90,TcCLB.506513.200,TcCLB.506779.150,TcCLB.506933.20,TcCLB.507713.30,TcCLB.507979.4,TcCLB.508277.150,TcCLB.508321.21,TcCLB.508719.40,TcCLB.509151.130,TcCLB.509551.64,TcCLB.509965.370,TcCLB.510351.31,	3.8	3.14	3.77	5.96928e-05	0.00112421	0.00674529
MF	GO:0003676	nucleic acid binding	686	21	TcCLB.503479.49,TcCLB.503955.20,TcCLB.504431.64,TcCLB.504431.90,TcCLB.506223.40,TcCLB.506239.10,TcCLB.506493.80,TcCLB.506743.4,TcCLB.506779.150,TcCLB.507011.150,TcCLB.507979.4,TcCLB.508277.150,TcCLB.508321.21,TcCLB.508647.170,TcCLB.508719.40,TcCLB.509499.10,TcCLB.510351.31,TcCLB.510509.50,TcCLB.511039.10,TcCLB.511529.80,TcCLB.511867.150,	3.1	2.52	3.16	4.33139e-05	0.00172173	0.0068869
CC	GO:0005634	nucleus	1384	32	TcCLB.503479.49,TcCLB.503599.50,TcCLB.503831.40,TcCLB.503955.20,TcCLB.504431.64,TcCLB.504431.90,TcCLB.504769.80,TcCLB.506127.50,TcCLB.506493.80,TcCLB.506513.200,TcCLB.506661.20,TcCLB.506779.150,TcCLB.506885.410,TcCLB.506933.20,TcCLB.507011.150,TcCLB.507077.40,TcCLB.507713.30,TcCLB.507817.30,TcCLB.507979.4,TcCLB.508277.150,TcCLB.508321.21,TcCLB.508647.170,TcCLB.508719.40,TcCLB.509151.130,TcCLB.509…	2.3	1.9	2.58	7.18226e-05	0.00115942	0.00811595
BP	GO:0008150	biological process	3034	55	TcCLB.503405.10,TcCLB.503479.49,TcCLB.503671.10,TcCLB.503831.40,TcCLB.503955.20,TcCLB.504153.310,TcCLB.504229.110,TcCLB.504431.64,TcCLB.504431.90,TcCLB.505807.180,TcCLB.506223.40,TcCLB.506287.200,TcCLB.506493.50,TcCLB.506493.80,TcCLB.506513.200,TcCLB.506661.20,TcCLB.506743.4,TcCLB.506777.80,TcCLB.506779.150,TcCLB.506933.20,TcCLB.506943.4,TcCLB.506945.160,TcCLB.507011.150,TcCLB.507521.70,TcCLB.507…	1.8	1.49	2.76	2.11561e-05	0.00144919	0.00869515
CC	GO:0044424	intracellular part	4026	64	TcCLB.503405.10,TcCLB.503479.49,TcCLB.503599.50,TcCLB.503831.40,TcCLB.503955.20,TcCLB.504057.97,TcCLB.504153.310,TcCLB.504431.64,TcCLB.504431.90,TcCLB.504769.80,TcCLB.505807.180,TcCLB.506127.50,TcCLB.506223.40,TcCLB.506239.10,TcCLB.506287.200,TcCLB.506493.50,TcCLB.506493.80,TcCLB.506513.200,TcCLB.506543.20,TcCLB.506661.20,TcCLB.506743.4,TcCLB.506777.80,TcCLB.506779.150,TcCLB.506885.410,TcCLB.5069…	1.6	1.31	2.86	0.000124932	0.00160514	0.0141173
CC	GO:0005622	intracellular	4038	64	TcCLB.503405.10,TcCLB.503479.49,TcCLB.503599.50,TcCLB.503831.40,TcCLB.503955.20,TcCLB.504057.97,TcCLB.504153.310,TcCLB.504431.64,TcCLB.504431.90,TcCLB.504769.80,TcCLB.505807.180,TcCLB.506127.50,TcCLB.506223.40,TcCLB.506239.10,TcCLB.506287.200,TcCLB.506493.50,TcCLB.506493.80,TcCLB.506513.200,TcCLB.506543.20,TcCLB.506661.20,TcCLB.506743.4,TcCLB.506777.80,TcCLB.506779.150,TcCLB.506885.410,TcCLB.5069…	1.6	1.3	2.83	0.000141997	0.00160514	0.0160456
CC	GO:0044422	organelle part	2072	41	TcCLB.503599.50,TcCLB.503831.40,TcCLB.504057.97,TcCLB.504153.310,TcCLB.504431.64,TcCLB.504431.90,TcCLB.504769.80,TcCLB.505807.180,TcCLB.506287.200,TcCLB.506493.50,TcCLB.506513.200,TcCLB.506543.20,TcCLB.506661.20,TcCLB.506779.150,TcCLB.506885.410,TcCLB.506933.20,TcCLB.506945.160,TcCLB.507669.20,TcCLB.507713.30,TcCLB.507817.30,TcCLB.507979.4,TcCLB.508277.150,TcCLB.508277.90,TcCLB.508321.21,TcCLB.50…	2	1.63	2.37	0.000142048	0.00160514	0.0160514
BP	GO:0009987	cellular process	2129	43	TcCLB.503405.10,TcCLB.503479.49,TcCLB.503831.40,TcCLB.503955.20,TcCLB.504153.310,TcCLB.504431.90,TcCLB.505807.180,TcCLB.506287.200,TcCLB.506493.50,TcCLB.506493.80,TcCLB.506513.200,TcCLB.506661.20,TcCLB.506743.4,TcCLB.506777.80,TcCLB.506779.150,TcCLB.506933.20,TcCLB.506943.4,TcCLB.506945.160,TcCLB.507011.150,TcCLB.507521.70,TcCLB.507641.290,TcCLB.507713.30,TcCLB.507817.30,TcCLB.507979.4,TcCLB.5083…	2	1.66	2.53	4.50694e-05	0.00226439	0.0185235
BP	GO:0006950	response to stress	109	8	TcCLB.504153.310,TcCLB.504229.110,TcCLB.506287.200,TcCLB.507011.150,TcCLB.507713.30,TcCLB.508647.170,TcCLB.511211.160,TcCLB.511211.170,	7.3	6.04	7.07	4.6429e-05	0.00226439	0.0190823
BP	GO:0006457	protein folding	110	8	TcCLB.504153.310,TcCLB.507521.70,TcCLB.507641.290,TcCLB.507713.30,TcCLB.509499.10,TcCLB.511211.160,TcCLB.511211.170,TcCLB.511627.110,	7.3	5.99	7	4.95851e-05	0.00226439	0.0203795
MF	GO:0019206	nucleoside kinase activity	2	2	TcCLB.509965.370,TcCLB.511133.20,	100	82.32	inf	0.000145657	0.00463189	0.0231595
BP	GO:0006996	organelle organization	224	11	TcCLB.503831.40,TcCLB.506493.80,TcCLB.506513.200,TcCLB.507641.290,TcCLB.507979.4,TcCLB.508321.40,TcCLB.508719.40,TcCLB.510145.20,TcCLB.510431.200,TcCLB.511039.10,TcCLB.511529.80,	4.9	4.04	4.73	7.16969e-05	0.00294674	0.0294674
CC	GO:0000786	nucleosome	27	4	TcCLB.506779.150,TcCLB.507979.4,TcCLB.508321.21,TcCLB.510351.31,	14.8	12.2	14.86	0.000285734	0.00293527	0.032288
MF	GO:0046982	protein heterodimerization activity	26	4	TcCLB.506779.150,TcCLB.507979.4,TcCLB.508321.21,TcCLB.510351.31,	15.4	12.67	15.54	0.000245654	0.00650984	0.0390591
BP	GO:0044249	cellular biosynthetic process	620	19	TcCLB.503405.10,TcCLB.503831.40,TcCLB.503955.20,TcCLB.506287.200,TcCLB.506493.80,TcCLB.506513.200,TcCLB.506661.20,TcCLB.506743.4,TcCLB.506777.80,TcCLB.506779.150,TcCLB.506933.20,TcCLB.506945.160,TcCLB.507011.150,TcCLB.507979.4,TcCLB.508647.170,TcCLB.509153.90,TcCLB.509965.370,TcCLB.510289.40,TcCLB.511133.20,	3.1	2.52	3.09	0.000109428	0.00374156	0.0449751
CC	GO:0044427	chromosomal part	82	6	TcCLB.504431.64,TcCLB.506779.150,TcCLB.507817.30,TcCLB.507979.4,TcCLB.508321.21,TcCLB.510351.31,	7.3	6.02	6.88	0.000444256	0.00405551	0.0502009
CC	GO:0044815	DNA packaging complex	31	4	TcCLB.506779.150,TcCLB.507979.4,TcCLB.508321.21,TcCLB.510351.31,	12.9	10.62	12.65	0.000493776	0.00405551	0.0557967
CC	GO:0020023	kinetoplast	193	9	TcCLB.503831.40,TcCLB.504153.310,TcCLB.506287.200,TcCLB.506543.20,TcCLB.508277.90,TcCLB.508719.40,TcCLB.508727.50,TcCLB.511039.10,TcCLB.511529.80,	4.7	3.84	4.37	0.000502453	0.00405551	0.0567772
BP	GO:1901576	organic substance biosynthetic process	631	19	TcCLB.503405.10,TcCLB.503831.40,TcCLB.503955.20,TcCLB.506287.200,TcCLB.506493.80,TcCLB.506513.200,TcCLB.506661.20,TcCLB.506743.4,TcCLB.506777.80,TcCLB.506779.150,TcCLB.506933.20,TcCLB.506945.160,TcCLB.507011.150,TcCLB.507979.4,TcCLB.508647.170,TcCLB.509153.90,TcCLB.509965.370,TcCLB.510289.40,TcCLB.511133.20,	3	2.48	3.02	0.000138449	0.00374156	0.0569027
BP	GO:0046385	deoxyribose phosphate biosynthetic process	2	2	TcCLB.509153.90,TcCLB.511133.20,	100	82.32	inf	0.000145657	0.00374156	0.059865
BP	GO:0009221	pyrimidine deoxyribonucleotide biosynthetic process	2	2	TcCLB.509153.90,TcCLB.511133.20,	100	82.32	inf	0.000145657	0.00374156	0.059865
BP	GO:0009263	deoxyribonucleotide biosynthetic process	2	2	TcCLB.509153.90,TcCLB.511133.20,	100	82.32	inf	0.000145657	0.00374156	0.059865
BP	GO:0009265	2'-deoxyribonucleotide biosynthetic process	2	2	TcCLB.509153.90,TcCLB.511133.20,	100	82.32	inf	0.000145657	0.00374156	0.059865
CC	GO:0005694	chromosome	87	6	TcCLB.504431.64,TcCLB.506779.150,TcCLB.507817.30,TcCLB.507979.4,TcCLB.508321.21,TcCLB.510351.31,	6.9	5.68	6.45	0.000610674	0.00460041	0.0690061
BP	GO:0009058	biosynthetic process	647	19	TcCLB.503405.10,TcCLB.503831.40,TcCLB.503955.20,TcCLB.506287.200,TcCLB.506493.80,TcCLB.506513.200,TcCLB.506661.20,TcCLB.506743.4,TcCLB.506777.80,TcCLB.506779.150,TcCLB.506933.20,TcCLB.506945.160,TcCLB.507011.150,TcCLB.507979.4,TcCLB.508647.170,TcCLB.509153.90,TcCLB.509965.370,TcCLB.510289.40,TcCLB.511133.20,	2.9	2.42	2.94	0.000192843	0.00466227	0.0792586
BP	GO:0006139	nucleobase-containing compound metabolic process	652	19	TcCLB.503479.49,TcCLB.503831.40,TcCLB.503955.20,TcCLB.504431.90,TcCLB.506287.200,TcCLB.506493.80,TcCLB.506513.200,TcCLB.506777.80,TcCLB.506779.150,TcCLB.506933.20,TcCLB.507011.150,TcCLB.507979.4,TcCLB.508647.170,TcCLB.509151.130,TcCLB.509153.90,TcCLB.509499.10,TcCLB.509551.64,TcCLB.509965.370,TcCLB.511133.20,	2.9	2.4	2.91	0.000213342	0.00487131	0.0876835
MF	GO:0046983	protein dimerization activity	32	4	TcCLB.506779.150,TcCLB.507979.4,TcCLB.508321.21,TcCLB.510351.31,	12.5	10.29	12.2	0.000559152	0.0127007	0.0889051
CC	GO:0044446	intracellular organelle part	1858	36	TcCLB.503599.50,TcCLB.503831.40,TcCLB.504057.97,TcCLB.504153.310,TcCLB.504431.64,TcCLB.504431.90,TcCLB.504769.80,TcCLB.506287.200,TcCLB.506493.50,TcCLB.506513.200,TcCLB.506543.20,TcCLB.506661.20,TcCLB.506779.150,TcCLB.506885.410,TcCLB.506933.20,TcCLB.507669.20,TcCLB.507713.30,TcCLB.507817.30,TcCLB.507979.4,TcCLB.508277.150,TcCLB.508277.90,TcCLB.508321.21,TcCLB.508321.40,TcCLB.508719.40,TcCLB.5087…	1.9	1.6	2.14	0.000845536	0.00595419	0.0955455
BP	GO:0071103	DNA conformation change	26	4	TcCLB.506493.80,TcCLB.508719.40,TcCLB.511039.10,TcCLB.511529.80,	15.4	12.67	15.54	0.000245654	0.00519314	0.100964
BP	GO:0006259	DNA metabolic process	139	8	TcCLB.503831.40,TcCLB.503955.20,TcCLB.506287.200,TcCLB.506493.80,TcCLB.506779.150,TcCLB.506933.20,TcCLB.507011.150,TcCLB.508647.170,	5.8	4.74	5.43	0.000256869	0.00519314	0.105573
BP	GO:0006725	cellular aromatic compound metabolic process	663	19	TcCLB.503479.49,TcCLB.503831.40,TcCLB.503955.20,TcCLB.504431.90,TcCLB.506287.200,TcCLB.506493.80,TcCLB.506513.200,TcCLB.506777.80,TcCLB.506779.150,TcCLB.506933.20,TcCLB.507011.150,TcCLB.507979.4,TcCLB.508647.170,TcCLB.509151.130,TcCLB.509153.90,TcCLB.509499.10,TcCLB.509551.64,TcCLB.509965.370,TcCLB.511133.20,	2.9	2.36	2.86	0.000265343	0.00519314	0.109056
CC	GO:0032993	protein-DNA complex	37	4	TcCLB.506779.150,TcCLB.507979.4,TcCLB.508321.21,TcCLB.510351.31,	10.8	8.9	10.34	0.000980852	0.00595419	0.110836
CC	GO:0044464	cell part	4640	68	TcCLB.503405.10,TcCLB.503479.49,TcCLB.503599.50,TcCLB.503831.40,TcCLB.503955.20,TcCLB.504057.97,TcCLB.504153.310,TcCLB.504229.110,TcCLB.504431.64,TcCLB.504431.90,TcCLB.504769.80,TcCLB.505807.180,TcCLB.506127.50,TcCLB.506223.40,TcCLB.506239.10,TcCLB.506287.200,TcCLB.506493.50,TcCLB.506493.80,TcCLB.506513.200,TcCLB.506543.20,TcCLB.506661.20,TcCLB.506743.4,TcCLB.506777.80,TcCLB.506779.150,TcCLB.5068…	1.5	1.21	2.79	0.00100115	0.00595419	0.11313
CC	GO:0005623	cell	4640	68	TcCLB.503405.10,TcCLB.503479.49,TcCLB.503599.50,TcCLB.503831.40,TcCLB.503955.20,TcCLB.504057.97,TcCLB.504153.310,TcCLB.504229.110,TcCLB.504431.64,TcCLB.504431.90,TcCLB.504769.80,TcCLB.505807.180,TcCLB.506127.50,TcCLB.506223.40,TcCLB.506239.10,TcCLB.506287.200,TcCLB.506493.50,TcCLB.506493.80,TcCLB.506513.200,TcCLB.506543.20,TcCLB.506661.20,TcCLB.506743.4,TcCLB.506777.80,TcCLB.506779.150,TcCLB.5068…	1.5	1.21	2.79	0.00100115	0.00595419	0.11313
BP	GO:0046483	heterocycle metabolic process	672	19	TcCLB.503479.49,TcCLB.503831.40,TcCLB.503955.20,TcCLB.504431.90,TcCLB.506287.200,TcCLB.506493.80,TcCLB.506513.200,TcCLB.506777.80,TcCLB.506779.150,TcCLB.506933.20,TcCLB.507011.150,TcCLB.507979.4,TcCLB.508647.170,TcCLB.509151.130,TcCLB.509153.90,TcCLB.509499.10,TcCLB.509551.64,TcCLB.509965.370,TcCLB.511133.20,	2.8	2.33	2.81	0.000315889	0.00586223	0.12983
BP	GO:0016043	cellular component organization	266	11	TcCLB.503831.40,TcCLB.506493.80,TcCLB.506513.200,TcCLB.507641.290,TcCLB.507979.4,TcCLB.508321.40,TcCLB.508719.40,TcCLB.510145.20,TcCLB.510431.200,TcCLB.511039.10,TcCLB.511529.80,	4.1	3.4	3.93	0.000328056	0.00586223	0.134831
BP	GO:1901360	organic cyclic compound metabolic process	683	19	TcCLB.503479.49,TcCLB.503831.40,TcCLB.503955.20,TcCLB.504431.90,TcCLB.506287.200,TcCLB.506493.80,TcCLB.506513.200,TcCLB.506777.80,TcCLB.506779.150,TcCLB.506933.20,TcCLB.507011.150,TcCLB.507979.4,TcCLB.508647.170,TcCLB.509151.130,TcCLB.509153.90,TcCLB.509499.10,TcCLB.509551.64,TcCLB.509965.370,TcCLB.511133.20,	2.8	2.29	2.76	0.000389025	0.00659919	0.159889
BP	GO:0051276	chromosome organization	81	6	TcCLB.506493.80,TcCLB.506513.200,TcCLB.507979.4,TcCLB.508719.40,TcCLB.511039.10,TcCLB.511529.80,	7.4	6.1	6.97	0.000415719	0.00659919	0.170861
BP	GO:0042026	protein refolding	3	2	TcCLB.507641.290,TcCLB.507713.30,	66.7	54.88	166.96	0.000433523	0.00659919	0.178178
BP	GO:0006730	one-carbon metabolic process	3	2	TcCLB.506945.160,TcCLB.509153.90,	66.7	54.88	166.96	0.000433523	0.00659919	0.178178
BP	GO:0071840	cellular component organization or biogenesis	334	12	TcCLB.503831.40,TcCLB.506493.80,TcCLB.506513.200,TcCLB.507641.290,TcCLB.507979.4,TcCLB.508321.40,TcCLB.508719.40,TcCLB.509499.10,TcCLB.510145.20,TcCLB.510431.200,TcCLB.511039.10,TcCLB.511529.80,	3.6	2.96	3.41	0.000622297	0.00913444	0.255764
CC	GO:0005739	mitochondrion	789	19	TcCLB.503831.40,TcCLB.503955.20,TcCLB.504057.97,TcCLB.504153.310,TcCLB.506287.200,TcCLB.506543.20,TcCLB.506777.80,TcCLB.507641.290,TcCLB.508277.90,TcCLB.508321.40,TcCLB.508719.40,TcCLB.508727.50,TcCLB.509151.130,TcCLB.509153.90,TcCLB.510509.50,TcCLB.511039.10,TcCLB.511133.20,TcCLB.511365.80,TcCLB.511529.80,	2.4	1.98	2.34	0.00226765	0.0128122	0.256244
BP	GO:0006220	pyrimidine nucleotide metabolic process	15	3	TcCLB.509151.130,TcCLB.509153.90,TcCLB.511133.20,	20	16.46	21.11	0.000705972	0.0100053	0.290155
BP	GO:0006367	transcription initiation from RNA polymerase II promoter	4	2	TcCLB.506513.200,TcCLB.507979.4,	50	41.16	83.47	0.000860211	0.0117849	0.353547
MF	GO:0051082	unfolded protein binding	48	4	TcCLB.504153.310,TcCLB.507641.290,TcCLB.507713.30,TcCLB.511627.110,	8.3	6.86	7.74	0.00261266	0.0519266	0.415413
BP	GO:0090304	nucleic acid metabolic process	523	15	TcCLB.503479.49,TcCLB.503831.40,TcCLB.503955.20,TcCLB.504431.90,TcCLB.506287.200,TcCLB.506493.80,TcCLB.506513.200,TcCLB.506777.80,TcCLB.506779.150,TcCLB.506933.20,TcCLB.507011.150,TcCLB.507979.4,TcCLB.508647.170,TcCLB.509499.10,TcCLB.509551.64,	2.9	2.36	2.74	0.00132395	0.0172256	0.544144
BP	GO:0034645	cellular macromolecule biosynthetic process	416	13	TcCLB.503831.40,TcCLB.503955.20,TcCLB.506287.200,TcCLB.506493.80,TcCLB.506513.200,TcCLB.506743.4,TcCLB.506777.80,TcCLB.506779.150,TcCLB.506933.20,TcCLB.507011.150,TcCLB.507979.4,TcCLB.508647.170,TcCLB.510289.40,	3.1	2.57	2.95	0.00134116	0.0172256	0.551218
CC	GO:0044428	nuclear part	849	19	TcCLB.503599.50,TcCLB.503831.40,TcCLB.504431.64,TcCLB.504431.90,TcCLB.504769.80,TcCLB.506513.200,TcCLB.506779.150,TcCLB.506885.410,TcCLB.506933.20,TcCLB.507713.30,TcCLB.507979.4,TcCLB.508277.150,TcCLB.508321.21,TcCLB.508719.40,TcCLB.509151.130,TcCLB.509551.64,TcCLB.509965.370,TcCLB.510145.20,TcCLB.510351.31,	2.2	1.84	2.14	0.00520095	0.0276284	0.587707
BP	GO:0006323	DNA packaging	19	3	TcCLB.508719.40,TcCLB.511039.10,TcCLB.511529.80,	15.8	13	15.83	0.00145182	0.0180759	0.5967
BP	GO:0009059	macromolecule biosynthetic process	421	13	TcCLB.503831.40,TcCLB.503955.20,TcCLB.506287.200,TcCLB.506493.80,TcCLB.506513.200,TcCLB.506743.4,TcCLB.506777.80,TcCLB.506779.150,TcCLB.506933.20,TcCLB.507011.150,TcCLB.507979.4,TcCLB.508647.170,TcCLB.510289.40,	3.1	2.54	2.91	0.00149533	0.0180759	0.61458
CC	GO:0031981	nuclear lumen	730	17	TcCLB.503599.50,TcCLB.503831.40,TcCLB.504431.64,TcCLB.504431.90,TcCLB.506513.200,TcCLB.506779.150,TcCLB.506933.20,TcCLB.507713.30,TcCLB.507979.4,TcCLB.508277.150,TcCLB.508321.21,TcCLB.508719.40,TcCLB.509151.130,TcCLB.509551.64,TcCLB.509965.370,TcCLB.510145.20,TcCLB.510351.31,	2.3	1.92	2.21	0.00570021	0.0276284	0.644124
CC	GO:0005815	microtubule organizing center	179	7	TcCLB.504769.80,TcCLB.506493.50,TcCLB.507669.20,TcCLB.507713.30,TcCLB.510431.200,TcCLB.511589.150,TcCLB.511623.20,	3.9	3.22	3.54	0.00579353	0.0276284	0.654669
CC	GO:0035869	ciliary transition zone	60	4	TcCLB.510181.120,TcCLB.510351.31,TcCLB.510515.50,TcCLB.511361.80,	6.7	5.49	6.07	0.00586799	0.0276284	0.663083
CC	GO:0005575	cellular component	5046	70	TcCLB.503405.10,TcCLB.503479.49,TcCLB.503599.50,TcCLB.503831.40,TcCLB.503955.20,TcCLB.504057.97,TcCLB.504153.310,TcCLB.504229.110,TcCLB.504431.64,TcCLB.504431.90,TcCLB.504769.80,TcCLB.505807.180,TcCLB.506127.50,TcCLB.506223.40,TcCLB.506239.10,TcCLB.506287.200,TcCLB.506493.50,TcCLB.506493.80,TcCLB.506513.200,TcCLB.506543.20,TcCLB.506661.20,TcCLB.506743.4,TcCLB.506777.80,TcCLB.506779.150,TcCLB.5068…	1.4	1.14	2.58	0.00612475	0.0276839	0.692097
MF	GO:0140097	catalytic activity, acting on DNA	56	4	TcCLB.503955.20,TcCLB.506287.200,TcCLB.506493.80,TcCLB.508647.170,	7.1	5.88	6.54	0.00458403	0.0568052	0.72886
BP	GO:0006352	DNA-templated transcription, initiation	6	2	TcCLB.506513.200,TcCLB.507979.4,	33.3	27.44	41.72	0.0021168	0.0248573	0.870005
BP	GO:0072527	pyrimidine-containing compound metabolic process	22	3	TcCLB.509151.130,TcCLB.509153.90,TcCLB.511133.20,	13.6	11.23	13.32	0.00224771	0.0256614	0.923811
CC	GO:0000331	contractile vacuole	107	5	TcCLB.504153.310,TcCLB.507641.290,TcCLB.507713.30,TcCLB.508719.40,TcCLB.511211.160,	4.7	3.85	4.19	0.00941709	0.0409281	1
CC	GO:0044429	mitochondrial part	472	12	TcCLB.503831.40,TcCLB.504057.97,TcCLB.504153.310,TcCLB.506287.200,TcCLB.506543.20,TcCLB.508277.90,TcCLB.508321.40,TcCLB.508719.40,TcCLB.508727.50,TcCLB.511039.10,TcCLB.511365.80,TcCLB.511529.80,	2.5	2.09	2.33	0.010853	0.0429195	1
CC	GO:0000792	heterochromatin	1	1	TcCLB.504431.64,	100	82.32	inf	0.012147	0.0429195	1
CC	GO:0005720	nuclear heterochromatin	1	1	TcCLB.504431.64,	100	82.32	inf	0.012147	0.0429195	1
CC	GO:1902377	nuclear rDNA heterochromatin	1	1	TcCLB.504431.64,	100	82.32	inf	0.012147	0.0429195	1
CC	GO:0033553	rDNA heterochromatin	1	1	TcCLB.504431.64,	100	82.32	inf	0.012147	0.0429195	1
CC	GO:0070013	intracellular organelle lumen	859	18	TcCLB.503599.50,TcCLB.503831.40,TcCLB.504431.64,TcCLB.504431.90,TcCLB.506513.200,TcCLB.506779.150,TcCLB.506933.20,TcCLB.507713.30,TcCLB.507979.4,TcCLB.508277.150,TcCLB.508321.21,TcCLB.508719.40,TcCLB.509151.130,TcCLB.509551.64,TcCLB.509965.370,TcCLB.510145.20,TcCLB.510351.31,TcCLB.511529.80,	2.1	1.73	1.97	0.0129138	0.0429195	1
CC	GO:0031974	membrane-enclosed lumen	859	18	TcCLB.503599.50,TcCLB.503831.40,TcCLB.504431.64,TcCLB.504431.90,TcCLB.506513.200,TcCLB.506779.150,TcCLB.506933.20,TcCLB.507713.30,TcCLB.507979.4,TcCLB.508277.150,TcCLB.508321.21,TcCLB.508719.40,TcCLB.509151.130,TcCLB.509551.64,TcCLB.509965.370,TcCLB.510145.20,TcCLB.510351.31,TcCLB.511529.80,	2.1	1.73	1.97	0.0129138	0.0429195	1
CC	GO:0043233	organelle lumen	859	18	TcCLB.503599.50,TcCLB.503831.40,TcCLB.504431.64,TcCLB.504431.90,TcCLB.506513.200,TcCLB.506779.150,TcCLB.506933.20,TcCLB.507713.30,TcCLB.507979.4,TcCLB.508277.150,TcCLB.508321.21,TcCLB.508719.40,TcCLB.509151.130,TcCLB.509551.64,TcCLB.509965.370,TcCLB.510145.20,TcCLB.510351.31,TcCLB.511529.80,	2.1	1.73	1.97	0.0129138	0.0429195	1
CC	GO:0005773	vacuole	117	5	TcCLB.504153.310,TcCLB.507641.290,TcCLB.507713.30,TcCLB.508719.40,TcCLB.511211.160,	4.3	3.52	3.81	0.0135188	0.0436466	1
CC	GO:0097708	intracellular vesicle	134	5	TcCLB.504153.310,TcCLB.507641.290,TcCLB.507713.30,TcCLB.508719.40,TcCLB.511211.160,	3.7	3.07	3.3	0.0229951	0.0639494	1
CC	GO:0031410	cytoplasmic vesicle	134	5	TcCLB.504153.310,TcCLB.507641.290,TcCLB.507713.30,TcCLB.508719.40,TcCLB.511211.160,	3.7	3.07	3.3	0.0229951	0.0639494	1
CC	GO:0005813	centrosome	2	1	TcCLB.507713.30,	50	41.16	82.38	0.0241484	0.0639494	1
CC	GO:0044615	nuclear pore nuclear basket	2	1	TcCLB.504769.80,	50	41.16	82.38	0.0241484	0.0639494	1
CC	GO:0005971	ribonucleoside-diphosphate reductase complex	2	1	TcCLB.506933.20,	50	41.16	82.38	0.0241484	0.0639494	1
CC	GO:0005956	protein kinase CK2 complex	2	1	TcCLB.511529.68,	50	41.16	82.38	0.0241484	0.0639494	1
CC	GO:0005816	spindle pole body	2	1	TcCLB.504769.80,	50	41.16	82.38	0.0241484	0.0639494	1
CC	GO:0031982	vesicle	136	5	TcCLB.504153.310,TcCLB.507641.290,TcCLB.507713.30,TcCLB.508719.40,TcCLB.511211.160,	3.7	3.03	3.25	0.0243347	0.0639494	1
CC	GO:0015630	microtubule cytoskeleton	269	7	TcCLB.504769.80,TcCLB.506493.50,TcCLB.507669.20,TcCLB.507713.30,TcCLB.510431.200,TcCLB.511589.150,TcCLB.511623.20,	2.6	2.14	2.29	0.044019	0.113049	1
CC	GO:0000932	P-body	4	1	TcCLB.503479.49,	25	20.58	27.45	0.047721	0.119833	1
MF	GO:0008248	obsolete pre-mRNA splicing factor activity	12	2	TcCLB.503479.49,TcCLB.504431.90,	16.7	13.72	16.67	0.00888403	0.0568052	1
MF	GO:0019205	nucleobase-containing compound kinase activity	12	2	TcCLB.509965.370,TcCLB.511133.20,	16.7	13.72	16.67	0.00888403	0.0568052	1
MF	GO:0016538	cyclin-dependent protein serine/threonine kinase regulator activity	1	1	TcCLB.511529.68,	100	82.32	inf	0.012147	0.0568052	1
MF	GO:0004029	aldehyde dehydrogenase (NAD) activity	1	1	TcCLB.506943.4,	100	82.32	inf	0.012147	0.0568052	1
MF	GO:0004797	thymidine kinase activity	1	1	TcCLB.511133.20,	100	82.32	inf	0.012147	0.0568052	1
MF	GO:0015175	neutral amino acid transmembrane transporter activity	1	1	TcCLB.504229.110,	100	82.32	inf	0.012147	0.0568052	1
MF	GO:0015193	L-proline transmembrane transporter activity	1	1	TcCLB.504229.110,	100	82.32	inf	0.012147	0.0568052	1
MF	GO:0004828	serine-tRNA ligase activity	1	1	TcCLB.506777.80,	100	82.32	inf	0.012147	0.0568052	1
MF	GO:0008679	2-hydroxy-3-oxopropionate reductase activity	1	1	TcCLB.505807.180,	100	82.32	inf	0.012147	0.0568052	1
MF	GO:0004478	methionine adenosyltransferase activity	1	1	TcCLB.506945.160,	100	82.32	inf	0.012147	0.0568052	1
MF	GO:0004799	thymidylate synthase activity	1	1	TcCLB.509153.90,	100	82.32	inf	0.012147	0.0568052	1
MF	GO:0019136	deoxynucleoside kinase activity	1	1	TcCLB.511133.20,	100	82.32	inf	0.012147	0.0568052	1
MF	GO:0022858	alanine transmembrane transporter activity	1	1	TcCLB.504229.110,	100	82.32	inf	0.012147	0.0568052	1
MF	GO:0000182	rDNA binding	1	1	TcCLB.504431.64,	100	82.32	inf	0.012147	0.0568052	1
MF	GO:1990837	sequence-specific double-stranded DNA binding	1	1	TcCLB.504431.64,	100	82.32	inf	0.012147	0.0568052	1
MF	GO:0004356	glutamate-ammonia ligase activity	1	1	TcCLB.503405.10,	100	82.32	inf	0.012147	0.0568052	1
MF	GO:0000217	DNA secondary structure binding	1	1	TcCLB.504431.64,	100	82.32	inf	0.012147	0.0568052	1
MF	GO:0004170	dUTP diphosphatase activity	1	1	TcCLB.509151.130,	100	82.32	inf	0.012147	0.0568052	1
MF	GO:0008301	DNA binding, bending	1	1	TcCLB.504431.64,	100	82.32	inf	0.012147	0.0568052	1
MF	GO:0000402	crossed form four-way junction DNA binding	1	1	TcCLB.504431.64,	100	82.32	inf	0.012147	0.0568052	1
MF	GO:0000400	four-way junction DNA binding	1	1	TcCLB.504431.64,	100	82.32	inf	0.012147	0.0568052	1
MF	GO:0042083	5,10-methylenetetrahydrofolate-dependent methyltransferase activity	1	1	TcCLB.509153.90,	100	82.32	inf	0.012147	0.0568052	1
MF	GO:0030337	DNA polymerase processivity factor activity	1	1	TcCLB.508277.150,	100	82.32	inf	0.012147	0.0568052	1
MF	GO:0004001	adenosine kinase activity	1	1	TcCLB.509965.370,	100	82.32	inf	0.012147	0.0568052	1
MF	GO:0004146	dihydrofolate reductase activity	1	1	TcCLB.509153.90,	100	82.32	inf	0.012147	0.0568052	1
MF	GO:0016874	ligase activity	75	4	TcCLB.503405.10,TcCLB.506287.200,TcCLB.506543.20,TcCLB.506777.80,	5.3	4.39	4.78	0.0127615	0.0579737	1
MF	GO:0003887	DNA-directed DNA polymerase activity	17	2	TcCLB.503955.20,TcCLB.508647.170,	11.8	9.69	11.11	0.017603	0.0777467	1
MF	GO:0034061	DNA polymerase activity	18	2	TcCLB.503955.20,TcCLB.508647.170,	11.1	9.15	10.41	0.0196493	0.0799916	1
MF	GO:0019887	protein kinase regulator activity	2	1	TcCLB.511529.68,	50	41.16	82.38	0.0241484	0.0799916	1
MF	GO:0008716	D-alanine-D-alanine ligase activity	2	1	TcCLB.506543.20,	50	41.16	82.38	0.0241484	0.0799916	1
MF	GO:0019207	kinase regulator activity	2	1	TcCLB.511529.68,	50	41.16	82.38	0.0241484	0.0799916	1
MF	GO:0016211	ammonia ligase activity	2	1	TcCLB.503405.10,	50	41.16	82.38	0.0241484	0.0799916	1
MF	GO:0016725	oxidoreductase activity, acting on CH or CH2 groups	2	1	TcCLB.506933.20,	50	41.16	82.38	0.0241484	0.0799916	1
MF	GO:0004693	cyclin-dependent protein serine/threonine kinase activity	2	1	TcCLB.511529.68,	50	41.16	82.38	0.0241484	0.0799916	1
MF	GO:0050185	phosphatidylinositol deacylase activity	2	1	TcCLB.510289.40,	50	41.16	82.38	0.0241484	0.0799916	1
MF	GO:0016728	oxidoreductase activity, acting on CH or CH2 groups, disulfide as acceptor	2	1	TcCLB.506933.20,	50	41.16	82.38	0.0241484	0.0799916	1
MF	GO:0004748	ribonucleoside-diphosphate reductase activity, thioredoxin disulfide as acceptor	2	1	TcCLB.506933.20,	50	41.16	82.38	0.0241484	0.0799916	1
MF	GO:0015179	L-amino acid transmembrane transporter activity	2	1	TcCLB.504229.110,	50	41.16	82.38	0.0241484	0.0799916	1
MF	GO:0061731	ribonucleoside-diphosphate reductase activity	2	1	TcCLB.506933.20,	50	41.16	82.38	0.0241484	0.0799916	1
MF	GO:0003755	peptidyl-prolyl cis-trans isomerase activity	24	2	TcCLB.507521.70,TcCLB.509499.10,	8.3	6.86	7.56	0.0338271	0.106017	1
MF	GO:0016859	cis-trans isomerase activity	24	2	TcCLB.507521.70,TcCLB.509499.10,	8.3	6.86	7.56	0.0338271	0.106017	1
MF	GO:0003917	DNA topoisomerase type I activity	3	1	TcCLB.506493.80,	33.3	27.44	41.18	0.0360058	0.106017	1
MF	GO:0046943	carboxylic acid transmembrane transporter activity	3	1	TcCLB.504229.110,	33.3	27.44	41.18	0.0360058	0.106017	1
MF	GO:0015171	amino acid transmembrane transporter activity	3	1	TcCLB.504229.110,	33.3	27.44	41.18	0.0360058	0.106017	1
MF	GO:0005342	organic acid transmembrane transporter activity	3	1	TcCLB.504229.110,	33.3	27.44	41.18	0.0360058	0.106017	1
MF	GO:0030234	enzyme regulator activity	26	2	TcCLB.508277.150,TcCLB.511529.68,	7.7	6.33	6.93	0.0392192	0.111354	1
MF	GO:0016879	ligase activity, forming carbon-nitrogen bonds	26	2	TcCLB.503405.10,TcCLB.506543.20,	7.7	6.33	6.93	0.0392192	0.111354	1
MF	GO:0005488	binding	2327	36	TcCLB.503479.49,TcCLB.503955.20,TcCLB.504153.310,TcCLB.504431.64,TcCLB.504431.90,TcCLB.505807.180,TcCLB.506223.40,TcCLB.506239.10,TcCLB.506287.200,TcCLB.506493.50,TcCLB.506493.80,TcCLB.506543.20,TcCLB.506743.4,TcCLB.506777.80,TcCLB.506779.150,TcCLB.506933.20,TcCLB.506945.160,TcCLB.507011.150,TcCLB.507641.290,TcCLB.507713.30,TcCLB.507817.30,TcCLB.507979.4,TcCLB.508277.150,TcCLB.508321.21,TcCLB.508…	1.5	1.27	1.52	0.0441065	0.118557	1
MF	GO:0003896	DNA primase activity	4	1	TcCLB.503831.40,	25	20.58	27.45	0.047721	0.118557	1
MF	GO:0097472	cyclin-dependent protein kinase activity	4	1	TcCLB.511529.68,	25	20.58	27.45	0.047721	0.118557	1
MF	GO:0016646	oxidoreductase activity, acting on the CH-NH group of donors, NAD or NADP as acceptor	4	1	TcCLB.509153.90,	25	20.58	27.45	0.047721	0.118557	1
MF	GO:0030629	U6 snRNA 3'-end binding	4	1	TcCLB.503479.49,	25	20.58	27.45	0.047721	0.118557	1
MF	GO:0004179	obsolete membrane alanyl aminopeptidase activity	4	1	TcCLB.503671.10,	25	20.58	27.45	0.047721	0.118557	1
MF	GO:0047429	nucleoside-triphosphate diphosphatase activity	4	1	TcCLB.509151.130,	25	20.58	27.45	0.047721	0.118557	1
MF	GO:0043565	sequence-specific DNA binding	4	1	TcCLB.504431.64,	25	20.58	27.45	0.047721	0.118557	1
BP	GO:0050896	response to stimulus	203	8	TcCLB.504153.310,TcCLB.504229.110,TcCLB.506287.200,TcCLB.507011.150,TcCLB.507713.30,TcCLB.508647.170,TcCLB.511211.160,TcCLB.511211.170,	3.9	3.24	3.61	0.00304495	0.0338237	1
BP	GO:0034641	cellular nitrogen compound metabolic process	907	20	TcCLB.503479.49,TcCLB.503831.40,TcCLB.503955.20,TcCLB.504431.90,TcCLB.506287.200,TcCLB.506493.80,TcCLB.506513.200,TcCLB.506743.4,TcCLB.506777.80,TcCLB.506779.150,TcCLB.506933.20,TcCLB.507011.150,TcCLB.507979.4,TcCLB.508647.170,TcCLB.509151.130,TcCLB.509153.90,TcCLB.509499.10,TcCLB.509551.64,TcCLB.509965.370,TcCLB.511133.20,	2.2	1.82	2.13	0.00481012	0.0520253	1
BP	GO:0000377	RNA splicing, via transesterification reactions with bulged adenosine as nucleophile	32	3	TcCLB.503479.49,TcCLB.504431.90,TcCLB.509551.64,	9.4	7.72	8.71	0.0066363	0.0548188	1
BP	GO:0000375	RNA splicing, via transesterification reactions	32	3	TcCLB.503479.49,TcCLB.504431.90,TcCLB.509551.64,	9.4	7.72	8.71	0.0066363	0.0548188	1
BP	GO:0000398	mRNA splicing, via spliceosome	32	3	TcCLB.503479.49,TcCLB.504431.90,TcCLB.509551.64,	9.4	7.72	8.71	0.0066363	0.0548188	1
BP	GO:0006366	transcription by RNA polymerase II	11	2	TcCLB.506513.200,TcCLB.507979.4,	18.2	14.97	18.53	0.00746176	0.0548188	1
BP	GO:0034654	nucleobase-containing compound biosynthetic process	151	6	TcCLB.506513.200,TcCLB.507979.4,TcCLB.508647.170,TcCLB.509153.90,TcCLB.509965.370,TcCLB.511133.20,	4	3.27	3.57	0.00976912	0.0548188	1
BP	GO:0043094	cellular metabolic compound salvage	13	2	TcCLB.509965.370,TcCLB.511133.20,	15.4	12.67	15.15	0.0104172	0.0548188	1
BP	GO:0006221	pyrimidine nucleotide biosynthetic process	14	2	TcCLB.509153.90,TcCLB.511133.20,	14.3	11.76	13.89	0.0120584	0.0548188	1
BP	GO:0044070	regulation of anion transport	1	1	TcCLB.504229.110,	100	82.32	inf	0.012147	0.0548188	1
BP	GO:1903789	regulation of amino acid transmembrane transport	1	1	TcCLB.504229.110,	100	82.32	inf	0.012147	0.0548188	1
BP	GO:0002036	regulation of L-glutamate import across plasma membrane	1	1	TcCLB.504229.110,	100	82.32	inf	0.012147	0.0548188	1
BP	GO:0051580	regulation of neurotransmitter uptake	1	1	TcCLB.504229.110,	100	82.32	inf	0.012147	0.0548188	1
BP	GO:0010958	regulation of amino acid import across plasma membrane	1	1	TcCLB.504229.110,	100	82.32	inf	0.012147	0.0548188	1
BP	GO:0019580	galactarate metabolic process	1	1	TcCLB.505807.180,	100	82.32	inf	0.012147	0.0548188	1
BP	GO:0046126	pyrimidine deoxyribonucleoside biosynthetic process	1	1	TcCLB.509153.90,	100	82.32	inf	0.012147	0.0548188	1
BP	GO:0009177	pyrimidine deoxyribonucleoside monophosphate biosynthetic process	1	1	TcCLB.509153.90,	100	82.32	inf	0.012147	0.0548188	1
BP	GO:0046125	pyrimidine deoxyribonucleoside metabolic process	1	1	TcCLB.509153.90,	100	82.32	inf	0.012147	0.0548188	1
BP	GO:0006434	seryl-tRNA aminoacylation	1	1	TcCLB.506777.80,	100	82.32	inf	0.012147	0.0548188	1
BP	GO:0046080	dUTP metabolic process	1	1	TcCLB.509151.130,	100	82.32	inf	0.012147	0.0548188	1
BP	GO:0080144	amino acid homeostasis	1	1	TcCLB.504229.110,	100	82.32	inf	0.012147	0.0548188	1
BP	GO:0034762	regulation of transmembrane transport	1	1	TcCLB.504229.110,	100	82.32	inf	0.012147	0.0548188	1
BP	GO:0046654	tetrahydrofolate biosynthetic process	1	1	TcCLB.509153.90,	100	82.32	inf	0.012147	0.0548188	1
BP	GO:0006971	hypotonic response	1	1	TcCLB.504229.110,	100	82.32	inf	0.012147	0.0548188	1
BP	GO:0070881	regulation of proline transport	1	1	TcCLB.504229.110,	100	82.32	inf	0.012147	0.0548188	1
BP	GO:0010139	pyrimidine deoxyribonucleotide salvage	1	1	TcCLB.511133.20,	100	82.32	inf	0.012147	0.0548188	1
BP	GO:0006556	S-adenosylmethionine biosynthetic process	1	1	TcCLB.506945.160,	100	82.32	inf	0.012147	0.0548188	1
BP	GO:0051955	regulation of amino acid transport	1	1	TcCLB.504229.110,	100	82.32	inf	0.012147	0.0548188	1
BP	GO:0043269	regulation of ion transport	1	1	TcCLB.504229.110,	100	82.32	inf	0.012147	0.0548188	1
BP	GO:0006542	glutamine biosynthetic process	1	1	TcCLB.503405.10,	100	82.32	inf	0.012147	0.0548188	1
BP	GO:0043173	nucleotide salvage	1	1	TcCLB.511133.20,	100	82.32	inf	0.012147	0.0548188	1
BP	GO:0003333	amino acid transmembrane transport	1	1	TcCLB.504229.110,	100	82.32	inf	0.012147	0.0548188	1
BP	GO:0009157	deoxyribonucleoside monophosphate biosynthetic process	1	1	TcCLB.509153.90,	100	82.32	inf	0.012147	0.0548188	1
BP	GO:0034765	regulation of ion transmembrane transport	1	1	TcCLB.504229.110,	100	82.32	inf	0.012147	0.0548188	1
BP	GO:0009200	deoxyribonucleoside triphosphate metabolic process	1	1	TcCLB.509151.130,	100	82.32	inf	0.012147	0.0548188	1
BP	GO:0009211	pyrimidine deoxyribonucleoside triphosphate metabolic process	1	1	TcCLB.509151.130,	100	82.32	inf	0.012147	0.0548188	1
BP	GO:0032262	pyrimidine nucleotide salvage	1	1	TcCLB.511133.20,	100	82.32	inf	0.012147	0.0548188	1
BP	GO:0009176	pyrimidine deoxyribonucleoside monophosphate metabolic process	1	1	TcCLB.509153.90,	100	82.32	inf	0.012147	0.0548188	1
BP	GO:0051952	regulation of amine transport	1	1	TcCLB.504229.110,	100	82.32	inf	0.012147	0.0548188	1
BP	GO:2001023	regulation of response to drug	1	1	TcCLB.504229.110,	100	82.32	inf	0.012147	0.0548188	1
BP	GO:0046120	deoxyribonucleoside biosynthetic process	1	1	TcCLB.509153.90,	100	82.32	inf	0.012147	0.0548188	1
BP	GO:0051052	regulation of DNA metabolic process	1	1	TcCLB.508277.150,	100	82.32	inf	0.012147	0.0548188	1
BP	GO:0051588	regulation of neurotransmitter transport	1	1	TcCLB.504229.110,	100	82.32	inf	0.012147	0.0548188	1
BP	GO:0046105	thymidine biosynthetic process	1	1	TcCLB.509153.90,	100	82.32	inf	0.012147	0.0548188	1
BP	GO:0009120	deoxyribonucleoside metabolic process	1	1	TcCLB.509153.90,	100	82.32	inf	0.012147	0.0548188	1
BP	GO:0006275	regulation of DNA replication	1	1	TcCLB.508277.150,	100	82.32	inf	0.012147	0.0548188	1
BP	GO:0032890	regulation of organic acid transport	1	1	TcCLB.504229.110,	100	82.32	inf	0.012147	0.0548188	1
BP	GO:0046073	dTMP metabolic process	1	1	TcCLB.509153.90,	100	82.32	inf	0.012147	0.0548188	1
BP	GO:1903959	regulation of anion transmembrane transport	1	1	TcCLB.504229.110,	100	82.32	inf	0.012147	0.0548188	1
BP	GO:0006231	dTMP biosynthetic process	1	1	TcCLB.509153.90,	100	82.32	inf	0.012147	0.0548188	1
BP	GO:0019577	aldaric acid metabolic process	1	1	TcCLB.505807.180,	100	82.32	inf	0.012147	0.0548188	1
BP	GO:0009162	deoxyribonucleoside monophosphate metabolic process	1	1	TcCLB.509153.90,	100	82.32	inf	0.012147	0.0548188	1
BP	GO:0035524	proline transmembrane transport	1	1	TcCLB.504229.110,	100	82.32	inf	0.012147	0.0548188	1
BP	GO:0046104	thymidine metabolic process	1	1	TcCLB.509153.90,	100	82.32	inf	0.012147	0.0548188	1
BP	GO:0046500	S-adenosylmethionine metabolic process	1	1	TcCLB.506945.160,	100	82.32	inf	0.012147	0.0548188	1
BP	GO:0044281	small molecule metabolic process	310	9	TcCLB.503405.10,TcCLB.505807.180,TcCLB.506661.20,TcCLB.506777.80,TcCLB.506945.160,TcCLB.509151.130,TcCLB.509153.90,TcCLB.509965.370,TcCLB.511133.20,	2.9	2.39	2.62	0.0122732	0.0548188	1
BP	GO:0019438	aromatic compound biosynthetic process	159	6	TcCLB.506513.200,TcCLB.507979.4,TcCLB.508647.170,TcCLB.509153.90,TcCLB.509965.370,TcCLB.511133.20,	3.8	3.11	3.37	0.0124043	0.0548188	1
BP	GO:0044237	cellular metabolic process	1553	28	TcCLB.503405.10,TcCLB.503479.49,TcCLB.503831.40,TcCLB.503955.20,TcCLB.504431.90,TcCLB.505807.180,TcCLB.506287.200,TcCLB.506493.50,TcCLB.506493.80,TcCLB.506513.200,TcCLB.506661.20,TcCLB.506743.4,TcCLB.506777.80,TcCLB.506779.150,TcCLB.506933.20,TcCLB.506943.4,TcCLB.506945.160,TcCLB.507011.150,TcCLB.507521.70,TcCLB.507979.4,TcCLB.508647.170,TcCLB.509151.130,TcCLB.509153.90,TcCLB.509499.10,TcCLB.5095…	1.8	1.48	1.77	0.0129757	0.0567343	1
BP	GO:0007005	mitochondrion organization	42	3	TcCLB.503831.40,TcCLB.507641.290,TcCLB.508321.40,	7.1	5.88	6.47	0.0140865	0.0609427	1
BP	GO:1901659	glycosyl compound biosynthetic process	16	2	TcCLB.509153.90,TcCLB.509965.370,	12.5	10.29	11.9	0.0156541	0.0649881	1
BP	GO:0009163	nucleoside biosynthetic process	16	2	TcCLB.509153.90,TcCLB.509965.370,	12.5	10.29	11.9	0.0156541	0.0649881	1
BP	GO:0000002	mitochondrial genome maintenance	16	2	TcCLB.503831.40,TcCLB.508321.40,	12.5	10.29	11.9	0.0156541	0.0649881	1
BP	GO:0042221	response to chemical	16	2	TcCLB.504229.110,TcCLB.507713.30,	12.5	10.29	11.9	0.0156541	0.0649881	1
BP	GO:0018130	heterocycle biosynthetic process	169	6	TcCLB.506513.200,TcCLB.507979.4,TcCLB.508647.170,TcCLB.509153.90,TcCLB.509965.370,TcCLB.511133.20,	3.6	2.92	3.16	0.0163591	0.0672358	1
BP	GO:0071704	organic substance metabolic process	1810	31	TcCLB.503405.10,TcCLB.503479.49,TcCLB.503671.10,TcCLB.503831.40,TcCLB.503955.20,TcCLB.504431.90,TcCLB.505807.180,TcCLB.506287.200,TcCLB.506493.50,TcCLB.506493.80,TcCLB.506513.200,TcCLB.506661.20,TcCLB.506743.4,TcCLB.506777.80,TcCLB.506779.150,TcCLB.506933.20,TcCLB.506943.4,TcCLB.506945.160,TcCLB.507011.150,TcCLB.507521.70,TcCLB.507537.10,TcCLB.507979.4,TcCLB.508647.170,TcCLB.509151.130,TcCLB.5091…	1.7	1.41	1.7	0.0174508	0.0710125	1
BP	GO:0006310	DNA recombination	18	2	TcCLB.506287.200,TcCLB.507011.150,	11.1	9.15	10.41	0.0196493	0.0776523	1
BP	GO:0018208	peptidyl-proline modification	18	2	TcCLB.507521.70,TcCLB.509499.10,	11.1	9.15	10.41	0.0196493	0.0776523	1
BP	GO:0000413	protein peptidyl-prolyl isomerization	18	2	TcCLB.507521.70,TcCLB.509499.10,	11.1	9.15	10.41	0.0196493	0.0776523	1
BP	GO:1901362	organic cyclic compound biosynthetic process	179	6	TcCLB.506513.200,TcCLB.507979.4,TcCLB.508647.170,TcCLB.509153.90,TcCLB.509965.370,TcCLB.511133.20,	3.4	2.76	2.97	0.0211151	0.082301	1
BP	GO:0006397	mRNA processing	49	3	TcCLB.503479.49,TcCLB.504431.90,TcCLB.509551.64,	6.1	5.04	5.48	0.0212842	0.082301	1
BP	GO:0008152	metabolic process	1988	33	TcCLB.503405.10,TcCLB.503479.49,TcCLB.503671.10,TcCLB.503831.40,TcCLB.503955.20,TcCLB.504431.90,TcCLB.505807.180,TcCLB.506287.200,TcCLB.506493.50,TcCLB.506493.80,TcCLB.506513.200,TcCLB.506661.20,TcCLB.506743.4,TcCLB.506777.80,TcCLB.506779.150,TcCLB.506933.20,TcCLB.506943.4,TcCLB.506945.160,TcCLB.507011.150,TcCLB.507521.70,TcCLB.507537.10,TcCLB.507979.4,TcCLB.508647.170,TcCLB.509151.130,TcCLB.5091…	1.7	1.37	1.65	0.0214263	0.082301	1
BP	GO:0072528	pyrimidine-containing compound biosynthetic process	20	2	TcCLB.509153.90,TcCLB.511133.20,	10	8.23	9.25	0.0240231	0.0855603	1
BP	GO:0009116	nucleoside metabolic process	20	2	TcCLB.509153.90,TcCLB.509965.370,	10	8.23	9.25	0.0240231	0.0855603	1
BP	GO:0000290	deadenylation-dependent decapping of nuclear-transcribed mRNA	2	1	TcCLB.503479.49,	50	41.16	82.38	0.0241484	0.0855603	1
BP	GO:0046653	tetrahydrofolate metabolic process	2	1	TcCLB.509153.90,	50	41.16	82.38	0.0241484	0.0855603	1
BP	GO:0015824	proline transport	2	1	TcCLB.504229.110,	50	41.16	82.38	0.0241484	0.0855603	1
BP	GO:0006541	glutamine metabolic process	2	1	TcCLB.503405.10,	50	41.16	82.38	0.0241484	0.0855603	1
BP	GO:0015804	neutral amino acid transport	2	1	TcCLB.504229.110,	50	41.16	82.38	0.0241484	0.0855603	1
BP	GO:0034453	microtubule anchoring	2	1	TcCLB.510431.200,	50	41.16	82.38	0.0241484	0.0855603	1
BP	GO:0055081	anion homeostasis	2	1	TcCLB.504229.110,	50	41.16	82.38	0.0241484	0.0855603	1
BP	GO:0008380	RNA splicing	53	3	TcCLB.503479.49,TcCLB.504431.90,TcCLB.509551.64,	5.7	4.66	5.04	0.0261487	0.0917636	1
BP	GO:1901607	alpha-amino acid biosynthetic process	21	2	TcCLB.503405.10,TcCLB.509153.90,	9.5	7.84	8.76	0.0263457	0.0917636	1
BP	GO:1901135	carbohydrate derivative metabolic process	141	5	TcCLB.509151.130,TcCLB.509153.90,TcCLB.509965.370,TcCLB.510289.40,TcCLB.511133.20,	3.5	2.92	3.13	0.027902	0.0963674	1
BP	GO:1901657	glycosyl compound metabolic process	22	2	TcCLB.509153.90,TcCLB.509965.370,	9.1	7.48	8.32	0.0287555	0.0976738	1
BP	GO:0008652	cellular amino acid biosynthetic process	22	2	TcCLB.503405.10,TcCLB.509153.90,	9.1	7.48	8.32	0.0287555	0.0976738	1
BP	GO:0055114	oxidation-reduction process	195	6	TcCLB.505807.180,TcCLB.506933.20,TcCLB.506943.4,TcCLB.509153.90,TcCLB.511733.10,TcCLB.511871.30,	3.1	2.53	2.72	0.0305502	0.102767	1
BP	GO:0001505	regulation of neurotransmitter levels	23	2	TcCLB.504229.110,TcCLB.509153.90,	8.7	7.16	7.93	0.0312501	0.102767	1
BP	GO:1901137	carbohydrate derivative biosynthetic process	99	4	TcCLB.509153.90,TcCLB.509965.370,TcCLB.510289.40,TcCLB.511133.20,	4	3.33	3.56	0.0318216	0.102767	1
BP	GO:0044238	primary metabolic process	1755	29	TcCLB.503405.10,TcCLB.503479.49,TcCLB.503671.10,TcCLB.503831.40,TcCLB.503955.20,TcCLB.504431.90,TcCLB.505807.180,TcCLB.506287.200,TcCLB.506493.50,TcCLB.506493.80,TcCLB.506513.200,TcCLB.506661.20,TcCLB.506743.4,TcCLB.506777.80,TcCLB.506779.150,TcCLB.506933.20,TcCLB.507011.150,TcCLB.507521.70,TcCLB.507537.10,TcCLB.507979.4,TcCLB.508647.170,TcCLB.509151.130,TcCLB.509153.90,TcCLB.509499.10,TcCLB.5095…	1.7	1.36	1.59	0.0356089	0.102767	1
BP	GO:1903825	organic acid transmembrane transport	3	1	TcCLB.504229.110,	33.3	27.44	41.18	0.0360058	0.102767	1
BP	GO:0098656	anion transmembrane transport	3	1	TcCLB.504229.110,	33.3	27.44	41.18	0.0360058	0.102767	1
BP	GO:0000288	nuclear-transcribed mRNA catabolic process, deadenylation-dependent decay	3	1	TcCLB.503479.49,	33.3	27.44	41.18	0.0360058	0.102767	1
BP	GO:0009129	pyrimidine nucleoside monophosphate metabolic process	3	1	TcCLB.509153.90,	33.3	27.44	41.18	0.0360058	0.102767	1
BP	GO:0032508	DNA duplex unwinding	3	1	TcCLB.506493.80,	33.3	27.44	41.18	0.0360058	0.102767	1
BP	GO:0000731	DNA synthesis involved in DNA repair	3	1	TcCLB.508647.170,	33.3	27.44	41.18	0.0360058	0.102767	1
BP	GO:0035966	response to topologically incorrect protein	3	1	TcCLB.507713.30,	33.3	27.44	41.18	0.0360058	0.102767	1
BP	GO:0006970	response to osmotic stress	3	1	TcCLB.504229.110,	33.3	27.44	41.18	0.0360058	0.102767	1
BP	GO:0008655	pyrimidine-containing compound salvage	3	1	TcCLB.511133.20,	33.3	27.44	41.18	0.0360058	0.102767	1
BP	GO:0006268	DNA unwinding involved in DNA replication	3	1	TcCLB.506493.80,	33.3	27.44	41.18	0.0360058	0.102767	1
BP	GO:0009396	folic acid-containing compound biosynthetic process	3	1	TcCLB.509153.90,	33.3	27.44	41.18	0.0360058	0.102767	1
BP	GO:0006301	postreplication repair	3	1	TcCLB.508647.170,	33.3	27.44	41.18	0.0360058	0.102767	1
BP	GO:1905039	carboxylic acid transmembrane transport	3	1	TcCLB.504229.110,	33.3	27.44	41.18	0.0360058	0.102767	1
BP	GO:0006986	response to unfolded protein	3	1	TcCLB.507713.30,	33.3	27.44	41.18	0.0360058	0.102767	1
BP	GO:0009130	pyrimidine nucleoside monophosphate biosynthetic process	3	1	TcCLB.509153.90,	33.3	27.44	41.18	0.0360058	0.102767	1
BP	GO:0015949	nucleobase-containing small molecule interconversion	3	1	TcCLB.511133.20,	33.3	27.44	41.18	0.0360058	0.102767	1
BP	GO:0019985	translesion synthesis	3	1	TcCLB.508647.170,	33.3	27.44	41.18	0.0360058	0.102767	1
BP	GO:0032392	DNA geometric change	3	1	TcCLB.506493.80,	33.3	27.44	41.18	0.0360058	0.102767	1
BP	GO:0010033	response to organic substance	3	1	TcCLB.507713.30,	33.3	27.44	41.18	0.0360058	0.102767	1
BP	GO:0044260	cellular macromolecule metabolic process	900	17	TcCLB.503479.49,TcCLB.503831.40,TcCLB.503955.20,TcCLB.506287.200,TcCLB.506493.50,TcCLB.506493.80,TcCLB.506513.200,TcCLB.506743.4,TcCLB.506777.80,TcCLB.506779.150,TcCLB.506933.20,TcCLB.507011.150,TcCLB.507521.70,TcCLB.507979.4,TcCLB.508647.170,TcCLB.509499.10,TcCLB.510289.40,	1.9	1.56	1.73	0.0393238	0.110701	1
BP	GO:0006807	nitrogen compound metabolic process	1619	27	TcCLB.503405.10,TcCLB.503479.49,TcCLB.503671.10,TcCLB.503831.40,TcCLB.503955.20,TcCLB.504431.90,TcCLB.506287.200,TcCLB.506493.50,TcCLB.506493.80,TcCLB.506513.200,TcCLB.506743.4,TcCLB.506777.80,TcCLB.506779.150,TcCLB.506933.20,TcCLB.507011.150,TcCLB.507521.70,TcCLB.507537.10,TcCLB.507979.4,TcCLB.508647.170,TcCLB.509151.130,TcCLB.509153.90,TcCLB.509499.10,TcCLB.509551.64,TcCLB.509965.370,TcCLB.5100…	1.7	1.37	1.58	0.0393245	0.110701	1
BP	GO:0044283	small molecule biosynthetic process	108	4	TcCLB.503405.10,TcCLB.506661.20,TcCLB.509153.90,TcCLB.509965.370,	3.7	3.05	3.24	0.041786	0.11683	1
BP	GO:0016053	organic acid biosynthetic process	66	3	TcCLB.503405.10,TcCLB.506661.20,TcCLB.509153.90,	4.5	3.74	3.99	0.0457064	0.126076	1
BP	GO:0046394	carboxylic acid biosynthetic process	66	3	TcCLB.503405.10,TcCLB.506661.20,TcCLB.509153.90,	4.5	3.74	3.99	0.0457064	0.126076	1
BP	GO:0042136	neurotransmitter biosynthetic process	4	1	TcCLB.509153.90,	25	20.58	27.45	0.047721	0.128121	1
BP	GO:0009147	pyrimidine nucleoside triphosphate metabolic process	4	1	TcCLB.509151.130,	25	20.58	27.45	0.047721	0.128121	1
BP	GO:0006545	glycine biosynthetic process	4	1	TcCLB.509153.90,	25	20.58	27.45	0.047721	0.128121	1
BP	GO:0006760	folic acid-containing compound metabolic process	4	1	TcCLB.509153.90,	25	20.58	27.45	0.047721	0.128121	1
BP	GO:0065008	regulation of biological quality	113	4	TcCLB.504229.110,TcCLB.509069.20,TcCLB.509153.90,TcCLB.510509.50,	3.5	2.91	3.09	0.0480063	0.128121	1

## Sheet: RiboFoot G1
GO type	ID	Name	Bgd count	Result count	Result gene list	Pct of bgd	Fold enrichment	Odds ratio	P-value	Benjamini	Bonferroni
CC	GO:0044444	cytoplasmic part	2037	413	TcCLB.407477.50,TcCLB.407477.69,TcCLB.408345.20,TcCLB.408437.20,TcCLB.408799.19,TcCLB.409117.20,TcCLB.429257.20,TcCLB.447255.4,TcCLB.482471.10,TcCLB.503433.30,TcCLB.503449.10,TcCLB.503449.14,TcCLB.503449.30,TcCLB.503453.30,TcCLB.503453.40,TcCLB.503453.64,TcCLB.503527.29,TcCLB.503557.40,TcCLB.503575.34,TcCLB.503575.40,TcCLB.503575.50,TcCLB.503579.70,TcCLB.503589.10,TcCLB.503611.20,TcCLB.503611.40,…	20.3	1.78	3.27	2.59444e-49	7.03093e-47	7.03093e-47
MF	GO:0003735	structural constituent of ribosome	144	87	TcCLB.409117.20,TcCLB.503449.10,TcCLB.503453.30,TcCLB.503453.40,TcCLB.503575.34,TcCLB.503611.20,TcCLB.503611.40,TcCLB.503643.3,TcCLB.503757.10,TcCLB.503801.20,TcCLB.503833.40,TcCLB.503899.20,TcCLB.503899.30,TcCLB.504147.120,TcCLB.504147.20,TcCLB.504181.20,TcCLB.504181.30,TcCLB.505843.20,TcCLB.505977.26,TcCLB.506025.14,TcCLB.506213.60,TcCLB.506213.80,TcCLB.506401.120,TcCLB.506413.20,TcCLB.506413.3…	60.4	5.3	13.34	1.15312e-46	5.89245e-44	5.89245e-44
MF	GO:0005198	structural molecule activity	172	89	TcCLB.409117.20,TcCLB.503449.10,TcCLB.503453.30,TcCLB.503453.40,TcCLB.503575.34,TcCLB.503611.20,TcCLB.503611.40,TcCLB.503643.3,TcCLB.503757.10,TcCLB.503801.20,TcCLB.503833.40,TcCLB.503899.20,TcCLB.503899.30,TcCLB.504147.120,TcCLB.504147.20,TcCLB.504181.20,TcCLB.504181.30,TcCLB.505843.20,TcCLB.505977.26,TcCLB.506025.14,TcCLB.506213.60,TcCLB.506213.80,TcCLB.506401.120,TcCLB.506413.20,TcCLB.506413.3…	51.7	4.54	9.36	3.7995e-40	9.70773e-38	1.94155e-37
CC	GO:0005737	cytoplasm	3193	521	TcCLB.407477.50,TcCLB.407477.69,TcCLB.408345.20,TcCLB.408437.20,TcCLB.408799.19,TcCLB.409117.20,TcCLB.416883.18,TcCLB.429257.20,TcCLB.447255.4,TcCLB.482471.10,TcCLB.484299.10,TcCLB.503405.10,TcCLB.503433.30,TcCLB.503449.10,TcCLB.503449.14,TcCLB.503449.30,TcCLB.503453.30,TcCLB.503453.40,TcCLB.503453.64,TcCLB.503527.29,TcCLB.503557.40,TcCLB.503575.34,TcCLB.503575.40,TcCLB.503575.50,TcCLB.503579.70,…	16.3	1.43	2.84	2.02128e-36	2.73884e-34	5.47768e-34
BP	GO:0006518	peptide metabolic process	265	106	TcCLB.409117.20,TcCLB.503449.10,TcCLB.503453.30,TcCLB.503453.40,TcCLB.503575.34,TcCLB.503611.20,TcCLB.503611.40,TcCLB.503643.3,TcCLB.503757.10,TcCLB.503801.20,TcCLB.503811.60,TcCLB.503833.40,TcCLB.503899.20,TcCLB.503899.30,TcCLB.504119.10,TcCLB.504147.120,TcCLB.504147.20,TcCLB.504181.20,TcCLB.504181.30,TcCLB.505843.20,TcCLB.505977.26,TcCLB.506025.14,TcCLB.506127.170,TcCLB.506127.30,TcCLB.506207.5…	40	3.51	5.9	7.20292e-35	6.25934e-32	6.25934e-32
BP	GO:1901566	organonitrogen compound biosynthetic process	426	139	TcCLB.409117.20,TcCLB.503405.10,TcCLB.503449.10,TcCLB.503453.30,TcCLB.503453.40,TcCLB.503575.34,TcCLB.503611.20,TcCLB.503611.40,TcCLB.503643.3,TcCLB.503757.10,TcCLB.503801.20,TcCLB.503811.60,TcCLB.503833.40,TcCLB.503899.20,TcCLB.503899.30,TcCLB.504005.20,TcCLB.504119.10,TcCLB.504147.120,TcCLB.504147.20,TcCLB.504163.40,TcCLB.504163.50,TcCLB.504181.20,TcCLB.504181.30,TcCLB.505843.20,TcCLB.505977.26…	32.6	2.86	4.42	2.26328e-34	8.63278e-32	1.96679e-31
BP	GO:0043603	cellular amide metabolic process	282	109	TcCLB.409117.20,TcCLB.503449.10,TcCLB.503453.30,TcCLB.503453.40,TcCLB.503575.34,TcCLB.503611.20,TcCLB.503611.40,TcCLB.503643.3,TcCLB.503757.10,TcCLB.503801.20,TcCLB.503811.60,TcCLB.503833.40,TcCLB.503899.20,TcCLB.503899.30,TcCLB.504119.10,TcCLB.504147.120,TcCLB.504147.20,TcCLB.504181.20,TcCLB.504181.30,TcCLB.505843.20,TcCLB.505977.26,TcCLB.506025.14,TcCLB.506127.170,TcCLB.506127.30,TcCLB.506207.5…	38.7	3.39	5.59	2.98025e-34	8.63278e-32	2.58983e-31
BP	GO:0043604	amide biosynthetic process	271	106	TcCLB.409117.20,TcCLB.503449.10,TcCLB.503453.30,TcCLB.503453.40,TcCLB.503575.34,TcCLB.503611.20,TcCLB.503611.40,TcCLB.503643.3,TcCLB.503757.10,TcCLB.503801.20,TcCLB.503811.60,TcCLB.503833.40,TcCLB.503899.20,TcCLB.503899.30,TcCLB.504119.10,TcCLB.504147.120,TcCLB.504147.20,TcCLB.504181.20,TcCLB.504181.30,TcCLB.505843.20,TcCLB.505977.26,TcCLB.506025.14,TcCLB.506127.170,TcCLB.506127.30,TcCLB.506207.5…	39.1	3.43	5.68	7.76778e-34	1.53249e-31	6.7502e-31
BP	GO:0043043	peptide biosynthetic process	258	103	TcCLB.409117.20,TcCLB.503449.10,TcCLB.503453.30,TcCLB.503453.40,TcCLB.503575.34,TcCLB.503611.20,TcCLB.503611.40,TcCLB.503643.3,TcCLB.503757.10,TcCLB.503801.20,TcCLB.503811.60,TcCLB.503833.40,TcCLB.503899.20,TcCLB.503899.30,TcCLB.504119.10,TcCLB.504147.120,TcCLB.504147.20,TcCLB.504181.20,TcCLB.504181.30,TcCLB.505843.20,TcCLB.505977.26,TcCLB.506025.14,TcCLB.506127.170,TcCLB.506127.30,TcCLB.506207.5…	39.9	3.5	5.85	8.81756e-34	1.53249e-31	7.66246e-31
BP	GO:0006412	translation	256	102	TcCLB.409117.20,TcCLB.503449.10,TcCLB.503453.30,TcCLB.503453.40,TcCLB.503575.34,TcCLB.503611.20,TcCLB.503611.40,TcCLB.503643.3,TcCLB.503757.10,TcCLB.503801.20,TcCLB.503811.60,TcCLB.503833.40,TcCLB.503899.20,TcCLB.503899.30,TcCLB.504119.10,TcCLB.504147.120,TcCLB.504147.20,TcCLB.504181.20,TcCLB.504181.30,TcCLB.505843.20,TcCLB.505977.26,TcCLB.506025.14,TcCLB.506127.170,TcCLB.506127.30,TcCLB.506207.5…	39.8	3.49	5.83	2.31787e-33	3.35705e-31	2.01423e-30
CC	GO:0005840	ribosome	240	97	TcCLB.407477.69,TcCLB.409117.20,TcCLB.503449.10,TcCLB.503453.30,TcCLB.503453.40,TcCLB.503575.34,TcCLB.503611.20,TcCLB.503611.40,TcCLB.503643.3,TcCLB.503757.10,TcCLB.503801.20,TcCLB.503833.40,TcCLB.503899.20,TcCLB.503899.30,TcCLB.504147.120,TcCLB.504147.20,TcCLB.504181.20,TcCLB.504181.30,TcCLB.505843.20,TcCLB.505977.26,TcCLB.506025.14,TcCLB.506213.60,TcCLB.506213.80,TcCLB.506401.120,TcCLB.506413.2…	40.4	3.54	5.93	2.55128e-32	2.30466e-30	6.91397e-30
BP	GO:0044271	cellular nitrogen compound biosynthetic process	434	136	TcCLB.409117.20,TcCLB.503449.10,TcCLB.503453.30,TcCLB.503453.40,TcCLB.503575.34,TcCLB.503589.10,TcCLB.503611.20,TcCLB.503611.40,TcCLB.503643.3,TcCLB.503677.10,TcCLB.503757.10,TcCLB.503801.20,TcCLB.503811.60,TcCLB.503833.40,TcCLB.503899.20,TcCLB.503899.30,TcCLB.504119.10,TcCLB.504147.120,TcCLB.504147.20,TcCLB.504163.40,TcCLB.504163.50,TcCLB.504181.20,TcCLB.504181.30,TcCLB.505843.20,TcCLB.505977.26…	31.3	2.75	4.13	1.70605e-31	2.11794e-29	1.48256e-28
CC	GO:1990904	ribonucleoprotein complex	302	108	TcCLB.407477.69,TcCLB.409117.20,TcCLB.503449.10,TcCLB.503453.30,TcCLB.503453.40,TcCLB.503575.34,TcCLB.503611.20,TcCLB.503611.40,TcCLB.503643.3,TcCLB.503757.10,TcCLB.503801.20,TcCLB.503833.40,TcCLB.503899.20,TcCLB.503899.30,TcCLB.504089.60,TcCLB.504089.70,TcCLB.504147.120,TcCLB.504147.20,TcCLB.504181.20,TcCLB.504181.30,TcCLB.505843.20,TcCLB.505977.26,TcCLB.506025.14,TcCLB.506127.170,TcCLB.506213.6…	35.8	3.14	4.91	2.01706e-30	1.36656e-28	5.46623e-28
BP	GO:0009058	biosynthetic process	647	167	TcCLB.408799.19,TcCLB.409117.20,TcCLB.429257.20,TcCLB.473111.10,TcCLB.503405.10,TcCLB.503449.10,TcCLB.503453.30,TcCLB.503453.40,TcCLB.503575.34,TcCLB.503589.10,TcCLB.503611.20,TcCLB.503611.40,TcCLB.503643.3,TcCLB.503677.10,TcCLB.503747.10,TcCLB.503757.10,TcCLB.503801.20,TcCLB.503801.30,TcCLB.503811.60,TcCLB.503833.40,TcCLB.503899.20,TcCLB.503899.30,TcCLB.503953.59,TcCLB.504005.20,TcCLB.504117.20,…	25.8	2.26	3.21	1.25536e-27	1.36363e-25	1.0909e-24
CC	GO:0044424	intracellular part	4026	582	TcCLB.407477.50,TcCLB.407477.69,TcCLB.408345.20,TcCLB.408437.20,TcCLB.408799.19,TcCLB.409117.10,TcCLB.409117.20,TcCLB.416883.18,TcCLB.429257.20,TcCLB.447255.4,TcCLB.482471.10,TcCLB.484299.10,TcCLB.503405.10,TcCLB.503433.30,TcCLB.503449.10,TcCLB.503449.14,TcCLB.503449.30,TcCLB.503453.30,TcCLB.503453.40,TcCLB.503453.64,TcCLB.503527.29,TcCLB.503529.10,TcCLB.503531.49,TcCLB.503557.40,TcCLB.503575.34,…	14.5	1.27	2.6	5.79136e-26	3.13892e-24	1.56946e-23
BP	GO:1901576	organic substance biosynthetic process	631	162	TcCLB.408799.19,TcCLB.409117.20,TcCLB.429257.20,TcCLB.473111.10,TcCLB.503405.10,TcCLB.503449.10,TcCLB.503453.30,TcCLB.503453.40,TcCLB.503575.34,TcCLB.503589.10,TcCLB.503611.20,TcCLB.503611.40,TcCLB.503643.3,TcCLB.503677.10,TcCLB.503757.10,TcCLB.503801.20,TcCLB.503801.30,TcCLB.503811.60,TcCLB.503833.40,TcCLB.503899.20,TcCLB.503899.30,TcCLB.503953.59,TcCLB.504005.20,TcCLB.504117.20,TcCLB.504119.10,…	25.7	2.25	3.17	1.87988e-26	1.81513e-24	1.63361e-23
BP	GO:0044249	cellular biosynthetic process	620	160	TcCLB.408799.19,TcCLB.409117.20,TcCLB.429257.20,TcCLB.503405.10,TcCLB.503449.10,TcCLB.503453.30,TcCLB.503453.40,TcCLB.503575.34,TcCLB.503589.10,TcCLB.503611.20,TcCLB.503611.40,TcCLB.503643.3,TcCLB.503677.10,TcCLB.503757.10,TcCLB.503801.20,TcCLB.503801.30,TcCLB.503811.60,TcCLB.503833.40,TcCLB.503899.20,TcCLB.503899.30,TcCLB.503953.59,TcCLB.504005.20,TcCLB.504119.10,TcCLB.504147.120,TcCLB.504147.20…	25.8	2.26	3.19	2.25174e-26	1.95676e-24	1.95676e-23
CC	GO:0005622	intracellular	4038	582	TcCLB.407477.50,TcCLB.407477.69,TcCLB.408345.20,TcCLB.408437.20,TcCLB.408799.19,TcCLB.409117.10,TcCLB.409117.20,TcCLB.416883.18,TcCLB.429257.20,TcCLB.447255.4,TcCLB.482471.10,TcCLB.484299.10,TcCLB.503405.10,TcCLB.503433.30,TcCLB.503449.10,TcCLB.503449.14,TcCLB.503449.30,TcCLB.503453.30,TcCLB.503453.40,TcCLB.503453.64,TcCLB.503527.29,TcCLB.503529.10,TcCLB.503531.49,TcCLB.503557.40,TcCLB.503575.34,…	14.4	1.26	2.58	1.77377e-25	8.01154e-24	4.80692e-23
CC	GO:0043229	intracellular organelle	2934	464	TcCLB.407477.50,TcCLB.407477.69,TcCLB.408345.20,TcCLB.408437.20,TcCLB.408799.19,TcCLB.409117.10,TcCLB.409117.20,TcCLB.429257.20,TcCLB.447255.4,TcCLB.482471.10,TcCLB.503433.30,TcCLB.503449.10,TcCLB.503449.14,TcCLB.503449.30,TcCLB.503453.30,TcCLB.503453.40,TcCLB.503453.64,TcCLB.503527.29,TcCLB.503529.10,TcCLB.503531.49,TcCLB.503557.40,TcCLB.503575.34,TcCLB.503575.40,TcCLB.503575.50,TcCLB.503577.20,…	15.8	1.39	2.28	7.31065e-25	2.83027e-23	1.98119e-22
CC	GO:0043226	organelle	3127	479	TcCLB.407477.50,TcCLB.407477.69,TcCLB.408345.20,TcCLB.408437.20,TcCLB.408799.19,TcCLB.409117.10,TcCLB.409117.20,TcCLB.429257.20,TcCLB.447255.4,TcCLB.482471.10,TcCLB.503433.30,TcCLB.503449.10,TcCLB.503449.14,TcCLB.503449.30,TcCLB.503453.30,TcCLB.503453.40,TcCLB.503453.64,TcCLB.503527.29,TcCLB.503529.10,TcCLB.503531.49,TcCLB.503557.40,TcCLB.503575.34,TcCLB.503575.40,TcCLB.503575.50,TcCLB.503577.20,…	15.3	1.34	2.2	1.50718e-22	5.10558e-21	4.08447e-20
CC	GO:0032991	protein-containing complex	880	192	TcCLB.407477.69,TcCLB.409117.10,TcCLB.409117.20,TcCLB.416883.18,TcCLB.503449.10,TcCLB.503449.30,TcCLB.503453.30,TcCLB.503453.40,TcCLB.503531.49,TcCLB.503575.34,TcCLB.503579.70,TcCLB.503611.20,TcCLB.503611.40,TcCLB.503613.20,TcCLB.503643.3,TcCLB.503757.10,TcCLB.503801.20,TcCLB.503833.40,TcCLB.503841.10,TcCLB.503893.30,TcCLB.503899.20,TcCLB.503899.30,TcCLB.503903.60,TcCLB.504011.70,TcCLB.504017.10,…	21.8	1.91	2.59	3.96768e-22	1.19471e-20	1.07524e-19
BP	GO:0034645	cellular macromolecule biosynthetic process	416	115	TcCLB.409117.20,TcCLB.503449.10,TcCLB.503453.30,TcCLB.503453.40,TcCLB.503575.34,TcCLB.503611.20,TcCLB.503611.40,TcCLB.503643.3,TcCLB.503757.10,TcCLB.503801.20,TcCLB.503801.30,TcCLB.503811.60,TcCLB.503833.40,TcCLB.503899.20,TcCLB.503899.30,TcCLB.503953.59,TcCLB.504005.20,TcCLB.504119.10,TcCLB.504147.120,TcCLB.504147.20,TcCLB.504181.20,TcCLB.504181.30,TcCLB.505843.20,TcCLB.505977.26,TcCLB.506025.14…	27.6	2.42	3.34	2.35888e-21	1.86351e-19	2.04986e-18
BP	GO:0009059	macromolecule biosynthetic process	421	115	TcCLB.409117.20,TcCLB.503449.10,TcCLB.503453.30,TcCLB.503453.40,TcCLB.503575.34,TcCLB.503611.20,TcCLB.503611.40,TcCLB.503643.3,TcCLB.503757.10,TcCLB.503801.20,TcCLB.503801.30,TcCLB.503811.60,TcCLB.503833.40,TcCLB.503899.20,TcCLB.503899.30,TcCLB.503953.59,TcCLB.504005.20,TcCLB.504119.10,TcCLB.504147.120,TcCLB.504147.20,TcCLB.504181.20,TcCLB.504181.30,TcCLB.505843.20,TcCLB.505977.26,TcCLB.506025.14…	27.3	2.39	3.28	6.87585e-21	4.97926e-19	5.97512e-18
BP	GO:0010467	gene expression	545	128	TcCLB.409117.20,TcCLB.503449.10,TcCLB.503453.30,TcCLB.503453.40,TcCLB.503575.34,TcCLB.503577.20,TcCLB.503611.20,TcCLB.503611.40,TcCLB.503643.3,TcCLB.503757.10,TcCLB.503801.20,TcCLB.503811.60,TcCLB.503833.40,TcCLB.503899.20,TcCLB.503899.30,TcCLB.504005.6,TcCLB.504119.10,TcCLB.504147.120,TcCLB.504147.20,TcCLB.504181.20,TcCLB.504181.30,TcCLB.504643.20,TcCLB.505843.20,TcCLB.505977.26,TcCLB.506025.14,…	23.5	2.06	2.68	3.82541e-17	2.55714e-15	3.32428e-14
BP	GO:0034641	cellular nitrogen compound metabolic process	907	183	TcCLB.409117.20,TcCLB.503449.10,TcCLB.503453.30,TcCLB.503453.40,TcCLB.503575.34,TcCLB.503577.20,TcCLB.503579.30,TcCLB.503589.10,TcCLB.503611.20,TcCLB.503611.40,TcCLB.503643.3,TcCLB.503677.10,TcCLB.503757.10,TcCLB.503801.20,TcCLB.503801.30,TcCLB.503811.60,TcCLB.503833.40,TcCLB.503893.80,TcCLB.503899.20,TcCLB.503899.30,TcCLB.503953.59,TcCLB.504005.6,TcCLB.504119.10,TcCLB.504147.120,TcCLB.504147.20,…	20.2	1.77	2.29	4.62441e-17	2.87044e-15	4.01862e-14
CC	GO:0022626	cytosolic ribosome	39	26	TcCLB.503449.10,TcCLB.503757.10,TcCLB.503833.40,TcCLB.504181.20,TcCLB.504181.30,TcCLB.505843.20,TcCLB.506213.60,TcCLB.506213.80,TcCLB.506401.120,TcCLB.506885.14,TcCLB.506963.10,TcCLB.507105.40,TcCLB.507677.39,TcCLB.507795.100,TcCLB.508041.30,TcCLB.509381.20,TcCLB.509583.4,TcCLB.509825.14,TcCLB.510029.70,TcCLB.510101.170,TcCLB.510101.180,TcCLB.510431.274,TcCLB.510761.14,TcCLB.511067.20,TcCLB.51113…	66.7	5.85	16.08	3.84526e-16	1.04207e-14	1.04207e-13
CC	GO:0044455	mitochondrial membrane part	53	29	TcCLB.503579.70,TcCLB.503745.30,TcCLB.503893.30,TcCLB.503903.60,TcCLB.504077.30,TcCLB.504125.40,TcCLB.504147.70,TcCLB.506529.360,TcCLB.506755.250,TcCLB.506865.50,TcCLB.506925.14,TcCLB.506945.240,TcCLB.507035.120,TcCLB.507467.104,TcCLB.507485.60,TcCLB.507711.300,TcCLB.508813.60,TcCLB.509011.54,TcCLB.509129.10,TcCLB.509551.100,TcCLB.509769.100,TcCLB.509769.60,TcCLB.510089.210,TcCLB.510101.390,TcCLB…	54.7	4.8	9.74	1.43554e-14	3.53664e-13	3.8903e-12
BP	GO:0008150	biological process	3034	443	TcCLB.407477.10,TcCLB.408799.19,TcCLB.409117.10,TcCLB.409117.20,TcCLB.416883.18,TcCLB.429257.20,TcCLB.436535.19,TcCLB.447255.4,TcCLB.473111.10,TcCLB.480785.10,TcCLB.484299.10,TcCLB.503405.10,TcCLB.503449.10,TcCLB.503449.30,TcCLB.503453.30,TcCLB.503453.40,TcCLB.503531.49,TcCLB.503575.34,TcCLB.503575.50,TcCLB.503577.20,TcCLB.503579.30,TcCLB.503579.70,TcCLB.503589.10,TcCLB.503599.10,TcCLB.503611.20,…	14.6	1.28	1.85	1.05136e-14	6.09088e-13	9.13631e-12
CC	GO:0098800	inner mitochondrial membrane protein complex	39	24	TcCLB.503579.70,TcCLB.503893.30,TcCLB.503903.60,TcCLB.504077.30,TcCLB.504125.40,TcCLB.504147.70,TcCLB.506529.360,TcCLB.506755.250,TcCLB.506925.14,TcCLB.506945.240,TcCLB.507035.120,TcCLB.507467.104,TcCLB.507485.60,TcCLB.509011.54,TcCLB.509551.100,TcCLB.509769.100,TcCLB.509769.60,TcCLB.510089.210,TcCLB.510101.390,TcCLB.510173.130,TcCLB.510293.54,TcCLB.511115.30,TcCLB.511145.60,TcCLB.511469.40,	61.5	5.4	12.82	7.77913e-14	1.75679e-12	2.10814e-11
CC	GO:0019866	organelle inner membrane	58	29	TcCLB.503579.70,TcCLB.503745.30,TcCLB.503893.30,TcCLB.503903.60,TcCLB.504077.30,TcCLB.504125.40,TcCLB.504147.70,TcCLB.506211.160,TcCLB.506529.360,TcCLB.506755.250,TcCLB.506925.14,TcCLB.506945.240,TcCLB.507035.120,TcCLB.507467.104,TcCLB.507485.60,TcCLB.509011.54,TcCLB.509551.100,TcCLB.509769.100,TcCLB.509769.60,TcCLB.510089.210,TcCLB.510101.390,TcCLB.510105.170,TcCLB.510173.130,TcCLB.510293.54,TcC…	50	4.38	8.05	3.15719e-13	6.11142e-12	8.55598e-11
CC	GO:0005743	mitochondrial inner membrane	58	29	TcCLB.503579.70,TcCLB.503745.30,TcCLB.503893.30,TcCLB.503903.60,TcCLB.504077.30,TcCLB.504125.40,TcCLB.504147.70,TcCLB.506211.160,TcCLB.506529.360,TcCLB.506755.250,TcCLB.506925.14,TcCLB.506945.240,TcCLB.507035.120,TcCLB.507467.104,TcCLB.507485.60,TcCLB.509011.54,TcCLB.509551.100,TcCLB.509769.100,TcCLB.509769.60,TcCLB.510089.210,TcCLB.510101.390,TcCLB.510105.170,TcCLB.510173.130,TcCLB.510293.54,TcC…	50	4.38	8.05	3.15719e-13	6.11142e-12	8.55598e-11
BP	GO:0044267	cellular protein metabolic process	697	142	TcCLB.409117.20,TcCLB.416883.18,TcCLB.447255.4,TcCLB.480785.10,TcCLB.503449.10,TcCLB.503453.30,TcCLB.503453.40,TcCLB.503575.34,TcCLB.503599.10,TcCLB.503611.20,TcCLB.503611.40,TcCLB.503613.20,TcCLB.503643.3,TcCLB.503757.10,TcCLB.503801.20,TcCLB.503811.60,TcCLB.503833.40,TcCLB.503899.20,TcCLB.503899.30,TcCLB.504005.20,TcCLB.504119.10,TcCLB.504147.120,TcCLB.504147.20,TcCLB.504181.20,TcCLB.504181.30,…	20.4	1.79	2.23	1.93505e-13	1.05097e-11	1.68156e-10
CC	GO:0044445	cytosolic part	52	27	TcCLB.503449.10,TcCLB.503757.10,TcCLB.503833.40,TcCLB.504181.20,TcCLB.504181.30,TcCLB.505843.20,TcCLB.506213.60,TcCLB.506213.80,TcCLB.506401.120,TcCLB.506885.14,TcCLB.506963.10,TcCLB.507105.40,TcCLB.507677.39,TcCLB.507795.100,TcCLB.508041.30,TcCLB.509381.20,TcCLB.509583.4,TcCLB.509825.14,TcCLB.510029.70,TcCLB.510101.170,TcCLB.510101.180,TcCLB.510431.274,TcCLB.510515.139,TcCLB.510761.14,TcCLB.5110…	51.9	4.55	8.68	6.47764e-13	1.17029e-11	1.75544e-10
BP	GO:0008152	metabolic process	1988	313	TcCLB.407477.10,TcCLB.408799.19,TcCLB.409117.20,TcCLB.416883.18,TcCLB.429257.20,TcCLB.436535.19,TcCLB.447255.4,TcCLB.473111.10,TcCLB.480785.10,TcCLB.484299.10,TcCLB.503405.10,TcCLB.503449.10,TcCLB.503453.30,TcCLB.503453.40,TcCLB.503575.34,TcCLB.503575.50,TcCLB.503577.20,TcCLB.503579.30,TcCLB.503589.10,TcCLB.503599.10,TcCLB.503611.20,TcCLB.503611.40,TcCLB.503613.20,TcCLB.503613.60,TcCLB.503643.3,T…	15.7	1.38	1.8	4.81099e-13	2.45926e-11	4.18075e-10
CC	GO:0000331	contractile vacuole	107	40	TcCLB.407477.50,TcCLB.408437.20,TcCLB.503449.14,TcCLB.503449.30,TcCLB.503887.40,TcCLB.503893.30,TcCLB.503899.119,TcCLB.503903.60,TcCLB.504035.84,TcCLB.504147.120,TcCLB.504147.70,TcCLB.504427.60,TcCLB.504427.64,TcCLB.506025.14,TcCLB.506147.80,TcCLB.506211.160,TcCLB.506223.80,TcCLB.506551.10,TcCLB.506563.170,TcCLB.506563.40,TcCLB.506579.10,TcCLB.506755.250,TcCLB.506933.60,TcCLB.506943.50,TcCLB.5069…	37.4	3.28	4.85	1.63762e-12	2.77372e-11	4.43795e-10
BP	GO:1901564	organonitrogen compound metabolic process	1123	201	TcCLB.409117.20,TcCLB.416883.18,TcCLB.447255.4,TcCLB.480785.10,TcCLB.503405.10,TcCLB.503449.10,TcCLB.503453.30,TcCLB.503453.40,TcCLB.503575.34,TcCLB.503599.10,TcCLB.503611.20,TcCLB.503611.40,TcCLB.503613.20,TcCLB.503643.3,TcCLB.503757.10,TcCLB.503801.20,TcCLB.503811.60,TcCLB.503833.40,TcCLB.503841.10,TcCLB.503893.80,TcCLB.503899.20,TcCLB.503899.30,TcCLB.504005.20,TcCLB.504119.10,TcCLB.504147.120,…	17.9	1.57	1.96	5.38305e-13	2.59882e-11	4.67787e-10
CC	GO:0005773	vacuole	117	42	TcCLB.407477.50,TcCLB.408437.20,TcCLB.503449.14,TcCLB.503449.30,TcCLB.503833.50,TcCLB.503887.40,TcCLB.503893.30,TcCLB.503899.119,TcCLB.503903.60,TcCLB.504035.84,TcCLB.504147.120,TcCLB.504147.70,TcCLB.504427.60,TcCLB.504427.64,TcCLB.506025.14,TcCLB.506147.80,TcCLB.506211.160,TcCLB.506223.80,TcCLB.506375.110,TcCLB.506551.10,TcCLB.506563.170,TcCLB.506563.40,TcCLB.506579.10,TcCLB.506755.250,TcCLB.506…	35.9	3.15	4.56	2.18457e-12	3.48246e-11	5.92018e-10
BP	GO:0044237	cellular metabolic process	1553	257	TcCLB.408799.19,TcCLB.409117.20,TcCLB.416883.18,TcCLB.429257.20,TcCLB.447255.4,TcCLB.480785.10,TcCLB.503405.10,TcCLB.503449.10,TcCLB.503453.30,TcCLB.503453.40,TcCLB.503575.34,TcCLB.503577.20,TcCLB.503579.30,TcCLB.503589.10,TcCLB.503599.10,TcCLB.503611.20,TcCLB.503611.40,TcCLB.503613.20,TcCLB.503613.60,TcCLB.503643.3,TcCLB.503677.10,TcCLB.503745.30,TcCLB.503757.10,TcCLB.503801.20,TcCLB.503801.30,T…	16.5	1.45	1.84	9.62305e-13	4.40128e-11	8.36243e-10
CC	GO:0045259	proton-transporting ATP synthase complex	18	15	TcCLB.503579.70,TcCLB.503893.30,TcCLB.503903.60,TcCLB.504077.30,TcCLB.504125.40,TcCLB.504147.70,TcCLB.506925.14,TcCLB.506945.240,TcCLB.507485.60,TcCLB.509769.100,TcCLB.510089.210,TcCLB.510173.130,TcCLB.510293.54,TcCLB.511115.30,TcCLB.511145.60,	83.3	7.31	39.64	3.69602e-12	5.27169e-11	1.00162e-09
CC	GO:0005753	mitochondrial proton-transporting ATP synthase complex	18	15	TcCLB.503579.70,TcCLB.503893.30,TcCLB.503903.60,TcCLB.504077.30,TcCLB.504125.40,TcCLB.504147.70,TcCLB.506925.14,TcCLB.506945.240,TcCLB.507485.60,TcCLB.509769.100,TcCLB.510089.210,TcCLB.510173.130,TcCLB.510293.54,TcCLB.511115.30,TcCLB.511145.60,	83.3	7.31	39.64	3.69602e-12	5.27169e-11	1.00162e-09
CC	GO:0005740	mitochondrial envelope	145	47	TcCLB.503557.40,TcCLB.503579.70,TcCLB.503745.30,TcCLB.503893.30,TcCLB.503903.60,TcCLB.504057.97,TcCLB.504077.30,TcCLB.504125.40,TcCLB.504147.70,TcCLB.506147.80,TcCLB.506211.160,TcCLB.506467.29,TcCLB.506529.360,TcCLB.506529.530,TcCLB.506691.64,TcCLB.506753.110,TcCLB.506755.250,TcCLB.506865.50,TcCLB.506925.14,TcCLB.506941.150,TcCLB.506945.240,TcCLB.507035.120,TcCLB.507467.104,TcCLB.507485.60,TcCLB.…	32.4	2.84	3.91	7.2414e-12	9.8121e-11	1.96242e-09
MF	GO:0016491	oxidoreductase activity	239	65	TcCLB.407477.50,TcCLB.408799.19,TcCLB.429257.20,TcCLB.436535.19,TcCLB.473111.10,TcCLB.484299.10,TcCLB.503745.30,TcCLB.503893.80,TcCLB.503899.110,TcCLB.503899.119,TcCLB.503899.130,TcCLB.504427.70,TcCLB.506213.50,TcCLB.506357.50,TcCLB.506367.10,TcCLB.506367.30,TcCLB.506411.30,TcCLB.506503.69,TcCLB.506529.360,TcCLB.506857.20,TcCLB.506937.10,TcCLB.506943.50,TcCLB.506943.60,TcCLB.506949.50,TcCLB.50695…	27.2	2.38	3.09	5.49459e-12	9.35912e-10	2.80774e-09
CC	GO:0043227	membrane-bounded organelle	2381	355	TcCLB.407477.50,TcCLB.407477.69,TcCLB.408345.20,TcCLB.408437.20,TcCLB.408799.19,TcCLB.429257.20,TcCLB.447255.4,TcCLB.482471.10,TcCLB.503433.30,TcCLB.503449.14,TcCLB.503449.30,TcCLB.503453.64,TcCLB.503527.29,TcCLB.503531.49,TcCLB.503557.40,TcCLB.503575.34,TcCLB.503575.40,TcCLB.503575.50,TcCLB.503577.20,TcCLB.503579.30,TcCLB.503579.70,TcCLB.503589.10,TcCLB.503613.20,TcCLB.503613.50,TcCLB.503613.60,…	14.9	1.31	1.71	1.19384e-11	1.54062e-10	3.23531e-09
CC	GO:0043231	intracellular membrane-bounded organelle	2357	352	TcCLB.407477.50,TcCLB.407477.69,TcCLB.408345.20,TcCLB.408437.20,TcCLB.408799.19,TcCLB.429257.20,TcCLB.447255.4,TcCLB.482471.10,TcCLB.503433.30,TcCLB.503449.14,TcCLB.503449.30,TcCLB.503453.64,TcCLB.503527.29,TcCLB.503531.49,TcCLB.503557.40,TcCLB.503575.34,TcCLB.503575.40,TcCLB.503575.50,TcCLB.503577.20,TcCLB.503579.30,TcCLB.503579.70,TcCLB.503589.10,TcCLB.503613.20,TcCLB.503613.50,TcCLB.503613.60,…	14.9	1.31	1.71	1.28671e-11	1.58499e-10	3.48698e-09
CC	GO:0005829	cytosol	128	43	TcCLB.447255.4,TcCLB.503449.10,TcCLB.503613.20,TcCLB.503747.10,TcCLB.503757.10,TcCLB.503833.40,TcCLB.503899.110,TcCLB.503899.119,TcCLB.503899.130,TcCLB.504181.20,TcCLB.504181.30,TcCLB.505843.20,TcCLB.506213.60,TcCLB.506213.80,TcCLB.506367.30,TcCLB.506375.60,TcCLB.506401.120,TcCLB.506529.420,TcCLB.506885.14,TcCLB.506937.10,TcCLB.506963.10,TcCLB.507039.10,TcCLB.507105.40,TcCLB.507677.39,TcCLB.50779…	33.6	2.95	4.11	1.53784e-11	1.81197e-10	4.16754e-09
CC	GO:0031966	mitochondrial membrane	143	45	TcCLB.503557.40,TcCLB.503579.70,TcCLB.503745.30,TcCLB.503893.30,TcCLB.503903.60,TcCLB.504057.97,TcCLB.504077.30,TcCLB.504125.40,TcCLB.504147.70,TcCLB.506147.80,TcCLB.506211.160,TcCLB.506467.29,TcCLB.506529.360,TcCLB.506529.530,TcCLB.506753.110,TcCLB.506755.250,TcCLB.506865.50,TcCLB.506925.14,TcCLB.506941.150,TcCLB.506945.240,TcCLB.507035.120,TcCLB.507467.104,TcCLB.507485.60,TcCLB.507711.300,TcCLB…	31.5	2.76	3.74	6.36573e-11	7.18797e-10	1.72511e-08
CC	GO:0097708	intracellular vesicle	134	42	TcCLB.407477.50,TcCLB.408437.20,TcCLB.503449.14,TcCLB.503449.30,TcCLB.503887.40,TcCLB.503893.30,TcCLB.503899.119,TcCLB.503903.60,TcCLB.504035.84,TcCLB.504147.120,TcCLB.504147.70,TcCLB.504427.60,TcCLB.504427.64,TcCLB.506025.14,TcCLB.506147.80,TcCLB.506211.160,TcCLB.506223.80,TcCLB.506525.104,TcCLB.506551.10,TcCLB.506563.170,TcCLB.506563.40,TcCLB.506579.10,TcCLB.506755.250,TcCLB.506933.60,TcCLB.506…	31.3	2.75	3.7	3.23928e-10	3.37633e-09	8.77845e-08
CC	GO:0031410	cytoplasmic vesicle	134	42	TcCLB.407477.50,TcCLB.408437.20,TcCLB.503449.14,TcCLB.503449.30,TcCLB.503887.40,TcCLB.503893.30,TcCLB.503899.119,TcCLB.503903.60,TcCLB.504035.84,TcCLB.504147.120,TcCLB.504147.70,TcCLB.504427.60,TcCLB.504427.64,TcCLB.506025.14,TcCLB.506147.80,TcCLB.506211.160,TcCLB.506223.80,TcCLB.506525.104,TcCLB.506551.10,TcCLB.506563.170,TcCLB.506563.40,TcCLB.506579.10,TcCLB.506755.250,TcCLB.506933.60,TcCLB.506…	31.3	2.75	3.7	3.23928e-10	3.37633e-09	8.77845e-08
CC	GO:0031982	vesicle	136	42	TcCLB.407477.50,TcCLB.408437.20,TcCLB.503449.14,TcCLB.503449.30,TcCLB.503887.40,TcCLB.503893.30,TcCLB.503899.119,TcCLB.503903.60,TcCLB.504035.84,TcCLB.504147.120,TcCLB.504147.70,TcCLB.504427.60,TcCLB.504427.64,TcCLB.506025.14,TcCLB.506147.80,TcCLB.506211.160,TcCLB.506223.80,TcCLB.506525.104,TcCLB.506551.10,TcCLB.506563.170,TcCLB.506563.40,TcCLB.506579.10,TcCLB.506755.250,TcCLB.506933.60,TcCLB.506…	30.9	2.71	3.62	5.4335e-10	5.45363e-09	1.47248e-07
CC	GO:0022627	cytosolic small ribosomal subunit	20	14	TcCLB.503757.10,TcCLB.503833.40,TcCLB.504181.20,TcCLB.504181.30,TcCLB.506213.60,TcCLB.506401.120,TcCLB.507677.39,TcCLB.508041.30,TcCLB.509381.20,TcCLB.509825.14,TcCLB.510029.70,TcCLB.510101.170,TcCLB.510101.180,TcCLB.511139.20,	70	6.14	18.46	1.12614e-09	1.08995e-08	3.05185e-07
CC	GO:0098796	membrane protein complex	134	41	TcCLB.503449.30,TcCLB.503579.70,TcCLB.503893.30,TcCLB.503903.60,TcCLB.504011.70,TcCLB.504077.30,TcCLB.504125.40,TcCLB.504147.70,TcCLB.506211.140,TcCLB.506375.110,TcCLB.506525.104,TcCLB.506529.360,TcCLB.506755.250,TcCLB.506865.50,TcCLB.506885.360,TcCLB.506925.14,TcCLB.506945.240,TcCLB.506945.300,TcCLB.507009.50,TcCLB.507035.120,TcCLB.507143.10,TcCLB.507467.104,TcCLB.507485.60,TcCLB.507711.300,TcCL…	30.6	2.68	3.57	1.20009e-09	1.12146e-08	3.25224e-07
CC	GO:0005739	mitochondrion	789	143	TcCLB.407477.69,TcCLB.408345.20,TcCLB.482471.10,TcCLB.503433.30,TcCLB.503527.29,TcCLB.503557.40,TcCLB.503575.40,TcCLB.503579.70,TcCLB.503697.70,TcCLB.503745.30,TcCLB.503811.60,TcCLB.503893.30,TcCLB.503893.80,TcCLB.503899.110,TcCLB.503899.119,TcCLB.503899.130,TcCLB.503903.60,TcCLB.503953.59,TcCLB.504011.70,TcCLB.504035.84,TcCLB.504057.97,TcCLB.504077.30,TcCLB.504125.40,TcCLB.504147.70,TcCLB.504153…	18.1	1.59	1.9	1.49898e-09	1.35408e-08	4.06224e-07
BP	GO:0044281	small molecule metabolic process	310	72	TcCLB.429257.20,TcCLB.436535.19,TcCLB.503405.10,TcCLB.503589.10,TcCLB.503677.10,TcCLB.503811.60,TcCLB.503893.80,TcCLB.504117.20,TcCLB.504163.40,TcCLB.504163.50,TcCLB.504425.90,TcCLB.506127.30,TcCLB.506213.50,TcCLB.506359.60,TcCLB.506375.60,TcCLB.506503.69,TcCLB.506529.420,TcCLB.506529.508,TcCLB.506661.30,TcCLB.506677.39,TcCLB.506753.170,TcCLB.506857.20,TcCLB.506865.2,TcCLB.506885.430,TcCLB.506925…	23.2	2.04	2.5	1.10359e-09	4.67424e-08	9.59017e-07
BP	GO:0009987	cellular process	2129	316	TcCLB.408799.19,TcCLB.409117.10,TcCLB.409117.20,TcCLB.416883.18,TcCLB.429257.20,TcCLB.447255.4,TcCLB.480785.10,TcCLB.484299.10,TcCLB.503405.10,TcCLB.503449.10,TcCLB.503453.30,TcCLB.503453.40,TcCLB.503531.49,TcCLB.503575.34,TcCLB.503577.20,TcCLB.503579.30,TcCLB.503589.10,TcCLB.503599.10,TcCLB.503611.20,TcCLB.503611.40,TcCLB.503613.20,TcCLB.503613.60,TcCLB.503643.3,TcCLB.503671.39,TcCLB.503677.10,T…	14.8	1.3	1.63	1.12956e-09	4.67424e-08	9.8159e-07
CC	GO:0016469	proton-transporting two-sector ATPase complex	31	17	TcCLB.503579.70,TcCLB.503893.30,TcCLB.503903.60,TcCLB.504077.30,TcCLB.504125.40,TcCLB.504147.70,TcCLB.506375.110,TcCLB.506925.14,TcCLB.506945.240,TcCLB.506945.300,TcCLB.507485.60,TcCLB.509769.100,TcCLB.510089.210,TcCLB.510173.130,TcCLB.510293.54,TcCLB.511115.30,TcCLB.511145.60,	54.8	4.81	9.64	4.41541e-09	3.85992e-08	1.19658e-06
CC	GO:0031090	organelle membrane	202	52	TcCLB.503557.40,TcCLB.503579.70,TcCLB.503745.30,TcCLB.503893.30,TcCLB.503903.60,TcCLB.504057.97,TcCLB.504077.30,TcCLB.504125.40,TcCLB.504147.70,TcCLB.504433.10,TcCLB.506125.20,TcCLB.506147.80,TcCLB.506211.160,TcCLB.506375.110,TcCLB.506467.29,TcCLB.506525.104,TcCLB.506529.360,TcCLB.506529.530,TcCLB.506563.170,TcCLB.506753.110,TcCLB.506755.250,TcCLB.506865.50,TcCLB.506925.14,TcCLB.506941.150,TcCLB.…	25.7	2.26	2.82	6.65203e-09	5.40917e-08	1.8027e-06
CC	GO:0031975	envelope	243	59	TcCLB.503453.64,TcCLB.503557.40,TcCLB.503579.70,TcCLB.503745.30,TcCLB.503893.30,TcCLB.503903.60,TcCLB.504033.120,TcCLB.504057.97,TcCLB.504077.30,TcCLB.504125.40,TcCLB.504147.70,TcCLB.506147.80,TcCLB.506203.60,TcCLB.506211.160,TcCLB.506467.29,TcCLB.506529.360,TcCLB.506529.530,TcCLB.506579.10,TcCLB.506691.64,TcCLB.506753.110,TcCLB.506755.250,TcCLB.506865.50,TcCLB.506885.260,TcCLB.506925.14,TcCLB.50…	24.3	2.13	2.62	6.78642e-09	5.40917e-08	1.83912e-06
CC	GO:0031967	organelle envelope	243	59	TcCLB.503453.64,TcCLB.503557.40,TcCLB.503579.70,TcCLB.503745.30,TcCLB.503893.30,TcCLB.503903.60,TcCLB.504033.120,TcCLB.504057.97,TcCLB.504077.30,TcCLB.504125.40,TcCLB.504147.70,TcCLB.506147.80,TcCLB.506203.60,TcCLB.506211.160,TcCLB.506467.29,TcCLB.506529.360,TcCLB.506529.530,TcCLB.506579.10,TcCLB.506691.64,TcCLB.506753.110,TcCLB.506755.250,TcCLB.506865.50,TcCLB.506885.260,TcCLB.506925.14,TcCLB.50…	24.3	2.13	2.62	6.78642e-09	5.40917e-08	1.83912e-06
BP	GO:0071704	organic substance metabolic process	1810	273	TcCLB.408799.19,TcCLB.409117.20,TcCLB.416883.18,TcCLB.429257.20,TcCLB.436535.19,TcCLB.447255.4,TcCLB.473111.10,TcCLB.480785.10,TcCLB.503405.10,TcCLB.503449.10,TcCLB.503453.30,TcCLB.503453.40,TcCLB.503575.34,TcCLB.503577.20,TcCLB.503579.30,TcCLB.503589.10,TcCLB.503599.10,TcCLB.503611.20,TcCLB.503611.40,TcCLB.503613.20,TcCLB.503643.3,TcCLB.503677.10,TcCLB.503757.10,TcCLB.503801.20,TcCLB.503801.30,T…	15.1	1.32	1.61	8.08237e-09	3.19254e-07	7.02358e-06
BP	GO:0044260	cellular macromolecule metabolic process	900	155	TcCLB.409117.20,TcCLB.416883.18,TcCLB.447255.4,TcCLB.480785.10,TcCLB.503449.10,TcCLB.503453.30,TcCLB.503453.40,TcCLB.503575.34,TcCLB.503579.30,TcCLB.503599.10,TcCLB.503611.20,TcCLB.503611.40,TcCLB.503613.20,TcCLB.503643.3,TcCLB.503757.10,TcCLB.503801.20,TcCLB.503801.30,TcCLB.503811.60,TcCLB.503833.40,TcCLB.503899.20,TcCLB.503899.30,TcCLB.503953.59,TcCLB.504005.20,TcCLB.504119.10,TcCLB.504147.120,…	17.2	1.51	1.78	1.16049e-08	4.38464e-07	1.00847e-05
BP	GO:0044238	primary metabolic process	1755	265	TcCLB.408799.19,TcCLB.409117.20,TcCLB.416883.18,TcCLB.429257.20,TcCLB.436535.19,TcCLB.447255.4,TcCLB.473111.10,TcCLB.480785.10,TcCLB.503405.10,TcCLB.503449.10,TcCLB.503453.30,TcCLB.503453.40,TcCLB.503575.34,TcCLB.503577.20,TcCLB.503579.30,TcCLB.503589.10,TcCLB.503599.10,TcCLB.503611.20,TcCLB.503611.40,TcCLB.503613.20,TcCLB.503643.3,TcCLB.503677.10,TcCLB.503757.10,TcCLB.503801.20,TcCLB.503801.30,T…	15.1	1.32	1.6	1.44219e-08	5.22192e-07	1.25326e-05
CC	GO:0020015	glycosome	135	38	TcCLB.408799.19,TcCLB.503589.10,TcCLB.503677.10,TcCLB.503899.110,TcCLB.503899.119,TcCLB.503899.130,TcCLB.504117.20,TcCLB.504163.40,TcCLB.504163.50,TcCLB.504625.99,TcCLB.506359.60,TcCLB.506503.69,TcCLB.506529.508,TcCLB.506925.150,TcCLB.506925.480,TcCLB.506943.50,TcCLB.506943.60,TcCLB.506953.49,TcCLB.507009.10,TcCLB.507011.269,TcCLB.507039.10,TcCLB.507047.150,TcCLB.507559.80,TcCLB.507883.10,TcCLB.5…	28.1	2.47	3.16	6.11762e-08	4.73679e-07	1.65788e-05
CC	GO:0022625	cytosolic large ribosomal subunit	19	12	TcCLB.503449.10,TcCLB.505843.20,TcCLB.506213.80,TcCLB.506885.14,TcCLB.506963.10,TcCLB.507105.40,TcCLB.507795.100,TcCLB.509583.4,TcCLB.510431.274,TcCLB.510761.14,TcCLB.511067.20,TcCLB.511545.40,	63.2	5.54	13.52	1.04728e-07	7.88373e-07	2.83814e-05
CC	GO:0005777	peroxisome	139	38	TcCLB.408799.19,TcCLB.503589.10,TcCLB.503677.10,TcCLB.503899.110,TcCLB.503899.119,TcCLB.503899.130,TcCLB.504117.20,TcCLB.504163.40,TcCLB.504163.50,TcCLB.504625.99,TcCLB.506359.60,TcCLB.506503.69,TcCLB.506529.508,TcCLB.506925.150,TcCLB.506925.480,TcCLB.506943.50,TcCLB.506943.60,TcCLB.506953.49,TcCLB.507009.10,TcCLB.507011.269,TcCLB.507039.10,TcCLB.507047.150,TcCLB.507559.80,TcCLB.507883.10,TcCLB.5…	27.3	2.4	3.03	1.42281e-07	1.01469e-06	3.85581e-05
CC	GO:0042579	microbody	139	38	TcCLB.408799.19,TcCLB.503589.10,TcCLB.503677.10,TcCLB.503899.110,TcCLB.503899.119,TcCLB.503899.130,TcCLB.504117.20,TcCLB.504163.40,TcCLB.504163.50,TcCLB.504625.99,TcCLB.506359.60,TcCLB.506503.69,TcCLB.506529.508,TcCLB.506925.150,TcCLB.506925.480,TcCLB.506943.50,TcCLB.506943.60,TcCLB.506953.49,TcCLB.507009.10,TcCLB.507011.269,TcCLB.507039.10,TcCLB.507047.150,TcCLB.507559.80,TcCLB.507883.10,TcCLB.5…	27.3	2.4	3.03	1.42281e-07	1.01469e-06	3.85581e-05
CC	GO:0044425	membrane part	521	98	TcCLB.404843.20,TcCLB.407477.50,TcCLB.429257.20,TcCLB.473111.10,TcCLB.503419.54,TcCLB.503449.30,TcCLB.503579.70,TcCLB.503745.30,TcCLB.503811.10,TcCLB.503893.30,TcCLB.503903.60,TcCLB.503971.30,TcCLB.504005.20,TcCLB.504011.70,TcCLB.504077.30,TcCLB.504125.40,TcCLB.504137.140,TcCLB.504137.150,TcCLB.504147.70,TcCLB.504149.100,TcCLB.504427.70,TcCLB.504433.10,TcCLB.504769.89,TcCLB.506125.20,TcCLB.506211…	18.8	1.65	1.92	1.47506e-07	1.02497e-06	3.9974e-05
CC	GO:0005623	cell	4640	585	TcCLB.407477.50,TcCLB.407477.69,TcCLB.408345.20,TcCLB.408437.20,TcCLB.408799.19,TcCLB.409117.10,TcCLB.409117.20,TcCLB.416883.18,TcCLB.429257.20,TcCLB.447255.4,TcCLB.482471.10,TcCLB.484299.10,TcCLB.503405.10,TcCLB.503433.30,TcCLB.503449.10,TcCLB.503449.14,TcCLB.503449.30,TcCLB.503453.30,TcCLB.503453.40,TcCLB.503453.64,TcCLB.503527.29,TcCLB.503529.10,TcCLB.503531.49,TcCLB.503557.40,TcCLB.503575.34,…	12.6	1.11	1.63	1.89011e-07	1.24932e-06	5.12221e-05
CC	GO:0044464	cell part	4640	585	TcCLB.407477.50,TcCLB.407477.69,TcCLB.408345.20,TcCLB.408437.20,TcCLB.408799.19,TcCLB.409117.10,TcCLB.409117.20,TcCLB.416883.18,TcCLB.429257.20,TcCLB.447255.4,TcCLB.482471.10,TcCLB.484299.10,TcCLB.503405.10,TcCLB.503433.30,TcCLB.503449.10,TcCLB.503449.14,TcCLB.503449.30,TcCLB.503453.30,TcCLB.503453.40,TcCLB.503453.64,TcCLB.503527.29,TcCLB.503529.10,TcCLB.503531.49,TcCLB.503557.40,TcCLB.503575.34,…	12.6	1.11	1.63	1.89011e-07	1.24932e-06	5.12221e-05
BP	GO:1901135	carbohydrate derivative metabolic process	141	39	TcCLB.503589.10,TcCLB.503677.10,TcCLB.503811.60,TcCLB.503893.80,TcCLB.504005.20,TcCLB.504163.40,TcCLB.504163.50,TcCLB.506359.30,TcCLB.506359.60,TcCLB.506529.508,TcCLB.506677.39,TcCLB.506865.2,TcCLB.506943.50,TcCLB.506943.60,TcCLB.506945.240,TcCLB.506953.49,TcCLB.507011.269,TcCLB.507091.50,TcCLB.507559.80,TcCLB.508169.60,TcCLB.508207.70,TcCLB.508207.74,TcCLB.508307.100,TcCLB.508375.30,TcCLB.508647…	27.7	2.43	3.08	6.88897e-08	2.39461e-06	5.98651e-05
CC	GO:0044391	ribosomal subunit	150	39	TcCLB.407477.69,TcCLB.409117.20,TcCLB.503449.10,TcCLB.503757.10,TcCLB.503833.40,TcCLB.504181.20,TcCLB.504181.30,TcCLB.505843.20,TcCLB.506213.60,TcCLB.506213.80,TcCLB.506401.120,TcCLB.506739.150,TcCLB.506885.14,TcCLB.506895.30,TcCLB.506945.230,TcCLB.506963.10,TcCLB.507105.40,TcCLB.507603.50,TcCLB.507673.20,TcCLB.507677.39,TcCLB.507711.50,TcCLB.507795.100,TcCLB.507941.80,TcCLB.508041.30,TcCLB.50938…	26	2.28	2.83	4.1088e-07	2.65115e-06	0.000111348
BP	GO:0017144	drug metabolic process	82	27	TcCLB.503745.30,TcCLB.503811.60,TcCLB.503893.80,TcCLB.504163.40,TcCLB.504163.50,TcCLB.506503.69,TcCLB.506529.508,TcCLB.506677.39,TcCLB.506885.430,TcCLB.506937.10,TcCLB.506943.50,TcCLB.506943.60,TcCLB.506945.240,TcCLB.507883.109,TcCLB.507925.40,TcCLB.508647.200,TcCLB.508951.20,TcCLB.509011.54,TcCLB.509167.120,TcCLB.509769.60,TcCLB.510105.230,TcCLB.510293.54,TcCLB.510741.80,TcCLB.511145.60,TcCLB.51…	32.9	2.89	3.92	1.60663e-07	5.36985e-06	0.000139616
CC	GO:0043232	intracellular non-membrane-bounded organelle	854	142	TcCLB.407477.69,TcCLB.409117.10,TcCLB.409117.20,TcCLB.503449.10,TcCLB.503453.30,TcCLB.503453.40,TcCLB.503529.10,TcCLB.503531.49,TcCLB.503575.34,TcCLB.503611.20,TcCLB.503611.40,TcCLB.503643.3,TcCLB.503757.10,TcCLB.503801.20,TcCLB.503801.30,TcCLB.503833.40,TcCLB.503899.20,TcCLB.503899.30,TcCLB.504089.60,TcCLB.504089.70,TcCLB.504147.120,TcCLB.504147.20,TcCLB.504181.20,TcCLB.504181.30,TcCLB.504433.10…	16.6	1.46	1.68	5.37569e-07	3.31094e-06	0.000145681
CC	GO:0043228	non-membrane-bounded organelle	854	142	TcCLB.407477.69,TcCLB.409117.10,TcCLB.409117.20,TcCLB.503449.10,TcCLB.503453.30,TcCLB.503453.40,TcCLB.503529.10,TcCLB.503531.49,TcCLB.503575.34,TcCLB.503611.20,TcCLB.503611.40,TcCLB.503643.3,TcCLB.503757.10,TcCLB.503801.20,TcCLB.503801.30,TcCLB.503833.40,TcCLB.503899.20,TcCLB.503899.30,TcCLB.504089.60,TcCLB.504089.70,TcCLB.504147.120,TcCLB.504147.20,TcCLB.504181.20,TcCLB.504181.30,TcCLB.504433.10…	16.6	1.46	1.68	5.37569e-07	3.31094e-06	0.000145681
BP	GO:0005996	monosaccharide metabolic process	20	12	TcCLB.436535.19,TcCLB.504117.20,TcCLB.504425.90,TcCLB.506213.50,TcCLB.506529.508,TcCLB.506925.480,TcCLB.506943.50,TcCLB.506943.60,TcCLB.506953.49,TcCLB.507047.150,TcCLB.507883.10,TcCLB.510105.230,	60	5.26	11.83	2.34771e-07	7.55616e-06	0.000204016
BP	GO:0006807	nitrogen compound metabolic process	1619	242	TcCLB.409117.20,TcCLB.416883.18,TcCLB.447255.4,TcCLB.480785.10,TcCLB.503405.10,TcCLB.503449.10,TcCLB.503453.30,TcCLB.503453.40,TcCLB.503575.34,TcCLB.503577.20,TcCLB.503579.30,TcCLB.503589.10,TcCLB.503599.10,TcCLB.503611.20,TcCLB.503611.40,TcCLB.503613.20,TcCLB.503643.3,TcCLB.503677.10,TcCLB.503757.10,TcCLB.503801.20,TcCLB.503801.30,TcCLB.503811.60,TcCLB.503833.40,TcCLB.503841.10,TcCLB.503893.80,T…	14.9	1.31	1.55	2.49828e-07	7.75358e-06	0.0002171
BP	GO:0019693	ribose phosphate metabolic process	74	25	TcCLB.503811.60,TcCLB.503893.80,TcCLB.504163.40,TcCLB.504163.50,TcCLB.506529.508,TcCLB.506677.39,TcCLB.506943.50,TcCLB.506943.60,TcCLB.506945.240,TcCLB.506953.49,TcCLB.507011.269,TcCLB.507091.50,TcCLB.508375.30,TcCLB.508647.200,TcCLB.508951.20,TcCLB.509011.54,TcCLB.510105.170,TcCLB.510105.230,TcCLB.510293.54,TcCLB.510351.90,TcCLB.510737.10,TcCLB.511069.4,TcCLB.511145.60,TcCLB.511419.40,TcCLB.5114…	33.8	2.96	4.07	2.64681e-07	7.9313e-06	0.000230008
BP	GO:0006091	generation of precursor metabolites and energy	56	21	TcCLB.503811.60,TcCLB.503893.80,TcCLB.504163.40,TcCLB.504163.50,TcCLB.506503.69,TcCLB.506529.508,TcCLB.506677.39,TcCLB.506937.10,TcCLB.506943.50,TcCLB.506943.60,TcCLB.506949.50,TcCLB.507883.109,TcCLB.508647.200,TcCLB.508951.20,TcCLB.509011.54,TcCLB.509769.60,TcCLB.510105.230,TcCLB.510759.120,TcCLB.511419.40,TcCLB.511469.40,TcCLB.511575.60,	37.5	3.29	4.77	3.27676e-07	9.49168e-06	0.00028475
BP	GO:0019538	protein metabolic process	938	154	TcCLB.409117.20,TcCLB.416883.18,TcCLB.447255.4,TcCLB.480785.10,TcCLB.503449.10,TcCLB.503453.30,TcCLB.503453.40,TcCLB.503575.34,TcCLB.503599.10,TcCLB.503611.20,TcCLB.503611.40,TcCLB.503613.20,TcCLB.503643.3,TcCLB.503757.10,TcCLB.503801.20,TcCLB.503811.60,TcCLB.503833.40,TcCLB.503841.10,TcCLB.503899.20,TcCLB.503899.30,TcCLB.504005.20,TcCLB.504119.10,TcCLB.504147.120,TcCLB.504147.20,TcCLB.504181.20,…	16.4	1.44	1.67	3.52918e-07	9.89308e-06	0.000306686
CC	GO:0005839	proteasome core complex	13	9	TcCLB.416883.18,TcCLB.503613.20,TcCLB.506779.50,TcCLB.507521.50,TcCLB.507603.40,TcCLB.507639.40,TcCLB.510287.30,TcCLB.511145.43,TcCLB.511867.50,	69.2	6.07	17.68	1.457e-06	8.77439e-06	0.000394847
CC	GO:0044429	mitochondrial part	472	87	TcCLB.407477.69,TcCLB.503527.29,TcCLB.503557.40,TcCLB.503579.70,TcCLB.503697.70,TcCLB.503745.30,TcCLB.503893.30,TcCLB.503893.80,TcCLB.503903.60,TcCLB.503953.59,TcCLB.504035.84,TcCLB.504057.97,TcCLB.504077.30,TcCLB.504125.40,TcCLB.504147.70,TcCLB.504171.40,TcCLB.506147.120,TcCLB.506147.80,TcCLB.506211.160,TcCLB.506467.29,TcCLB.506529.360,TcCLB.506529.530,TcCLB.506543.90,TcCLB.506625.90,TcCLB.50669…	18.4	1.62	1.86	1.9724e-06	1.162e-05	0.000534521
CC	GO:0098798	mitochondrial protein complex	171	41	TcCLB.407477.69,TcCLB.503579.70,TcCLB.503893.30,TcCLB.503903.60,TcCLB.504077.30,TcCLB.504125.40,TcCLB.504147.70,TcCLB.506529.360,TcCLB.506755.250,TcCLB.506865.50,TcCLB.506895.30,TcCLB.506925.14,TcCLB.506945.240,TcCLB.507035.120,TcCLB.507467.104,TcCLB.507485.60,TcCLB.507603.50,TcCLB.507711.300,TcCLB.507711.50,TcCLB.507795.100,TcCLB.507941.80,TcCLB.508813.60,TcCLB.509011.54,TcCLB.509125.20,TcCLB.50…	24	2.1	2.54	2.08244e-06	1.20073e-05	0.000564342
BP	GO:0055114	oxidation-reduction process	195	46	TcCLB.436535.19,TcCLB.473111.10,TcCLB.484299.10,TcCLB.503745.30,TcCLB.503893.80,TcCLB.503899.110,TcCLB.503899.119,TcCLB.503899.130,TcCLB.506357.50,TcCLB.506367.10,TcCLB.506367.30,TcCLB.506503.69,TcCLB.506857.20,TcCLB.506937.10,TcCLB.506943.50,TcCLB.506943.60,TcCLB.506949.50,TcCLB.506953.49,TcCLB.507039.10,TcCLB.507047.150,TcCLB.507617.9,TcCLB.507883.10,TcCLB.507883.109,TcCLB.508183.10,TcCLB.50836…	23.6	2.07	2.49	8.10453e-07	2.19274e-05	0.000704283
BP	GO:0046034	ATP metabolic process	41	17	TcCLB.503811.60,TcCLB.503893.80,TcCLB.504163.40,TcCLB.504163.50,TcCLB.506529.508,TcCLB.506677.39,TcCLB.506943.50,TcCLB.506943.60,TcCLB.506945.240,TcCLB.508647.200,TcCLB.508951.20,TcCLB.509011.54,TcCLB.510105.230,TcCLB.510293.54,TcCLB.511145.60,TcCLB.511419.40,TcCLB.511469.40,	41.5	3.64	5.61	8.32685e-07	2.19274e-05	0.000723604
MF	GO:0004298	threonine-type endopeptidase activity	13	9	TcCLB.416883.18,TcCLB.503613.20,TcCLB.506779.50,TcCLB.507521.50,TcCLB.507603.40,TcCLB.507639.40,TcCLB.510287.30,TcCLB.511145.43,TcCLB.511867.50,	69.2	6.07	17.68	1.457e-06	0.000148906	0.000744528
MF	GO:0070003	threonine-type peptidase activity	13	9	TcCLB.416883.18,TcCLB.503613.20,TcCLB.506779.50,TcCLB.507521.50,TcCLB.507603.40,TcCLB.507639.40,TcCLB.510287.30,TcCLB.511145.43,TcCLB.511867.50,	69.2	6.07	17.68	1.457e-06	0.000148906	0.000744528
BP	GO:0055086	nucleobase-containing small molecule metabolic process	126	34	TcCLB.503589.10,TcCLB.503677.10,TcCLB.503811.60,TcCLB.503893.80,TcCLB.504163.40,TcCLB.504163.50,TcCLB.506359.60,TcCLB.506529.508,TcCLB.506677.39,TcCLB.506865.2,TcCLB.506943.50,TcCLB.506943.60,TcCLB.506945.240,TcCLB.506953.49,TcCLB.507011.269,TcCLB.507091.50,TcCLB.507559.80,TcCLB.508207.70,TcCLB.508207.74,TcCLB.508375.30,TcCLB.508647.200,TcCLB.508951.20,TcCLB.508989.9,TcCLB.509011.54,TcCLB.510105.…	27	2.37	2.96	9.07028e-07	2.31826e-05	0.000788208
BP	GO:0009205	purine ribonucleoside triphosphate metabolic process	42	17	TcCLB.503811.60,TcCLB.503893.80,TcCLB.504163.40,TcCLB.504163.50,TcCLB.506529.508,TcCLB.506677.39,TcCLB.506943.50,TcCLB.506943.60,TcCLB.506945.240,TcCLB.508647.200,TcCLB.508951.20,TcCLB.509011.54,TcCLB.510105.230,TcCLB.510293.54,TcCLB.511145.60,TcCLB.511419.40,TcCLB.511469.40,	40.5	3.55	5.39	1.25233e-06	3.02299e-05	0.00108828
BP	GO:0009144	purine nucleoside triphosphate metabolic process	42	17	TcCLB.503811.60,TcCLB.503893.80,TcCLB.504163.40,TcCLB.504163.50,TcCLB.506529.508,TcCLB.506677.39,TcCLB.506943.50,TcCLB.506943.60,TcCLB.506945.240,TcCLB.508647.200,TcCLB.508951.20,TcCLB.509011.54,TcCLB.510105.230,TcCLB.510293.54,TcCLB.511145.60,TcCLB.511419.40,TcCLB.511469.40,	40.5	3.55	5.39	1.25233e-06	3.02299e-05	0.00108828
BP	GO:0044283	small molecule biosynthetic process	108	30	TcCLB.429257.20,TcCLB.503405.10,TcCLB.504117.20,TcCLB.504163.40,TcCLB.504163.50,TcCLB.506529.508,TcCLB.506661.30,TcCLB.506753.170,TcCLB.506857.20,TcCLB.506941.150,TcCLB.506943.50,TcCLB.506943.60,TcCLB.507047.150,TcCLB.507165.50,TcCLB.507559.80,TcCLB.507689.30,TcCLB.507925.40,TcCLB.508183.10,TcCLB.508207.70,TcCLB.508207.74,TcCLB.508369.20,TcCLB.508647.200,TcCLB.508951.20,TcCLB.510105.230,TcCLB.510…	27.8	2.44	3.07	2.06969e-06	4.86097e-05	0.00179856
BP	GO:0009126	purine nucleoside monophosphate metabolic process	44	17	TcCLB.503811.60,TcCLB.503893.80,TcCLB.504163.40,TcCLB.504163.50,TcCLB.506529.508,TcCLB.506677.39,TcCLB.506943.50,TcCLB.506943.60,TcCLB.506945.240,TcCLB.508647.200,TcCLB.508951.20,TcCLB.509011.54,TcCLB.510105.230,TcCLB.510293.54,TcCLB.511145.60,TcCLB.511419.40,TcCLB.511469.40,	38.6	3.39	4.98	2.70529e-06	5.87725e-05	0.0023509
BP	GO:0009199	ribonucleoside triphosphate metabolic process	44	17	TcCLB.503811.60,TcCLB.503893.80,TcCLB.504163.40,TcCLB.504163.50,TcCLB.506529.508,TcCLB.506677.39,TcCLB.506943.50,TcCLB.506943.60,TcCLB.506945.240,TcCLB.508647.200,TcCLB.508951.20,TcCLB.509011.54,TcCLB.510105.230,TcCLB.510293.54,TcCLB.511145.60,TcCLB.511419.40,TcCLB.511469.40,	38.6	3.39	4.98	2.70529e-06	5.87725e-05	0.0023509
BP	GO:0009167	purine ribonucleoside monophosphate metabolic process	44	17	TcCLB.503811.60,TcCLB.503893.80,TcCLB.504163.40,TcCLB.504163.50,TcCLB.506529.508,TcCLB.506677.39,TcCLB.506943.50,TcCLB.506943.60,TcCLB.506945.240,TcCLB.508647.200,TcCLB.508951.20,TcCLB.509011.54,TcCLB.510105.230,TcCLB.510293.54,TcCLB.511145.60,TcCLB.511419.40,TcCLB.511469.40,	38.6	3.39	4.98	2.70529e-06	5.87725e-05	0.0023509
BP	GO:0006006	glucose metabolic process	11	8	TcCLB.436535.19,TcCLB.504117.20,TcCLB.506529.508,TcCLB.506943.50,TcCLB.506943.60,TcCLB.506953.49,TcCLB.507883.10,TcCLB.510105.230,	72.7	6.38	20.93	3.32518e-06	7.04776e-05	0.00288958
BP	GO:0072521	purine-containing compound metabolic process	69	22	TcCLB.503811.60,TcCLB.503893.80,TcCLB.504163.40,TcCLB.504163.50,TcCLB.506529.508,TcCLB.506677.39,TcCLB.506943.50,TcCLB.506943.60,TcCLB.506945.240,TcCLB.508207.70,TcCLB.508207.74,TcCLB.508647.200,TcCLB.508951.20,TcCLB.509011.54,TcCLB.510105.170,TcCLB.510105.230,TcCLB.510293.54,TcCLB.510315.10,TcCLB.510351.90,TcCLB.511145.60,TcCLB.511419.40,TcCLB.511469.40,	31.9	2.8	3.72	4.14905e-06	8.58458e-05	0.00360552
CC	GO:0070069	cytochrome complex	7	6	TcCLB.506529.360,TcCLB.506543.90,TcCLB.507035.120,TcCLB.509011.54,TcCLB.510759.120,TcCLB.511469.40,	85.7	7.52	46.99	1.36605e-05	7.71247e-05	0.00370198
MF	GO:0016860	intramolecular oxidoreductase activity	15	9	TcCLB.408799.19,TcCLB.503677.10,TcCLB.506529.508,TcCLB.506743.200,TcCLB.507611.370,TcCLB.508209.140,TcCLB.508647.200,TcCLB.510227.29,TcCLB.511431.40,	60	5.26	11.79	8.24205e-06	0.000701948	0.00421169
CC	GO:0005575	cellular component	5046	617	TcCLB.404843.20,TcCLB.407477.50,TcCLB.407477.69,TcCLB.408345.20,TcCLB.408437.20,TcCLB.408799.19,TcCLB.409117.10,TcCLB.409117.20,TcCLB.416883.18,TcCLB.429257.20,TcCLB.447255.4,TcCLB.473111.10,TcCLB.482471.10,TcCLB.484299.10,TcCLB.503405.10,TcCLB.503419.54,TcCLB.503433.30,TcCLB.503449.10,TcCLB.503449.14,TcCLB.503449.30,TcCLB.503453.30,TcCLB.503453.40,TcCLB.503453.64,TcCLB.503527.29,TcCLB.503529.10,…	12.2	1.07	1.56	1.66298e-05	9.1973e-05	0.00450668
BP	GO:0009259	ribonucleotide metabolic process	65	21	TcCLB.503811.60,TcCLB.503893.80,TcCLB.504163.40,TcCLB.504163.50,TcCLB.506529.508,TcCLB.506677.39,TcCLB.506943.50,TcCLB.506943.60,TcCLB.506945.240,TcCLB.507091.50,TcCLB.508375.30,TcCLB.508647.200,TcCLB.508951.20,TcCLB.509011.54,TcCLB.510105.170,TcCLB.510105.230,TcCLB.510293.54,TcCLB.510351.90,TcCLB.511145.60,TcCLB.511419.40,TcCLB.511469.40,	32.3	2.83	3.79	5.42069e-06	0.000109189	0.00471058
BP	GO:0009161	ribonucleoside monophosphate metabolic process	46	17	TcCLB.503811.60,TcCLB.503893.80,TcCLB.504163.40,TcCLB.504163.50,TcCLB.506529.508,TcCLB.506677.39,TcCLB.506943.50,TcCLB.506943.60,TcCLB.506945.240,TcCLB.508647.200,TcCLB.508951.20,TcCLB.509011.54,TcCLB.510105.230,TcCLB.510293.54,TcCLB.511145.60,TcCLB.511419.40,TcCLB.511469.40,	37	3.24	4.64	5.52855e-06	0.000109189	0.00480431
CC	GO:0019774	proteasome core complex, beta-subunit complex	5	5	TcCLB.506779.50,TcCLB.507521.50,TcCLB.507603.40,TcCLB.507639.40,TcCLB.510287.30,	100	8.77	inf	1.90657e-05	0.000103336	0.00516682
BP	GO:0009123	nucleoside monophosphate metabolic process	47	17	TcCLB.503811.60,TcCLB.503893.80,TcCLB.504163.40,TcCLB.504163.50,TcCLB.506529.508,TcCLB.506677.39,TcCLB.506943.50,TcCLB.506943.60,TcCLB.506945.240,TcCLB.508647.200,TcCLB.508951.20,TcCLB.509011.54,TcCLB.510105.230,TcCLB.510293.54,TcCLB.511145.60,TcCLB.511419.40,TcCLB.511469.40,	36.2	3.17	4.48	7.75545e-06	0.000146511	0.00673949
BP	GO:0009141	nucleoside triphosphate metabolic process	47	17	TcCLB.503811.60,TcCLB.503893.80,TcCLB.504163.40,TcCLB.504163.50,TcCLB.506529.508,TcCLB.506677.39,TcCLB.506943.50,TcCLB.506943.60,TcCLB.506945.240,TcCLB.508647.200,TcCLB.508951.20,TcCLB.509011.54,TcCLB.510105.230,TcCLB.510293.54,TcCLB.511145.60,TcCLB.511419.40,TcCLB.511469.40,	36.2	3.17	4.48	7.75545e-06	0.000146511	0.00673949
BP	GO:0009150	purine ribonucleotide metabolic process	57	19	TcCLB.503811.60,TcCLB.503893.80,TcCLB.504163.40,TcCLB.504163.50,TcCLB.506529.508,TcCLB.506677.39,TcCLB.506943.50,TcCLB.506943.60,TcCLB.506945.240,TcCLB.508647.200,TcCLB.508951.20,TcCLB.509011.54,TcCLB.510105.170,TcCLB.510105.230,TcCLB.510293.54,TcCLB.510351.90,TcCLB.511145.60,TcCLB.511419.40,TcCLB.511469.40,	33.3	2.92	3.96	9.0883e-06	0.000168037	0.00789773
MF	GO:0048037	cofactor binding	120	30	TcCLB.436535.19,TcCLB.484299.10,TcCLB.503745.30,TcCLB.503747.10,TcCLB.503893.80,TcCLB.506367.10,TcCLB.506529.420,TcCLB.506941.150,TcCLB.506943.50,TcCLB.506943.60,TcCLB.506949.50,TcCLB.506953.49,TcCLB.507011.269,TcCLB.507047.150,TcCLB.507617.9,TcCLB.507883.10,TcCLB.508465.110,TcCLB.508647.280,TcCLB.509153.120,TcCLB.509767.90,TcCLB.509769.60,TcCLB.509809.10,TcCLB.510105.230,TcCLB.510293.40,TcCLB.51…	25	2.19	2.66	2.07417e-05	0.00151415	0.010599
BP	GO:0072524	pyridine-containing compound metabolic process	35	14	TcCLB.504163.40,TcCLB.504163.50,TcCLB.506529.508,TcCLB.506943.50,TcCLB.506943.60,TcCLB.506953.49,TcCLB.507011.269,TcCLB.507925.40,TcCLB.508647.200,TcCLB.508951.20,TcCLB.510105.230,TcCLB.510737.10,TcCLB.511069.4,TcCLB.511419.40,	40	3.51	5.26	1.29717e-05	0.000234842	0.0112724
CC	GO:1905368	peptidase complex	34	13	TcCLB.416883.18,TcCLB.503613.20,TcCLB.503841.10,TcCLB.506779.50,TcCLB.507143.10,TcCLB.507521.50,TcCLB.507603.40,TcCLB.507639.40,TcCLB.509489.29,TcCLB.510287.30,TcCLB.510311.70,TcCLB.511145.43,TcCLB.511867.50,	38.2	3.35	4.88	4.67653e-05	0.000248498	0.0126734
CC	GO:0044446	intracellular organelle part	1858	258	TcCLB.407477.69,TcCLB.409117.10,TcCLB.409117.20,TcCLB.503433.30,TcCLB.503449.10,TcCLB.503453.64,TcCLB.503527.29,TcCLB.503529.10,TcCLB.503531.49,TcCLB.503557.40,TcCLB.503575.34,TcCLB.503575.50,TcCLB.503577.20,TcCLB.503579.70,TcCLB.503613.20,TcCLB.503677.10,TcCLB.503697.70,TcCLB.503713.10,TcCLB.503745.30,TcCLB.503757.10,TcCLB.503801.30,TcCLB.503833.40,TcCLB.503833.50,TcCLB.503865.40,TcCLB.503893.30…	13.9	1.22	1.39	4.86145e-05	0.000253357	0.0131745
BP	GO:0019752	carboxylic acid metabolic process	166	38	TcCLB.429257.20,TcCLB.503405.10,TcCLB.504163.40,TcCLB.504163.50,TcCLB.506127.30,TcCLB.506375.60,TcCLB.506503.69,TcCLB.506529.420,TcCLB.506529.508,TcCLB.506661.30,TcCLB.506857.20,TcCLB.506885.430,TcCLB.506937.10,TcCLB.506941.150,TcCLB.506943.50,TcCLB.506943.60,TcCLB.507047.150,TcCLB.507091.50,TcCLB.507165.50,TcCLB.507689.30,TcCLB.507883.109,TcCLB.508375.30,TcCLB.508465.10,TcCLB.508647.200,TcCLB.50…	22.9	2.01	2.38	1.56326e-05	0.00027724	0.0135848
BP	GO:0006733	oxidoreduction coenzyme metabolic process	40	15	TcCLB.504163.40,TcCLB.504163.50,TcCLB.506529.508,TcCLB.506753.170,TcCLB.506943.50,TcCLB.506943.60,TcCLB.506953.49,TcCLB.507011.269,TcCLB.508183.10,TcCLB.508647.200,TcCLB.508951.20,TcCLB.510105.230,TcCLB.510737.10,TcCLB.511069.4,TcCLB.511419.40,	37.5	3.29	4.74	1.60911e-05	0.000279663	0.0139832
CC	GO:0005783	endoplasmic reticulum	132	31	TcCLB.429257.20,TcCLB.503453.64,TcCLB.503613.50,TcCLB.503745.30,TcCLB.503811.10,TcCLB.503819.10,TcCLB.504033.120,TcCLB.506591.4,TcCLB.506605.50,TcCLB.506661.30,TcCLB.506743.200,TcCLB.506753.110,TcCLB.506885.260,TcCLB.506885.320,TcCLB.507143.10,TcCLB.507809.74,TcCLB.508169.60,TcCLB.508209.140,TcCLB.508307.100,TcCLB.508369.20,TcCLB.509011.40,TcCLB.509203.40,TcCLB.509777.130,TcCLB.509967.10,TcCLB.51…	23.5	2.06	2.45	5.6262e-05	0.000287679	0.015247
BP	GO:0006163	purine nucleotide metabolic process	60	19	TcCLB.503811.60,TcCLB.503893.80,TcCLB.504163.40,TcCLB.504163.50,TcCLB.506529.508,TcCLB.506677.39,TcCLB.506943.50,TcCLB.506943.60,TcCLB.506945.240,TcCLB.508647.200,TcCLB.508951.20,TcCLB.509011.54,TcCLB.510105.170,TcCLB.510105.230,TcCLB.510293.54,TcCLB.510351.90,TcCLB.511145.60,TcCLB.511419.40,TcCLB.511469.40,	31.7	2.78	3.67	2.0922e-05	0.000356495	0.0181812
MF	GO:0016209	antioxidant activity	21	10	TcCLB.503745.30,TcCLB.503899.110,TcCLB.503899.119,TcCLB.503899.130,TcCLB.507039.10,TcCLB.509499.14,TcCLB.509775.40,TcCLB.510759.120,TcCLB.511143.30,TcCLB.511715.10,	47.6	4.18	7.15	3.80804e-05	0.00243239	0.0194591
BP	GO:0043436	oxoacid metabolic process	169	38	TcCLB.429257.20,TcCLB.503405.10,TcCLB.504163.40,TcCLB.504163.50,TcCLB.506127.30,TcCLB.506375.60,TcCLB.506503.69,TcCLB.506529.420,TcCLB.506529.508,TcCLB.506661.30,TcCLB.506857.20,TcCLB.506885.430,TcCLB.506937.10,TcCLB.506941.150,TcCLB.506943.50,TcCLB.506943.60,TcCLB.507047.150,TcCLB.507091.50,TcCLB.507165.50,TcCLB.507689.30,TcCLB.507883.109,TcCLB.508375.30,TcCLB.508465.10,TcCLB.508647.200,TcCLB.50…	22.5	1.97	2.32	2.40816e-05	0.000396576	0.0209269
BP	GO:0009117	nucleotide metabolic process	98	26	TcCLB.503811.60,TcCLB.503893.80,TcCLB.504163.40,TcCLB.504163.50,TcCLB.506529.508,TcCLB.506677.39,TcCLB.506943.50,TcCLB.506943.60,TcCLB.506945.240,TcCLB.506953.49,TcCLB.507011.269,TcCLB.507091.50,TcCLB.507559.80,TcCLB.508375.30,TcCLB.508647.200,TcCLB.508951.20,TcCLB.509011.54,TcCLB.510105.170,TcCLB.510105.230,TcCLB.510293.54,TcCLB.510351.90,TcCLB.510737.10,TcCLB.511069.4,TcCLB.511145.60,TcCLB.5114…	26.5	2.33	2.87	2.4187e-05	0.000396576	0.0210185
BP	GO:0005975	carbohydrate metabolic process	77	22	TcCLB.436535.19,TcCLB.503677.10,TcCLB.504117.20,TcCLB.504163.40,TcCLB.504163.50,TcCLB.504425.90,TcCLB.506213.50,TcCLB.506405.10,TcCLB.506503.69,TcCLB.506529.508,TcCLB.506925.480,TcCLB.506937.10,TcCLB.506943.50,TcCLB.506943.60,TcCLB.506953.49,TcCLB.507047.150,TcCLB.507883.10,TcCLB.507883.109,TcCLB.508647.200,TcCLB.508951.20,TcCLB.510105.230,TcCLB.511419.40,	28.6	2.51	3.17	2.94201e-05	0.000473446	0.0255661
BP	GO:0006082	organic acid metabolic process	171	38	TcCLB.429257.20,TcCLB.503405.10,TcCLB.504163.40,TcCLB.504163.50,TcCLB.506127.30,TcCLB.506375.60,TcCLB.506503.69,TcCLB.506529.420,TcCLB.506529.508,TcCLB.506661.30,TcCLB.506857.20,TcCLB.506885.430,TcCLB.506937.10,TcCLB.506941.150,TcCLB.506943.50,TcCLB.506943.60,TcCLB.507047.150,TcCLB.507091.50,TcCLB.507165.50,TcCLB.507689.30,TcCLB.507883.109,TcCLB.508375.30,TcCLB.508465.10,TcCLB.508647.200,TcCLB.50…	22.2	1.95	2.29	3.18478e-05	0.000502274	0.0276757
BP	GO:0019318	hexose metabolic process	17	9	TcCLB.436535.19,TcCLB.504117.20,TcCLB.504425.90,TcCLB.506529.508,TcCLB.506943.50,TcCLB.506943.60,TcCLB.506953.49,TcCLB.507883.10,TcCLB.510105.230,	52.9	4.64	8.84	3.23675e-05	0.000502274	0.0281274
BP	GO:0006753	nucleoside phosphate metabolic process	100	26	TcCLB.503811.60,TcCLB.503893.80,TcCLB.504163.40,TcCLB.504163.50,TcCLB.506529.508,TcCLB.506677.39,TcCLB.506943.50,TcCLB.506943.60,TcCLB.506945.240,TcCLB.506953.49,TcCLB.507011.269,TcCLB.507091.50,TcCLB.507559.80,TcCLB.508375.30,TcCLB.508647.200,TcCLB.508951.20,TcCLB.509011.54,TcCLB.510105.170,TcCLB.510105.230,TcCLB.510293.54,TcCLB.510351.90,TcCLB.510737.10,TcCLB.511069.4,TcCLB.511145.60,TcCLB.5114…	26	2.28	2.79	3.54504e-05	0.000540463	0.0308064
BP	GO:0006754	ATP biosynthetic process	29	12	TcCLB.504163.40,TcCLB.504163.50,TcCLB.506529.508,TcCLB.506943.50,TcCLB.506943.60,TcCLB.506945.240,TcCLB.508647.200,TcCLB.508951.20,TcCLB.510105.230,TcCLB.510293.54,TcCLB.511145.60,TcCLB.511419.40,	41.4	3.63	5.56	3.63703e-05	0.000544928	0.0316058
CC	GO:0044422	organelle part	2072	281	TcCLB.407477.69,TcCLB.409117.10,TcCLB.409117.20,TcCLB.503433.30,TcCLB.503449.10,TcCLB.503453.64,TcCLB.503527.29,TcCLB.503529.10,TcCLB.503531.49,TcCLB.503557.40,TcCLB.503575.34,TcCLB.503575.50,TcCLB.503577.20,TcCLB.503579.70,TcCLB.503613.20,TcCLB.503677.10,TcCLB.503697.70,TcCLB.503713.10,TcCLB.503715.30,TcCLB.503745.30,TcCLB.503757.10,TcCLB.503801.30,TcCLB.503819.10,TcCLB.503833.40,TcCLB.503833.50…	13.6	1.19	1.36	0.000117112	0.000587727	0.0317373
BP	GO:0046496	nicotinamide nucleotide metabolic process	34	13	TcCLB.504163.40,TcCLB.504163.50,TcCLB.506529.508,TcCLB.506943.50,TcCLB.506943.60,TcCLB.506953.49,TcCLB.507011.269,TcCLB.508647.200,TcCLB.508951.20,TcCLB.510105.230,TcCLB.510737.10,TcCLB.511069.4,TcCLB.511419.40,	38.2	3.35	4.88	4.67653e-05	0.000671749	0.0406391
BP	GO:0019362	pyridine nucleotide metabolic process	34	13	TcCLB.504163.40,TcCLB.504163.50,TcCLB.506529.508,TcCLB.506943.50,TcCLB.506943.60,TcCLB.506953.49,TcCLB.507011.269,TcCLB.508647.200,TcCLB.508951.20,TcCLB.510105.230,TcCLB.510737.10,TcCLB.511069.4,TcCLB.511419.40,	38.2	3.35	4.88	4.67653e-05	0.000671749	0.0406391
BP	GO:0072522	purine-containing compound biosynthetic process	53	17	TcCLB.504163.40,TcCLB.504163.50,TcCLB.506529.508,TcCLB.506943.50,TcCLB.506943.60,TcCLB.506945.240,TcCLB.508207.70,TcCLB.508207.74,TcCLB.508647.200,TcCLB.508951.20,TcCLB.510105.170,TcCLB.510105.230,TcCLB.510293.54,TcCLB.510315.10,TcCLB.510351.90,TcCLB.511145.60,TcCLB.511419.40,	32.1	2.81	3.73	4.71539e-05	0.000671749	0.0409767
CC	GO:0015935	small ribosomal subunit	63	18	TcCLB.409117.20,TcCLB.503757.10,TcCLB.503833.40,TcCLB.504181.20,TcCLB.504181.30,TcCLB.506213.60,TcCLB.506401.120,TcCLB.506945.230,TcCLB.507603.50,TcCLB.507677.39,TcCLB.507711.50,TcCLB.508041.30,TcCLB.509381.20,TcCLB.509825.14,TcCLB.510029.70,TcCLB.510101.170,TcCLB.510101.180,TcCLB.511139.20,	28.6	2.51	3.16	0.000154478	0.000761154	0.0418635
CC	GO:0000502	proteasome complex	33	12	TcCLB.416883.18,TcCLB.503613.20,TcCLB.503841.10,TcCLB.506779.50,TcCLB.507521.50,TcCLB.507603.40,TcCLB.507639.40,TcCLB.509489.29,TcCLB.510287.30,TcCLB.510311.70,TcCLB.511145.43,TcCLB.511867.50,	36.4	3.19	4.5	0.000161347	0.000767105	0.043725
CC	GO:1905369	endopeptidase complex	33	12	TcCLB.416883.18,TcCLB.503613.20,TcCLB.503841.10,TcCLB.506779.50,TcCLB.507521.50,TcCLB.507603.40,TcCLB.507639.40,TcCLB.509489.29,TcCLB.510287.30,TcCLB.510311.70,TcCLB.511145.43,TcCLB.511867.50,	36.4	3.19	4.5	0.000161347	0.000767105	0.043725
CC	GO:0045275	respiratory chain complex III	4	4	TcCLB.507035.120,TcCLB.509011.54,TcCLB.510759.120,TcCLB.511469.40,	100	8.77	inf	0.000167985	0.000784897	0.045524
BP	GO:0009206	purine ribonucleoside triphosphate biosynthetic process	30	12	TcCLB.504163.40,TcCLB.504163.50,TcCLB.506529.508,TcCLB.506943.50,TcCLB.506943.60,TcCLB.506945.240,TcCLB.508647.200,TcCLB.508951.20,TcCLB.510105.230,TcCLB.510293.54,TcCLB.511145.60,TcCLB.511419.40,	40	3.51	5.25	5.4397e-05	0.000750333	0.047271
BP	GO:0009145	purine nucleoside triphosphate biosynthetic process	30	12	TcCLB.504163.40,TcCLB.504163.50,TcCLB.506529.508,TcCLB.506943.50,TcCLB.506943.60,TcCLB.506945.240,TcCLB.508647.200,TcCLB.508951.20,TcCLB.510105.230,TcCLB.510293.54,TcCLB.511145.60,TcCLB.511419.40,	40	3.51	5.25	5.4397e-05	0.000750333	0.047271
MF	GO:0009055	electron transfer activity	23	10	TcCLB.407477.50,TcCLB.506529.360,TcCLB.506949.50,TcCLB.508265.10,TcCLB.509011.54,TcCLB.509769.60,TcCLB.509809.10,TcCLB.510759.120,TcCLB.511145.10,TcCLB.511431.40,	43.5	3.81	6.04	9.97467e-05	0.00566339	0.0509705
BP	GO:0009166	nucleotide catabolic process	22	10	TcCLB.504163.40,TcCLB.504163.50,TcCLB.506529.508,TcCLB.506943.50,TcCLB.506943.60,TcCLB.507559.80,TcCLB.508647.200,TcCLB.508951.20,TcCLB.510105.230,TcCLB.511419.40,	45.5	3.99	6.55	6.27341e-05	0.000851812	0.054516
MF	GO:0050661	NADP binding	12	7	TcCLB.436535.19,TcCLB.506943.50,TcCLB.506943.60,TcCLB.506953.49,TcCLB.507011.269,TcCLB.507883.10,TcCLB.510105.230,	58.3	5.11	10.97	0.000115313	0.00589252	0.0589252
BP	GO:0006732	coenzyme metabolic process	65	19	TcCLB.504163.40,TcCLB.504163.50,TcCLB.506529.508,TcCLB.506753.170,TcCLB.506943.50,TcCLB.506943.60,TcCLB.506953.49,TcCLB.507011.269,TcCLB.507047.150,TcCLB.507925.40,TcCLB.508183.10,TcCLB.508647.200,TcCLB.508951.20,TcCLB.510105.170,TcCLB.510105.230,TcCLB.510351.90,TcCLB.510737.10,TcCLB.511069.4,TcCLB.511419.40,	29.2	2.56	3.27	7.24908e-05	0.000969146	0.0629945
BP	GO:0009260	ribonucleotide biosynthetic process	50	16	TcCLB.504163.40,TcCLB.504163.50,TcCLB.506529.508,TcCLB.506943.50,TcCLB.506943.60,TcCLB.506945.240,TcCLB.507091.50,TcCLB.508375.30,TcCLB.508647.200,TcCLB.508951.20,TcCLB.510105.170,TcCLB.510105.230,TcCLB.510293.54,TcCLB.510351.90,TcCLB.511145.60,TcCLB.511419.40,	32	2.81	3.72	8.11089e-05	0.00105199	0.0704836
BP	GO:0046390	ribose phosphate biosynthetic process	50	16	TcCLB.504163.40,TcCLB.504163.50,TcCLB.506529.508,TcCLB.506943.50,TcCLB.506943.60,TcCLB.506945.240,TcCLB.507091.50,TcCLB.508375.30,TcCLB.508647.200,TcCLB.508951.20,TcCLB.510105.170,TcCLB.510105.230,TcCLB.510293.54,TcCLB.510351.90,TcCLB.511145.60,TcCLB.511419.40,	32	2.81	3.72	8.11089e-05	0.00105199	0.0704836
BP	GO:1901137	carbohydrate derivative biosynthetic process	99	25	TcCLB.503589.10,TcCLB.503677.10,TcCLB.504005.20,TcCLB.504163.40,TcCLB.504163.50,TcCLB.506359.30,TcCLB.506529.508,TcCLB.506943.50,TcCLB.506943.60,TcCLB.506945.240,TcCLB.507091.50,TcCLB.508169.60,TcCLB.508207.70,TcCLB.508207.74,TcCLB.508307.100,TcCLB.508375.30,TcCLB.508647.200,TcCLB.508951.20,TcCLB.510105.170,TcCLB.510105.230,TcCLB.510293.54,TcCLB.510315.10,TcCLB.510351.90,TcCLB.511145.60,TcCLB.511…	25.3	2.21	2.68	8.40146e-05	0.00107366	0.0730087
MF	GO:0003723	RNA binding	395	69	TcCLB.503577.20,TcCLB.503643.3,TcCLB.503801.20,TcCLB.503811.60,TcCLB.503833.40,TcCLB.503833.50,TcCLB.503833.69,TcCLB.504005.6,TcCLB.504089.60,TcCLB.504119.10,TcCLB.504181.20,TcCLB.504181.30,TcCLB.504643.20,TcCLB.506127.170,TcCLB.506127.30,TcCLB.506147.190,TcCLB.506211.60,TcCLB.506213.60,TcCLB.506363.140,TcCLB.506401.120,TcCLB.506677.39,TcCLB.506777.20,TcCLB.506795.90,TcCLB.506859.70,TcCLB.506885.…	17.5	1.53	1.71	0.000142925	0.00621228	0.0730348
MF	GO:0003674	molecular function	3959	496	TcCLB.397937.5,TcCLB.407477.10,TcCLB.407477.50,TcCLB.408799.19,TcCLB.409117.10,TcCLB.409117.20,TcCLB.416883.18,TcCLB.429257.20,TcCLB.436535.19,TcCLB.447255.4,TcCLB.473111.10,TcCLB.480785.10,TcCLB.484299.10,TcCLB.503405.10,TcCLB.503419.30,TcCLB.503449.10,TcCLB.503449.30,TcCLB.503453.30,TcCLB.503453.40,TcCLB.503531.49,TcCLB.503575.34,TcCLB.503575.50,TcCLB.503577.20,TcCLB.503579.30,TcCLB.503579.70,T…	12.5	1.1	1.36	0.000145885	0.00621228	0.0745474
MF	GO:0016832	aldehyde-lyase activity	4	4	TcCLB.504163.40,TcCLB.504163.50,TcCLB.506941.150,TcCLB.507559.80,	100	8.77	inf	0.000167985	0.00660312	0.0858405
BP	GO:0009168	purine ribonucleoside monophosphate biosynthetic process	32	12	TcCLB.504163.40,TcCLB.504163.50,TcCLB.506529.508,TcCLB.506943.50,TcCLB.506943.60,TcCLB.506945.240,TcCLB.508647.200,TcCLB.508951.20,TcCLB.510105.230,TcCLB.510293.54,TcCLB.511145.60,TcCLB.511419.40,	37.5	3.29	4.72	0.000114386	0.0013727	0.0994014
BP	GO:0009127	purine nucleoside monophosphate biosynthetic process	32	12	TcCLB.504163.40,TcCLB.504163.50,TcCLB.506529.508,TcCLB.506943.50,TcCLB.506943.60,TcCLB.506945.240,TcCLB.508647.200,TcCLB.508951.20,TcCLB.510105.230,TcCLB.510293.54,TcCLB.511145.60,TcCLB.511419.40,	37.5	3.29	4.72	0.000114386	0.0013727	0.0994014
BP	GO:0009142	nucleoside triphosphate biosynthetic process	32	12	TcCLB.504163.40,TcCLB.504163.50,TcCLB.506529.508,TcCLB.506943.50,TcCLB.506943.60,TcCLB.506945.240,TcCLB.508647.200,TcCLB.508951.20,TcCLB.510105.230,TcCLB.510293.54,TcCLB.511145.60,TcCLB.511419.40,	37.5	3.29	4.72	0.000114386	0.0013727	0.0994014
BP	GO:0009201	ribonucleoside triphosphate biosynthetic process	32	12	TcCLB.504163.40,TcCLB.504163.50,TcCLB.506529.508,TcCLB.506943.50,TcCLB.506943.60,TcCLB.506945.240,TcCLB.508647.200,TcCLB.508951.20,TcCLB.510105.230,TcCLB.510293.54,TcCLB.511145.60,TcCLB.511419.40,	37.5	3.29	4.72	0.000114386	0.0013727	0.0994014
BP	GO:0006979	response to oxidative stress	12	7	TcCLB.503745.30,TcCLB.503899.110,TcCLB.503899.119,TcCLB.503899.130,TcCLB.506411.30,TcCLB.507625.99,TcCLB.511143.30,	58.3	5.11	10.97	0.000115313	0.0013727	0.100207
CC	GO:1990204	oxidoreductase complex	22	9	TcCLB.506885.430,TcCLB.507035.120,TcCLB.509011.54,TcCLB.509769.60,TcCLB.510105.170,TcCLB.510351.90,TcCLB.510759.120,TcCLB.511469.100,TcCLB.511469.40,	40.9	3.59	5.43	0.000390197	0.00179226	0.105743
BP	GO:0009152	purine ribonucleotide biosynthetic process	42	14	TcCLB.504163.40,TcCLB.504163.50,TcCLB.506529.508,TcCLB.506943.50,TcCLB.506943.60,TcCLB.506945.240,TcCLB.508647.200,TcCLB.508951.20,TcCLB.510105.170,TcCLB.510105.230,TcCLB.510293.54,TcCLB.510351.90,TcCLB.511145.60,TcCLB.511419.40,	33.3	2.92	3.94	0.000137617	0.00161607	0.119589
BP	GO:0051186	cofactor metabolic process	79	21	TcCLB.503745.30,TcCLB.504163.40,TcCLB.504163.50,TcCLB.506529.508,TcCLB.506753.170,TcCLB.506943.50,TcCLB.506943.60,TcCLB.506953.49,TcCLB.507011.269,TcCLB.507047.150,TcCLB.507625.99,TcCLB.507925.40,TcCLB.508183.10,TcCLB.508647.200,TcCLB.508951.20,TcCLB.510105.170,TcCLB.510105.230,TcCLB.510351.90,TcCLB.510737.10,TcCLB.511069.4,TcCLB.511419.40,	26.6	2.33	2.87	0.000140418	0.00162698	0.122024
MF	GO:0016853	isomerase activity	82	21	TcCLB.408799.19,TcCLB.503677.10,TcCLB.504425.90,TcCLB.506405.10,TcCLB.506529.508,TcCLB.506625.110,TcCLB.506697.50,TcCLB.506743.200,TcCLB.507009.100,TcCLB.507611.370,TcCLB.508169.69,TcCLB.508209.140,TcCLB.508323.84,TcCLB.508567.70,TcCLB.508647.200,TcCLB.509767.90,TcCLB.510227.29,TcCLB.511431.40,TcCLB.511577.90,TcCLB.511589.140,TcCLB.511589.50,	25.6	2.25	2.72	0.000247822	0.00904549	0.126637
BP	GO:1901292	nucleoside phosphate catabolic process	24	10	TcCLB.504163.40,TcCLB.504163.50,TcCLB.506529.508,TcCLB.506943.50,TcCLB.506943.60,TcCLB.507559.80,TcCLB.508647.200,TcCLB.508951.20,TcCLB.510105.230,TcCLB.511419.40,	41.7	3.65	5.61	0.000153689	0.00171225	0.133555
BP	GO:0045333	cellular respiration	24	10	TcCLB.503893.80,TcCLB.506503.69,TcCLB.506937.10,TcCLB.506949.50,TcCLB.507883.109,TcCLB.509011.54,TcCLB.509769.60,TcCLB.510759.120,TcCLB.511469.40,TcCLB.511575.60,	41.7	3.65	5.61	0.000153689	0.00171225	0.133555
BP	GO:0015980	energy derivation by oxidation of organic compounds	24	10	TcCLB.503893.80,TcCLB.506503.69,TcCLB.506937.10,TcCLB.506949.50,TcCLB.507883.109,TcCLB.509011.54,TcCLB.509769.60,TcCLB.510759.120,TcCLB.511469.40,TcCLB.511575.60,	41.7	3.65	5.61	0.000153689	0.00171225	0.133555
CC	GO:0015934	large ribosomal subunit	87	21	TcCLB.407477.69,TcCLB.503449.10,TcCLB.505843.20,TcCLB.506213.80,TcCLB.506739.150,TcCLB.506885.14,TcCLB.506895.30,TcCLB.506963.10,TcCLB.507105.40,TcCLB.507673.20,TcCLB.507795.100,TcCLB.507941.80,TcCLB.509583.4,TcCLB.510431.274,TcCLB.510719.74,TcCLB.510761.14,TcCLB.511067.20,TcCLB.511545.40,TcCLB.511577.90,TcCLB.511589.50,TcCLB.511867.100,	24.1	2.12	2.52	0.000589299	0.00266167	0.1597
MF	GO:0004601	peroxidase activity	7	5	TcCLB.503745.30,TcCLB.503899.110,TcCLB.503899.119,TcCLB.503899.130,TcCLB.511143.30,	71.4	6.26	19.55	0.000328408	0.0111878	0.167816
BP	GO:0046434	organophosphate catabolic process	29	11	TcCLB.504163.40,TcCLB.504163.50,TcCLB.506529.508,TcCLB.506943.50,TcCLB.506943.60,TcCLB.507559.80,TcCLB.508647.200,TcCLB.508951.20,TcCLB.509777.130,TcCLB.510105.230,TcCLB.511419.40,	37.9	3.33	4.8	0.000196129	0.00215742	0.170436
MF	GO:0050662	coenzyme binding	84	21	TcCLB.436535.19,TcCLB.484299.10,TcCLB.503747.10,TcCLB.506367.10,TcCLB.506529.420,TcCLB.506941.150,TcCLB.506943.50,TcCLB.506943.60,TcCLB.506953.49,TcCLB.507011.269,TcCLB.507047.150,TcCLB.507617.9,TcCLB.507883.10,TcCLB.508465.110,TcCLB.508647.280,TcCLB.509153.120,TcCLB.509767.90,TcCLB.510105.230,TcCLB.510565.11,TcCLB.510877.55,TcCLB.511071.140,	25	2.19	2.64	0.000354504	0.011322	0.181151
BP	GO:0009156	ribonucleoside monophosphate biosynthetic process	34	12	TcCLB.504163.40,TcCLB.504163.50,TcCLB.506529.508,TcCLB.506943.50,TcCLB.506943.60,TcCLB.506945.240,TcCLB.508647.200,TcCLB.508951.20,TcCLB.510105.230,TcCLB.510293.54,TcCLB.511145.60,TcCLB.511419.40,	35.3	3.09	4.29	0.000223846	0.00243152	0.194522
BP	GO:0006090	pyruvate metabolic process	25	10	TcCLB.504163.40,TcCLB.504163.50,TcCLB.506529.508,TcCLB.506943.50,TcCLB.506943.60,TcCLB.508647.200,TcCLB.508951.20,TcCLB.510105.170,TcCLB.510105.230,TcCLB.511419.40,	40	3.51	5.24	0.000230251	0.00247023	0.200088
MF	GO:0016616	oxidoreductase activity, acting on the CH-OH group of donors, NAD or NADP as acceptor	36	12	TcCLB.436535.19,TcCLB.506213.50,TcCLB.506503.69,TcCLB.506937.10,TcCLB.506953.49,TcCLB.507011.269,TcCLB.507883.10,TcCLB.507883.109,TcCLB.508647.280,TcCLB.510609.50,TcCLB.510737.10,TcCLB.511575.60,	33.3	2.92	3.93	0.000411876	0.0117956	0.210469
MF	GO:0016614	oxidoreductase activity, acting on CH-OH group of donors	41	13	TcCLB.436535.19,TcCLB.506213.50,TcCLB.506503.69,TcCLB.506937.10,TcCLB.506953.49,TcCLB.507011.269,TcCLB.507047.150,TcCLB.507883.10,TcCLB.507883.109,TcCLB.508647.280,TcCLB.510609.50,TcCLB.510737.10,TcCLB.511575.60,	31.7	2.78	3.65	0.0004155	0.0117956	0.21232
BP	GO:0009135	purine nucleoside diphosphate metabolic process	21	9	TcCLB.504163.40,TcCLB.504163.50,TcCLB.506529.508,TcCLB.506943.50,TcCLB.506943.60,TcCLB.508647.200,TcCLB.508951.20,TcCLB.510105.230,TcCLB.511419.40,	42.9	3.76	5.89	0.000256235	0.00247409	0.222668
BP	GO:0009179	purine ribonucleoside diphosphate metabolic process	21	9	TcCLB.504163.40,TcCLB.504163.50,TcCLB.506529.508,TcCLB.506943.50,TcCLB.506943.60,TcCLB.508647.200,TcCLB.508951.20,TcCLB.510105.230,TcCLB.511419.40,	42.9	3.76	5.89	0.000256235	0.00247409	0.222668
BP	GO:0009185	ribonucleoside diphosphate metabolic process	21	9	TcCLB.504163.40,TcCLB.504163.50,TcCLB.506529.508,TcCLB.506943.50,TcCLB.506943.60,TcCLB.508647.200,TcCLB.508951.20,TcCLB.510105.230,TcCLB.511419.40,	42.9	3.76	5.89	0.000256235	0.00247409	0.222668
BP	GO:0006096	glycolytic process	21	9	TcCLB.504163.40,TcCLB.504163.50,TcCLB.506529.508,TcCLB.506943.50,TcCLB.506943.60,TcCLB.508647.200,TcCLB.508951.20,TcCLB.510105.230,TcCLB.511419.40,	42.9	3.76	5.89	0.000256235	0.00247409	0.222668
BP	GO:0046031	ADP metabolic process	21	9	TcCLB.504163.40,TcCLB.504163.50,TcCLB.506529.508,TcCLB.506943.50,TcCLB.506943.60,TcCLB.508647.200,TcCLB.508951.20,TcCLB.510105.230,TcCLB.511419.40,	42.9	3.76	5.89	0.000256235	0.00247409	0.222668
BP	GO:0009132	nucleoside diphosphate metabolic process	21	9	TcCLB.504163.40,TcCLB.504163.50,TcCLB.506529.508,TcCLB.506943.50,TcCLB.506943.60,TcCLB.508647.200,TcCLB.508951.20,TcCLB.510105.230,TcCLB.511419.40,	42.9	3.76	5.89	0.000256235	0.00247409	0.222668
BP	GO:0006757	ATP generation from ADP	21	9	TcCLB.504163.40,TcCLB.504163.50,TcCLB.506529.508,TcCLB.506943.50,TcCLB.506943.60,TcCLB.508647.200,TcCLB.508951.20,TcCLB.510105.230,TcCLB.511419.40,	42.9	3.76	5.89	0.000256235	0.00247409	0.222668
BP	GO:0046939	nucleotide phosphorylation	21	9	TcCLB.504163.40,TcCLB.504163.50,TcCLB.506529.508,TcCLB.506943.50,TcCLB.506943.60,TcCLB.508647.200,TcCLB.508951.20,TcCLB.510105.230,TcCLB.511419.40,	42.9	3.76	5.89	0.000256235	0.00247409	0.222668
BP	GO:0006165	nucleoside diphosphate phosphorylation	21	9	TcCLB.504163.40,TcCLB.504163.50,TcCLB.506529.508,TcCLB.506943.50,TcCLB.506943.60,TcCLB.508647.200,TcCLB.508951.20,TcCLB.510105.230,TcCLB.511419.40,	42.9	3.76	5.89	0.000256235	0.00247409	0.222668
BP	GO:0051188	cofactor biosynthetic process	55	16	TcCLB.504163.40,TcCLB.504163.50,TcCLB.506529.508,TcCLB.506753.170,TcCLB.506943.50,TcCLB.506943.60,TcCLB.507047.150,TcCLB.507625.99,TcCLB.507925.40,TcCLB.508183.10,TcCLB.508647.200,TcCLB.508951.20,TcCLB.510105.170,TcCLB.510105.230,TcCLB.510351.90,TcCLB.511419.40,	29.1	2.55	3.24	0.000283245	0.00270483	0.24614
BP	GO:0046394	carboxylic acid biosynthetic process	66	18	TcCLB.429257.20,TcCLB.503405.10,TcCLB.504163.40,TcCLB.504163.50,TcCLB.506529.508,TcCLB.506661.30,TcCLB.506857.20,TcCLB.506943.50,TcCLB.506943.60,TcCLB.507047.150,TcCLB.507165.50,TcCLB.507689.30,TcCLB.508647.200,TcCLB.508951.20,TcCLB.510105.230,TcCLB.510381.10,TcCLB.510565.20,TcCLB.511419.40,	27.3	2.39	2.96	0.000293713	0.00274448	0.255236
BP	GO:0016053	organic acid biosynthetic process	66	18	TcCLB.429257.20,TcCLB.503405.10,TcCLB.504163.40,TcCLB.504163.50,TcCLB.506529.508,TcCLB.506661.30,TcCLB.506857.20,TcCLB.506943.50,TcCLB.506943.60,TcCLB.507047.150,TcCLB.507165.50,TcCLB.507689.30,TcCLB.508647.200,TcCLB.508951.20,TcCLB.510105.230,TcCLB.510381.10,TcCLB.510565.20,TcCLB.511419.40,	27.3	2.39	2.96	0.000293713	0.00274448	0.255236
BP	GO:0009124	nucleoside monophosphate biosynthetic process	35	12	TcCLB.504163.40,TcCLB.504163.50,TcCLB.506529.508,TcCLB.506943.50,TcCLB.506943.60,TcCLB.506945.240,TcCLB.508647.200,TcCLB.508951.20,TcCLB.510105.230,TcCLB.510293.54,TcCLB.511145.60,TcCLB.511419.40,	34.3	3.01	4.1	0.000305817	0.00282718	0.265755
BP	GO:0006164	purine nucleotide biosynthetic process	45	14	TcCLB.504163.40,TcCLB.504163.50,TcCLB.506529.508,TcCLB.506943.50,TcCLB.506943.60,TcCLB.506945.240,TcCLB.508647.200,TcCLB.508951.20,TcCLB.510105.170,TcCLB.510105.230,TcCLB.510293.54,TcCLB.510351.90,TcCLB.511145.60,TcCLB.511419.40,	31.1	2.73	3.56	0.000313404	0.00286223	0.272348
BP	GO:0034404	nucleobase-containing small molecule biosynthetic process	40	13	TcCLB.504163.40,TcCLB.504163.50,TcCLB.506529.508,TcCLB.506943.50,TcCLB.506943.60,TcCLB.507559.80,TcCLB.508207.70,TcCLB.508207.74,TcCLB.508647.200,TcCLB.508951.20,TcCLB.510105.230,TcCLB.510315.10,TcCLB.511419.40,	32.5	2.85	3.79	0.000316196	0.00286223	0.274774
BP	GO:0016052	carbohydrate catabolic process	26	10	TcCLB.504163.40,TcCLB.504163.50,TcCLB.506213.50,TcCLB.506529.508,TcCLB.506943.50,TcCLB.506943.60,TcCLB.508647.200,TcCLB.508951.20,TcCLB.510105.230,TcCLB.511419.40,	38.5	3.37	4.91	0.000336371	0.00298272	0.292307
BP	GO:0072525	pyridine-containing compound biosynthetic process	26	10	TcCLB.504163.40,TcCLB.504163.50,TcCLB.506529.508,TcCLB.506943.50,TcCLB.506943.60,TcCLB.507925.40,TcCLB.508647.200,TcCLB.508951.20,TcCLB.510105.230,TcCLB.511419.40,	38.5	3.37	4.91	0.000336371	0.00298272	0.292307
MF	GO:0016684	oxidoreductase activity, acting on peroxide as acceptor	11	6	TcCLB.503745.30,TcCLB.503899.110,TcCLB.503899.119,TcCLB.503899.130,TcCLB.509499.14,TcCLB.511143.30,	54.5	4.78	9.39	0.000600732	0.0161565	0.306974
BP	GO:0009108	coenzyme biosynthetic process	51	15	TcCLB.504163.40,TcCLB.504163.50,TcCLB.506529.508,TcCLB.506753.170,TcCLB.506943.50,TcCLB.506943.60,TcCLB.507047.150,TcCLB.507925.40,TcCLB.508183.10,TcCLB.508647.200,TcCLB.508951.20,TcCLB.510105.170,TcCLB.510105.230,TcCLB.510351.90,TcCLB.511419.40,	29.4	2.58	3.28	0.000382766	0.00335983	0.332624
BP	GO:0042866	pyruvate biosynthetic process	22	9	TcCLB.504163.40,TcCLB.504163.50,TcCLB.506529.508,TcCLB.506943.50,TcCLB.506943.60,TcCLB.508647.200,TcCLB.508951.20,TcCLB.510105.230,TcCLB.511419.40,	40.9	3.59	5.43	0.000390197	0.00339081	0.339081
BP	GO:0019637	organophosphate metabolic process	172	35	TcCLB.503811.60,TcCLB.503893.80,TcCLB.504005.20,TcCLB.504163.40,TcCLB.504163.50,TcCLB.506265.70,TcCLB.506357.120,TcCLB.506359.30,TcCLB.506529.508,TcCLB.506677.39,TcCLB.506943.50,TcCLB.506943.60,TcCLB.506945.240,TcCLB.506953.49,TcCLB.507011.269,TcCLB.507047.120,TcCLB.507091.50,TcCLB.507559.80,TcCLB.507925.40,TcCLB.508169.60,TcCLB.508307.100,TcCLB.508375.30,TcCLB.508647.200,TcCLB.508951.20,TcCLB.50…	20.3	1.78	2.03	0.000404545	0.00348069	0.351549
CC	GO:0012505	endomembrane system	218	40	TcCLB.429257.20,TcCLB.503449.30,TcCLB.503453.64,TcCLB.503613.50,TcCLB.503745.30,TcCLB.503811.10,TcCLB.503819.10,TcCLB.504033.120,TcCLB.506203.60,TcCLB.506513.60,TcCLB.506579.10,TcCLB.506591.4,TcCLB.506605.50,TcCLB.506661.30,TcCLB.506743.200,TcCLB.506753.110,TcCLB.506885.260,TcCLB.506885.320,TcCLB.506925.420,TcCLB.507143.10,TcCLB.507809.74,TcCLB.508169.60,TcCLB.508209.140,TcCLB.508307.100,TcCLB.50…	18.3	1.61	1.79	0.00141044	0.00626604	0.382228
CC	GO:0031300	intrinsic component of organelle membrane	21	8	TcCLB.503745.30,TcCLB.506755.250,TcCLB.507009.10,TcCLB.507467.104,TcCLB.509129.10,TcCLB.509203.40,TcCLB.509551.100,TcCLB.510101.390,	38.1	3.34	4.82	0.00143997	0.00629407	0.390232
CC	GO:0005750	mitochondrial respiratory chain complex III	3	3	TcCLB.507035.120,TcCLB.509011.54,TcCLB.511469.40,	100	8.77	inf	0.00147827	0.00635891	0.400611
CC	GO:0031304	intrinsic component of mitochondrial inner membrane	9	5	TcCLB.503745.30,TcCLB.506755.250,TcCLB.507467.104,TcCLB.509551.100,TcCLB.510101.390,	55.6	4.87	9.77	0.0016182	0.00685208	0.438533
BP	GO:0009056	catabolic process	155	32	TcCLB.416883.18,TcCLB.447255.4,TcCLB.503613.20,TcCLB.503745.30,TcCLB.504163.40,TcCLB.504163.50,TcCLB.506213.50,TcCLB.506529.420,TcCLB.506529.508,TcCLB.506779.50,TcCLB.506885.430,TcCLB.506941.150,TcCLB.506943.50,TcCLB.506943.60,TcCLB.507521.50,TcCLB.507559.80,TcCLB.507603.40,TcCLB.507639.40,TcCLB.508241.70,TcCLB.508647.200,TcCLB.508951.20,TcCLB.509669.90,TcCLB.509777.130,TcCLB.509953.9,TcCLB.50996…	20.6	1.81	2.07	0.000543828	0.0046332	0.472586
BP	GO:1901575	organic substance catabolic process	149	31	TcCLB.416883.18,TcCLB.447255.4,TcCLB.503613.20,TcCLB.504163.40,TcCLB.504163.50,TcCLB.506213.50,TcCLB.506529.420,TcCLB.506529.508,TcCLB.506779.50,TcCLB.506885.430,TcCLB.506941.150,TcCLB.506943.50,TcCLB.506943.60,TcCLB.507521.50,TcCLB.507559.80,TcCLB.507603.40,TcCLB.507639.40,TcCLB.508241.70,TcCLB.508647.200,TcCLB.508951.20,TcCLB.509669.90,TcCLB.509777.130,TcCLB.509953.9,TcCLB.509965.60,TcCLB.51010…	20.8	1.82	2.09	0.000575314	0.00485387	0.499948
CC	GO:0031224	intrinsic component of membrane	395	64	TcCLB.404843.20,TcCLB.407477.50,TcCLB.429257.20,TcCLB.473111.10,TcCLB.503419.54,TcCLB.503579.70,TcCLB.503745.30,TcCLB.503811.10,TcCLB.503971.30,TcCLB.504005.20,TcCLB.504125.40,TcCLB.504137.140,TcCLB.504137.150,TcCLB.504149.100,TcCLB.504427.70,TcCLB.504769.89,TcCLB.506223.80,TcCLB.506227.10,TcCLB.506249.70,TcCLB.506405.140,TcCLB.506505.30,TcCLB.506551.10,TcCLB.506579.10,TcCLB.506591.4,TcCLB.506661…	16.2	1.42	1.55	0.00192664	0.00803262	0.52212
BP	GO:0044248	cellular catabolic process	150	31	TcCLB.416883.18,TcCLB.447255.4,TcCLB.503613.20,TcCLB.503745.30,TcCLB.504163.40,TcCLB.504163.50,TcCLB.506529.420,TcCLB.506529.508,TcCLB.506779.50,TcCLB.506885.430,TcCLB.506941.150,TcCLB.506943.50,TcCLB.506943.60,TcCLB.507521.50,TcCLB.507559.80,TcCLB.507603.40,TcCLB.507639.40,TcCLB.508241.70,TcCLB.508647.200,TcCLB.508951.20,TcCLB.509669.90,TcCLB.509777.130,TcCLB.509953.9,TcCLB.509965.60,TcCLB.51010…	20.7	1.81	2.07	0.000648513	0.00541882	0.563557
MF	GO:0005489	obsolete electron transporter activity	16	7	TcCLB.506753.110,TcCLB.506773.44,TcCLB.506949.50,TcCLB.508209.140,TcCLB.508265.10,TcCLB.510227.29,TcCLB.510759.120,	43.8	3.84	6.09	0.00110332	0.0281899	0.563798
CC	GO:1902494	catalytic complex	181	34	TcCLB.416883.18,TcCLB.503613.20,TcCLB.503841.10,TcCLB.504011.70,TcCLB.506127.30,TcCLB.506211.140,TcCLB.506779.50,TcCLB.506885.360,TcCLB.506885.430,TcCLB.506925.150,TcCLB.507009.50,TcCLB.507013.30,TcCLB.507035.120,TcCLB.507093.44,TcCLB.507143.10,TcCLB.507521.50,TcCLB.507603.40,TcCLB.507639.40,TcCLB.508647.210,TcCLB.509011.54,TcCLB.509489.29,TcCLB.509769.60,TcCLB.509979.140,TcCLB.510105.170,TcCLB.5…	18.8	1.65	1.84	0.00209907	0.00861891	0.568848
CC	GO:0016021	integral component of membrane	392	63	TcCLB.404843.20,TcCLB.407477.50,TcCLB.429257.20,TcCLB.473111.10,TcCLB.503419.54,TcCLB.503579.70,TcCLB.503811.10,TcCLB.503971.30,TcCLB.504005.20,TcCLB.504125.40,TcCLB.504137.140,TcCLB.504137.150,TcCLB.504149.100,TcCLB.504427.70,TcCLB.504769.89,TcCLB.506223.80,TcCLB.506227.10,TcCLB.506249.70,TcCLB.506405.140,TcCLB.506505.30,TcCLB.506551.10,TcCLB.506579.10,TcCLB.506591.4,TcCLB.506661.30,TcCLB.506685…	16.1	1.41	1.53	0.00254923	0.0103111	0.690842
MF	GO:0015002	heme-copper terminal oxidase activity	3	3	TcCLB.407477.50,TcCLB.506529.360,TcCLB.511145.10,	100	8.77	inf	0.00147827	0.0290537	0.755396
MF	GO:0008379	thioredoxin peroxidase activity	3	3	TcCLB.503899.110,TcCLB.503899.119,TcCLB.503899.130,	100	8.77	inf	0.00147827	0.0290537	0.755396
MF	GO:0016676	oxidoreductase activity, acting on a heme group of donors, oxygen as acceptor	3	3	TcCLB.407477.50,TcCLB.506529.360,TcCLB.511145.10,	100	8.77	inf	0.00147827	0.0290537	0.755396
MF	GO:0016675	oxidoreductase activity, acting on a heme group of donors	3	3	TcCLB.407477.50,TcCLB.506529.360,TcCLB.511145.10,	100	8.77	inf	0.00147827	0.0290537	0.755396
MF	GO:0004129	cytochrome-c oxidase activity	3	3	TcCLB.407477.50,TcCLB.506529.360,TcCLB.511145.10,	100	8.77	inf	0.00147827	0.0290537	0.755396
MF	GO:0004345	glucose-6-phosphate dehydrogenase activity	3	3	TcCLB.436535.19,TcCLB.506953.49,TcCLB.507883.10,	100	8.77	inf	0.00147827	0.0290537	0.755396
CC	GO:0016020	membrane	843	121	TcCLB.404843.20,TcCLB.407477.50,TcCLB.429257.20,TcCLB.473111.10,TcCLB.503419.54,TcCLB.503449.30,TcCLB.503557.40,TcCLB.503579.70,TcCLB.503745.30,TcCLB.503811.10,TcCLB.503893.30,TcCLB.503903.60,TcCLB.503971.30,TcCLB.504005.20,TcCLB.504011.70,TcCLB.504057.97,TcCLB.504077.30,TcCLB.504125.40,TcCLB.504137.140,TcCLB.504137.150,TcCLB.504147.70,TcCLB.504149.100,TcCLB.504171.40,TcCLB.504427.70,TcCLB.504433…	14.4	1.26	1.36	0.00284895	0.0111772	0.772064
CC	GO:0070469	respiratory chain	14	6	TcCLB.506529.360,TcCLB.507035.120,TcCLB.509011.54,TcCLB.509769.60,TcCLB.510759.120,TcCLB.511469.40,	42.9	3.76	5.87	0.00288709	0.0111772	0.782403
CC	GO:0098803	respiratory chain complex	14	6	TcCLB.506529.360,TcCLB.507035.120,TcCLB.509011.54,TcCLB.509769.60,TcCLB.510759.120,TcCLB.511469.40,	42.9	3.76	5.87	0.00288709	0.0111772	0.782403
MF	GO:0015078	proton transmembrane transporter activity	26	9	TcCLB.407477.50,TcCLB.503579.70,TcCLB.504125.40,TcCLB.506529.360,TcCLB.506945.240,TcCLB.506945.300,TcCLB.510293.54,TcCLB.511145.10,TcCLB.511145.60,	34.6	3.03	4.15	0.00160932	0.0304579	0.822365
BP	GO:0016999	antibiotic metabolic process	12	6	TcCLB.503745.30,TcCLB.506503.69,TcCLB.506937.10,TcCLB.507883.109,TcCLB.509769.60,TcCLB.511575.60,	50	4.38	7.82	0.00108615	0.00898919	0.943865
CC	GO:0098573	intrinsic component of mitochondrial membrane	15	6	TcCLB.503745.30,TcCLB.506755.250,TcCLB.507467.104,TcCLB.509129.10,TcCLB.509551.100,TcCLB.510101.390,	40	3.51	5.21	0.00435334	0.0166163	1
CC	GO:0031301	integral component of organelle membrane	20	7	TcCLB.506755.250,TcCLB.507009.10,TcCLB.507467.104,TcCLB.509129.10,TcCLB.509203.40,TcCLB.509551.100,TcCLB.510101.390,	35	3.07	4.21	0.00496882	0.0187021	1
CC	GO:0099568	cytoplasmic region	699	101	TcCLB.503433.30,TcCLB.503575.34,TcCLB.503575.50,TcCLB.503677.10,TcCLB.503865.40,TcCLB.503893.90,TcCLB.503959.60,TcCLB.503991.30,TcCLB.504005.20,TcCLB.504035.130,TcCLB.504171.40,TcCLB.504179.60,TcCLB.504427.80,TcCLB.504433.10,TcCLB.505009.20,TcCLB.505989.110,TcCLB.506203.60,TcCLB.506207.50,TcCLB.506227.40,TcCLB.506359.60,TcCLB.506401.90,TcCLB.506405.70,TcCLB.506503.69,TcCLB.506513.60,TcCLB.506529.…	14.4	1.27	1.36	0.00531423	0.0197282	1
CC	GO:0000932	P-body	4	3	TcCLB.506127.170,TcCLB.507093.300,TcCLB.510997.50,	75	6.58	23.4	0.00540913	0.0198091	1
CC	GO:0031305	integral component of mitochondrial inner membrane	8	4	TcCLB.506755.250,TcCLB.507467.104,TcCLB.509551.100,TcCLB.510101.390,	50	4.38	7.81	0.00805521	0.0291062	1
CC	GO:0005746	mitochondrial respiratory chain	13	5	TcCLB.506529.360,TcCLB.507035.120,TcCLB.509011.54,TcCLB.509769.60,TcCLB.511469.40,	38.5	3.37	4.88	0.0111905	0.0399031	1
CC	GO:0045261	proton-transporting ATP synthase complex, catalytic core F(1)	5	3	TcCLB.506945.240,TcCLB.510293.54,TcCLB.511145.60,	60	5.26	11.7	0.0123773	0.0400119	1
CC	GO:0000275	mitochondrial proton-transporting ATP synthase complex, catalytic core F(1)	5	3	TcCLB.506945.240,TcCLB.510293.54,TcCLB.511145.60,	60	5.26	11.7	0.0123773	0.0400119	1
CC	GO:0032838	plasma membrane bounded cell projection cytoplasm	672	95	TcCLB.503433.30,TcCLB.503575.34,TcCLB.503575.50,TcCLB.503677.10,TcCLB.503865.40,TcCLB.503893.90,TcCLB.503959.60,TcCLB.503991.30,TcCLB.504005.20,TcCLB.504035.130,TcCLB.504171.40,TcCLB.504179.60,TcCLB.504427.80,TcCLB.504433.10,TcCLB.505009.20,TcCLB.506203.60,TcCLB.506207.50,TcCLB.506227.40,TcCLB.506359.60,TcCLB.506401.90,TcCLB.506405.70,TcCLB.506503.69,TcCLB.506513.60,TcCLB.506529.420,TcCLB.506605.…	14.1	1.24	1.32	0.0124819	0.0400119	1
CC	GO:0097014	ciliary plasm	672	95	TcCLB.503433.30,TcCLB.503575.34,TcCLB.503575.50,TcCLB.503677.10,TcCLB.503865.40,TcCLB.503893.90,TcCLB.503959.60,TcCLB.503991.30,TcCLB.504005.20,TcCLB.504035.130,TcCLB.504171.40,TcCLB.504179.60,TcCLB.504427.80,TcCLB.504433.10,TcCLB.505009.20,TcCLB.506203.60,TcCLB.506207.50,TcCLB.506227.40,TcCLB.506359.60,TcCLB.506401.90,TcCLB.506405.70,TcCLB.506503.69,TcCLB.506513.60,TcCLB.506529.420,TcCLB.506605.…	14.1	1.24	1.32	0.0124819	0.0400119	1
CC	GO:0045263	proton-transporting ATP synthase complex, coupling factor F(o)	2	2	TcCLB.503579.70,TcCLB.504125.40,	100	8.77	inf	0.0129928	0.0400119	1
CC	GO:0000276	mitochondrial proton-transporting ATP synthase complex, coupling factor F(o)	2	2	TcCLB.503579.70,TcCLB.504125.40,	100	8.77	inf	0.0129928	0.0400119	1
CC	GO:0005947	mitochondrial alpha-ketoglutarate dehydrogenase complex	2	2	TcCLB.510351.90,TcCLB.511469.100,	100	8.77	inf	0.0129928	0.0400119	1
CC	GO:0005758	mitochondrial intermembrane space	2	2	TcCLB.506691.64,TcCLB.510507.29,	100	8.77	inf	0.0129928	0.0400119	1
CC	GO:0008278	cohesin complex	2	2	TcCLB.503531.49,TcCLB.507813.10,	100	8.77	inf	0.0129928	0.0400119	1
CC	GO:0030062	mitochondrial tricarboxylic acid cycle enzyme complex	2	2	TcCLB.510351.90,TcCLB.511469.100,	100	8.77	inf	0.0129928	0.0400119	1
CC	GO:0005854	nascent polypeptide-associated complex	2	2	TcCLB.504017.10,TcCLB.510241.60,	100	8.77	inf	0.0129928	0.0400119	1
CC	GO:0031970	organelle envelope lumen	2	2	TcCLB.506691.64,TcCLB.510507.29,	100	8.77	inf	0.0129928	0.0400119	1
CC	GO:0032592	integral component of mitochondrial membrane	14	5	TcCLB.506755.250,TcCLB.507467.104,TcCLB.509129.10,TcCLB.509551.100,TcCLB.510101.390,	35.7	3.13	4.34	0.0158035	0.0481209	1
CC	GO:0005741	mitochondrial outer membrane	82	16	TcCLB.503557.40,TcCLB.504057.97,TcCLB.506147.80,TcCLB.506467.29,TcCLB.506529.530,TcCLB.506753.110,TcCLB.506865.50,TcCLB.506941.150,TcCLB.507711.300,TcCLB.508369.20,TcCLB.508383.10,TcCLB.508813.60,TcCLB.509129.10,TcCLB.509455.114,TcCLB.510719.20,TcCLB.511733.40,	19.5	1.71	1.9	0.021214	0.0638778	1
CC	GO:0098799	outer mitochondrial membrane protein complex	6	3	TcCLB.506865.50,TcCLB.507711.300,TcCLB.508813.60,	50	4.38	7.8	0.0226708	0.0653595	1
CC	GO:0016607	nuclear speck	6	3	TcCLB.503577.20,TcCLB.506943.114,TcCLB.511621.50,	50	4.38	7.8	0.0226708	0.0653595	1
CC	GO:0019773	proteasome core complex, alpha-subunit complex	6	3	TcCLB.503613.20,TcCLB.511145.43,TcCLB.511867.50,	50	4.38	7.8	0.0226708	0.0653595	1
CC	GO:0005742	mitochondrial outer membrane translocase complex	6	3	TcCLB.506865.50,TcCLB.507711.300,TcCLB.508813.60,	50	4.38	7.8	0.0226708	0.0653595	1
CC	GO:0031968	organelle outer membrane	83	16	TcCLB.503557.40,TcCLB.504057.97,TcCLB.506147.80,TcCLB.506467.29,TcCLB.506529.530,TcCLB.506753.110,TcCLB.506865.50,TcCLB.506941.150,TcCLB.507711.300,TcCLB.508369.20,TcCLB.508383.10,TcCLB.508813.60,TcCLB.509129.10,TcCLB.509455.114,TcCLB.510719.20,TcCLB.511733.40,	19.3	1.69	1.87	0.023605	0.0666351	1
CC	GO:0019867	outer membrane	83	16	TcCLB.503557.40,TcCLB.504057.97,TcCLB.506147.80,TcCLB.506467.29,TcCLB.506529.530,TcCLB.506753.110,TcCLB.506865.50,TcCLB.506941.150,TcCLB.507711.300,TcCLB.508369.20,TcCLB.508383.10,TcCLB.508813.60,TcCLB.509129.10,TcCLB.509455.114,TcCLB.510719.20,TcCLB.511733.40,	19.3	1.69	1.87	0.023605	0.0666351	1
CC	GO:0044428	nuclear part	849	114	TcCLB.503433.30,TcCLB.503453.64,TcCLB.503575.34,TcCLB.503575.50,TcCLB.503577.20,TcCLB.503613.20,TcCLB.503677.10,TcCLB.503713.10,TcCLB.503833.50,TcCLB.503865.40,TcCLB.503893.90,TcCLB.503959.60,TcCLB.503991.30,TcCLB.504005.20,TcCLB.504033.120,TcCLB.504035.130,TcCLB.504055.60,TcCLB.504171.40,TcCLB.504179.60,TcCLB.504427.80,TcCLB.505009.20,TcCLB.506127.170,TcCLB.506127.40,TcCLB.506203.60,TcCLB.506359…	13.4	1.18	1.24	0.0283173	0.0791133	1
CC	GO:0020023	kinetoplast	193	31	TcCLB.503527.29,TcCLB.503697.70,TcCLB.503893.80,TcCLB.503953.59,TcCLB.504035.84,TcCLB.504147.70,TcCLB.504171.40,TcCLB.506147.120,TcCLB.506625.90,TcCLB.506753.170,TcCLB.506795.90,TcCLB.506859.70,TcCLB.506885.430,TcCLB.506887.80,TcCLB.507485.60,TcCLB.507669.200,TcCLB.507883.109,TcCLB.508265.10,TcCLB.508813.80,TcCLB.509231.23,TcCLB.509551.100,TcCLB.509801.30,TcCLB.509805.190,TcCLB.510105.170,TcCLB.5…	16.1	1.41	1.51	0.0296076	0.0818742	1
CC	GO:0031981	nuclear lumen	730	99	TcCLB.503433.30,TcCLB.503575.34,TcCLB.503575.50,TcCLB.503577.20,TcCLB.503613.20,TcCLB.503677.10,TcCLB.503713.10,TcCLB.503833.50,TcCLB.503865.40,TcCLB.503893.90,TcCLB.503959.60,TcCLB.503991.30,TcCLB.504005.20,TcCLB.504035.130,TcCLB.504055.60,TcCLB.504171.40,TcCLB.504179.60,TcCLB.504427.80,TcCLB.505009.20,TcCLB.506127.40,TcCLB.506203.60,TcCLB.506359.60,TcCLB.506405.70,TcCLB.506513.60,TcCLB.506605.1…	13.6	1.19	1.25	0.0316056	0.0865164	1
CC	GO:0031231	intrinsic component of peroxisomal membrane	3	2	TcCLB.507009.10,TcCLB.509203.40,	66.7	5.85	15.58	0.0360218	0.0963731	1
CC	GO:0005779	integral component of peroxisomal membrane	3	2	TcCLB.507009.10,TcCLB.509203.40,	66.7	5.85	15.58	0.0360218	0.0963731	1
CC	GO:0061617	MICOS complex	7	3	TcCLB.507467.104,TcCLB.509551.100,TcCLB.510101.390,	42.9	3.76	5.85	0.0363557	0.0963731	1
CC	GO:0030863	cortical cytoskeleton	17	5	TcCLB.505989.110,TcCLB.507483.20,TcCLB.507839.18,TcCLB.508323.100,TcCLB.511333.4,	29.4	2.58	3.25	0.0366289	0.0963731	1
CC	GO:0031974	membrane-enclosed lumen	859	114	TcCLB.407477.69,TcCLB.503433.30,TcCLB.503575.34,TcCLB.503575.50,TcCLB.503577.20,TcCLB.503613.20,TcCLB.503677.10,TcCLB.503713.10,TcCLB.503833.50,TcCLB.503865.40,TcCLB.503893.90,TcCLB.503959.60,TcCLB.503991.30,TcCLB.504005.20,TcCLB.504035.130,TcCLB.504055.60,TcCLB.504171.40,TcCLB.504179.60,TcCLB.504427.80,TcCLB.505009.20,TcCLB.506127.40,TcCLB.506203.60,TcCLB.506359.60,TcCLB.506405.70,TcCLB.506513.6…	13.3	1.16	1.22	0.0383382	0.0980156	1
CC	GO:0043233	organelle lumen	859	114	TcCLB.407477.69,TcCLB.503433.30,TcCLB.503575.34,TcCLB.503575.50,TcCLB.503577.20,TcCLB.503613.20,TcCLB.503677.10,TcCLB.503713.10,TcCLB.503833.50,TcCLB.503865.40,TcCLB.503893.90,TcCLB.503959.60,TcCLB.503991.30,TcCLB.504005.20,TcCLB.504035.130,TcCLB.504055.60,TcCLB.504171.40,TcCLB.504179.60,TcCLB.504427.80,TcCLB.505009.20,TcCLB.506127.40,TcCLB.506203.60,TcCLB.506359.60,TcCLB.506405.70,TcCLB.506513.6…	13.3	1.16	1.22	0.0383382	0.0980156	1
CC	GO:0070013	intracellular organelle lumen	859	114	TcCLB.407477.69,TcCLB.503433.30,TcCLB.503575.34,TcCLB.503575.50,TcCLB.503577.20,TcCLB.503613.20,TcCLB.503677.10,TcCLB.503713.10,TcCLB.503833.50,TcCLB.503865.40,TcCLB.503893.90,TcCLB.503959.60,TcCLB.503991.30,TcCLB.504005.20,TcCLB.504035.130,TcCLB.504055.60,TcCLB.504171.40,TcCLB.504179.60,TcCLB.504427.80,TcCLB.505009.20,TcCLB.506127.40,TcCLB.506203.60,TcCLB.506359.60,TcCLB.506405.70,TcCLB.506513.6…	13.3	1.16	1.22	0.0383382	0.0980156	1
CC	GO:0098588	bounding membrane of organelle	139	23	TcCLB.503557.40,TcCLB.504057.97,TcCLB.504433.10,TcCLB.506125.20,TcCLB.506147.80,TcCLB.506375.110,TcCLB.506467.29,TcCLB.506525.104,TcCLB.506529.530,TcCLB.506563.170,TcCLB.506753.110,TcCLB.506865.50,TcCLB.506941.150,TcCLB.507009.10,TcCLB.507711.300,TcCLB.508369.20,TcCLB.508383.10,TcCLB.508813.60,TcCLB.509129.10,TcCLB.509203.40,TcCLB.509455.114,TcCLB.510719.20,TcCLB.511733.40,	16.5	1.45	1.56	0.0415361	0.105199	1
MF	GO:0016615	malate dehydrogenase activity	6	4	TcCLB.506503.69,TcCLB.506937.10,TcCLB.507883.109,TcCLB.508647.280,	66.7	5.85	15.62	0.00208381	0.0380296	1
MF	GO:0015077	monovalent inorganic cation transmembrane transporter activity	28	9	TcCLB.407477.50,TcCLB.503579.70,TcCLB.504125.40,TcCLB.506529.360,TcCLB.506945.240,TcCLB.506945.300,TcCLB.510293.54,TcCLB.511145.10,TcCLB.511145.60,	32.1	2.82	3.71	0.00288525	0.0499806	1
MF	GO:0044769	ATPase activity, coupled to transmembrane movement of ions, rotational mechanism	10	5	TcCLB.503579.70,TcCLB.504125.40,TcCLB.506945.240,TcCLB.510293.54,TcCLB.511145.60,	50	4.38	7.81	0.00293428	0.0499806	1
MF	GO:0016903	oxidoreductase activity, acting on the aldehyde or oxo group of donors	19	7	TcCLB.506943.50,TcCLB.506943.60,TcCLB.508781.110,TcCLB.510091.80,TcCLB.510105.170,TcCLB.510105.230,TcCLB.511469.100,	36.8	3.23	4.57	0.00357589	0.0574972	1
MF	GO:0022857	transmembrane transporter activity	139	27	TcCLB.407477.50,TcCLB.503579.70,TcCLB.504125.40,TcCLB.506227.10,TcCLB.506249.70,TcCLB.506375.110,TcCLB.506529.360,TcCLB.506579.10,TcCLB.506773.50,TcCLB.506773.90,TcCLB.506945.240,TcCLB.506945.300,TcCLB.507625.140,TcCLB.508317.50,TcCLB.509129.10,TcCLB.509197.30,TcCLB.509233.60,TcCLB.509885.70,TcCLB.510101.70,TcCLB.510293.54,TcCLB.510765.30,TcCLB.511145.10,TcCLB.511145.60,TcCLB.511355.14,TcCLB.5114…	19.4	1.7	1.91	0.00360061	0.0574972	1
MF	GO:0051920	peroxiredoxin activity	7	4	TcCLB.503899.110,TcCLB.503899.119,TcCLB.503899.130,TcCLB.509499.14,	57.1	5.01	10.41	0.00442436	0.0645956	1
MF	GO:0016864	intramolecular oxidoreductase activity, transposing S-S bonds	7	4	TcCLB.507611.370,TcCLB.508209.140,TcCLB.510227.29,TcCLB.511431.40,	57.1	5.01	10.41	0.00442436	0.0645956	1
MF	GO:0003756	protein disulfide isomerase activity	7	4	TcCLB.507611.370,TcCLB.508209.140,TcCLB.510227.29,TcCLB.511431.40,	57.1	5.01	10.41	0.00442436	0.0645956	1
MF	GO:0030246	carbohydrate binding	11	5	TcCLB.504425.90,TcCLB.507009.40,TcCLB.508465.90,TcCLB.508951.20,TcCLB.509011.40,	45.5	3.99	6.51	0.0048789	0.0684697	1
MF	GO:0016679	oxidoreductase activity, acting on diphenols and related substances as donors	4	3	TcCLB.503745.30,TcCLB.509011.54,TcCLB.510759.120,	75	6.58	23.4	0.00540913	0.0684697	1
MF	GO:0046933	proton-transporting ATP synthase activity, rotational mechanism	4	3	TcCLB.506945.240,TcCLB.510293.54,TcCLB.511145.60,	75	6.58	23.4	0.00540913	0.0684697	1
MF	GO:0004602	glutathione peroxidase activity	4	3	TcCLB.503899.110,TcCLB.503899.119,TcCLB.503899.130,	75	6.58	23.4	0.00540913	0.0684697	1
MF	GO:0030060	L-malate dehydrogenase activity	4	3	TcCLB.506503.69,TcCLB.506937.10,TcCLB.507883.109,	75	6.58	23.4	0.00540913	0.0684697	1
MF	GO:0008324	cation transmembrane transporter activity	59	14	TcCLB.407477.50,TcCLB.503579.70,TcCLB.504125.40,TcCLB.506529.360,TcCLB.506945.240,TcCLB.506945.300,TcCLB.508317.50,TcCLB.509197.30,TcCLB.509233.60,TcCLB.510293.54,TcCLB.511145.10,TcCLB.511145.60,TcCLB.511355.14,TcCLB.511411.30,	23.7	2.08	2.44	0.00549366	0.0684697	1
MF	GO:0005215	transporter activity	165	30	TcCLB.407477.50,TcCLB.503579.70,TcCLB.504125.40,TcCLB.506227.10,TcCLB.506249.70,TcCLB.506375.110,TcCLB.506525.104,TcCLB.506529.360,TcCLB.506579.10,TcCLB.506773.50,TcCLB.506773.90,TcCLB.506945.240,TcCLB.506945.300,TcCLB.507625.140,TcCLB.507993.310,TcCLB.508317.50,TcCLB.509129.10,TcCLB.509197.30,TcCLB.509233.60,TcCLB.509885.70,TcCLB.510101.70,TcCLB.510293.54,TcCLB.510765.30,TcCLB.511145.10,TcCLB.51…	18.2	1.59	1.76	0.00610945	0.0732048	1
MF	GO:0070279	vitamin B6 binding	16	6	TcCLB.503747.10,TcCLB.506529.420,TcCLB.506941.150,TcCLB.509767.90,TcCLB.510565.11,TcCLB.511071.140,	37.5	3.29	4.69	0.00630335	0.0732048	1
MF	GO:0030170	pyridoxal phosphate binding	16	6	TcCLB.503747.10,TcCLB.506529.420,TcCLB.506941.150,TcCLB.509767.90,TcCLB.510565.11,TcCLB.511071.140,	37.5	3.29	4.69	0.00630335	0.0732048	1
MF	GO:0015075	ion transmembrane transporter activity	80	17	TcCLB.407477.50,TcCLB.503579.70,TcCLB.504125.40,TcCLB.506529.360,TcCLB.506945.240,TcCLB.506945.300,TcCLB.508317.50,TcCLB.509129.10,TcCLB.509197.30,TcCLB.509233.60,TcCLB.509885.70,TcCLB.510293.54,TcCLB.511145.10,TcCLB.511145.60,TcCLB.511355.14,TcCLB.511411.30,TcCLB.511737.70,	21.3	1.86	2.12	0.00772231	0.087579	1
MF	GO:0008483	transaminase activity	8	4	TcCLB.503747.10,TcCLB.506529.420,TcCLB.508465.10,TcCLB.510565.11,	50	4.38	7.81	0.00805521	0.087579	1
MF	GO:0016769	transferase activity, transferring nitrogenous groups	8	4	TcCLB.503747.10,TcCLB.506529.420,TcCLB.508465.10,TcCLB.510565.11,	50	4.38	7.81	0.00805521	0.087579	1
MF	GO:0046906	tetrapyrrole binding	13	5	TcCLB.503745.30,TcCLB.506949.50,TcCLB.510293.40,TcCLB.510409.39,TcCLB.511143.30,	38.5	3.37	4.88	0.0111905	0.0922127	1
MF	GO:0008565	protein transporter activity	13	5	TcCLB.506525.104,TcCLB.510101.70,TcCLB.510765.30,TcCLB.511407.10,TcCLB.511871.34,	38.5	3.37	4.88	0.0111905	0.0922127	1
MF	GO:0020037	heme binding	13	5	TcCLB.503745.30,TcCLB.506949.50,TcCLB.510293.40,TcCLB.510409.39,TcCLB.511143.30,	38.5	3.37	4.88	0.0111905	0.0922127	1
MF	GO:0016861	intramolecular oxidoreductase activity, interconverting aldoses and ketoses	5	3	TcCLB.503677.10,TcCLB.506529.508,TcCLB.508647.200,	60	5.26	11.7	0.0123773	0.0922127	1
MF	GO:0043891	glyceraldehyde-3-phosphate dehydrogenase (NAD(P)+) (phosphorylating) activity	5	3	TcCLB.506943.50,TcCLB.506943.60,TcCLB.510105.230,	60	5.26	11.7	0.0123773	0.0922127	1
MF	GO:0042887	amide transmembrane transporter activity	5	3	TcCLB.510101.70,TcCLB.510765.30,TcCLB.511871.34,	60	5.26	11.7	0.0123773	0.0922127	1
MF	GO:0022884	macromolecule transmembrane transporter activity	5	3	TcCLB.510101.70,TcCLB.510765.30,TcCLB.511871.34,	60	5.26	11.7	0.0123773	0.0922127	1
MF	GO:1904680	peptide transmembrane transporter activity	5	3	TcCLB.510101.70,TcCLB.510765.30,TcCLB.511871.34,	60	5.26	11.7	0.0123773	0.0922127	1
MF	GO:0004365	glyceraldehyde-3-phosphate dehydrogenase (NAD+) (phosphorylating) activity	5	3	TcCLB.506943.50,TcCLB.506943.60,TcCLB.510105.230,	60	5.26	11.7	0.0123773	0.0922127	1
MF	GO:0008320	protein transmembrane transporter activity	5	3	TcCLB.510101.70,TcCLB.510765.30,TcCLB.511871.34,	60	5.26	11.7	0.0123773	0.0922127	1
MF	GO:0016597	amino acid binding	2	2	TcCLB.507091.50,TcCLB.508375.30,	100	8.77	inf	0.0129928	0.0922127	1
MF	GO:0003999	adenine phosphoribosyltransferase activity	2	2	TcCLB.508207.70,TcCLB.508207.74,	100	8.77	inf	0.0129928	0.0922127	1
MF	GO:0004070	aspartate carbamoyltransferase activity	2	2	TcCLB.507091.50,TcCLB.508375.30,	100	8.77	inf	0.0129928	0.0922127	1
MF	GO:0004332	fructose-bisphosphate aldolase activity	2	2	TcCLB.504163.40,TcCLB.504163.50,	100	8.77	inf	0.0129928	0.0922127	1
MF	GO:0046912	transferase activity, transferring acyl groups, acyl groups converted into alkyl on transfer	2	2	TcCLB.509801.30,TcCLB.511071.50,	100	8.77	inf	0.0129928	0.0922127	1
MF	GO:0004616	phosphogluconate dehydrogenase (decarboxylating) activity	2	2	TcCLB.507011.269,TcCLB.510737.10,	100	8.77	inf	0.0129928	0.0922127	1
MF	GO:0004712	protein serine/threonine/tyrosine kinase activity	2	2	TcCLB.510859.10,TcCLB.510859.17,	100	8.77	inf	0.0129928	0.0922127	1
MF	GO:0005527	macrolide binding	2	2	TcCLB.508169.69,TcCLB.508323.84,	100	8.77	inf	0.0129928	0.0922127	1
MF	GO:0005534	galactose binding	2	2	TcCLB.507009.40,TcCLB.508465.90,	100	8.77	inf	0.0129928	0.0922127	1
MF	GO:0008121	ubiquinol-cytochrome-c reductase activity	2	2	TcCLB.509011.54,TcCLB.510759.120,	100	8.77	inf	0.0129928	0.0922127	1
MF	GO:0005528	FK506 binding	2	2	TcCLB.508169.69,TcCLB.508323.84,	100	8.77	inf	0.0129928	0.0922127	1
MF	GO:0016681	oxidoreductase activity, acting on diphenols and related substances as donors, cytochrome as acceptor	2	2	TcCLB.509011.54,TcCLB.510759.120,	100	8.77	inf	0.0129928	0.0922127	1
MF	GO:0015450	P-P-bond-hydrolysis-driven protein transmembrane transporter activity	2	2	TcCLB.510101.70,TcCLB.511871.34,	100	8.77	inf	0.0129928	0.0922127	1
MF	GO:0016531	copper chaperone activity	2	2	TcCLB.506691.64,TcCLB.510507.29,	100	8.77	inf	0.0129928	0.0922127	1
MF	GO:0016743	carboxyl- or carbamoyltransferase activity	2	2	TcCLB.507091.50,TcCLB.508375.30,	100	8.77	inf	0.0129928	0.0922127	1
MF	GO:0003729	mRNA binding	132	24	TcCLB.503577.20,TcCLB.503643.3,TcCLB.503801.20,TcCLB.503833.50,TcCLB.504089.60,TcCLB.506147.190,TcCLB.506211.60,TcCLB.506363.140,TcCLB.506795.90,TcCLB.506859.70,TcCLB.506885.260,TcCLB.506945.260,TcCLB.507093.300,TcCLB.507603.80,TcCLB.507677.39,TcCLB.508357.9,TcCLB.508769.10,TcCLB.510101.170,TcCLB.510101.180,TcCLB.510507.50,TcCLB.510609.20,TcCLB.510997.50,TcCLB.511139.20,TcCLB.511621.50,	18.2	1.59	1.75	0.013331	0.0933173	1
MF	GO:0022890	inorganic cation transmembrane transporter activity	49	11	TcCLB.407477.50,TcCLB.503579.70,TcCLB.504125.40,TcCLB.506529.360,TcCLB.506945.240,TcCLB.506945.300,TcCLB.509197.30,TcCLB.509233.60,TcCLB.510293.54,TcCLB.511145.10,TcCLB.511145.60,	22.4	1.97	2.27	0.0197789	0.136581	1
MF	GO:0016624	oxidoreductase activity, acting on the aldehyde or oxo group of donors, disulfide as acceptor	6	3	TcCLB.508781.110,TcCLB.510091.80,TcCLB.511469.100,	50	4.38	7.8	0.0226708	0.148523	1
MF	GO:0005275	amine transmembrane transporter activity	6	3	TcCLB.506227.10,TcCLB.506773.90,TcCLB.511411.30,	50	4.38	7.8	0.0226708	0.148523	1
MF	GO:0048029	monosaccharide binding	6	3	TcCLB.507009.40,TcCLB.508465.90,TcCLB.508951.20,	50	4.38	7.8	0.0226708	0.148523	1
MF	GO:0016717	oxidoreductase activity, acting on paired donors, with oxidation of a pair of donors resulting in the reduction of molecular oxygen to two molecules of water	6	3	TcCLB.429257.20,TcCLB.473111.10,TcCLB.510565.20,	50	4.38	7.8	0.0226708	0.148523	1
MF	GO:0019843	rRNA binding	16	5	TcCLB.503833.69,TcCLB.504643.20,TcCLB.506401.120,TcCLB.510765.70,TcCLB.511729.40,	31.3	2.74	3.55	0.0284492	0.18402	1
MF	GO:0015318	inorganic molecular entity transmembrane transporter activity	65	13	TcCLB.407477.50,TcCLB.503579.70,TcCLB.504125.40,TcCLB.506529.360,TcCLB.506945.240,TcCLB.506945.300,TcCLB.509129.10,TcCLB.509197.30,TcCLB.509233.60,TcCLB.510293.54,TcCLB.511145.10,TcCLB.511145.60,TcCLB.511411.30,	20	1.75	1.96	0.029686	0.18962	1
MF	GO:0019842	vitamin binding	22	6	TcCLB.503747.10,TcCLB.506529.420,TcCLB.506941.150,TcCLB.509767.90,TcCLB.510565.11,TcCLB.511071.140,	27.3	2.39	2.93	0.0324493	0.195555	1
MF	GO:0000342	RNA cap 4 binding	3	2	TcCLB.506127.170,TcCLB.510293.30,	66.7	5.85	15.58	0.0360218	0.195555	1
MF	GO:0048038	quinone binding	3	2	TcCLB.503893.80,TcCLB.509769.60,	66.7	5.85	15.58	0.0360218	0.195555	1
MF	GO:0016530	metallochaperone activity	3	2	TcCLB.506691.64,TcCLB.510507.29,	66.7	5.85	15.58	0.0360218	0.195555	1
MF	GO:0004738	pyruvate dehydrogenase activity	3	2	TcCLB.510091.80,TcCLB.510105.170,	66.7	5.85	15.58	0.0360218	0.195555	1
MF	GO:0030508	obsolete thiol-disulfide exchange intermediate activity	3	2	TcCLB.507611.370,TcCLB.511431.40,	66.7	5.85	15.58	0.0360218	0.195555	1
MF	GO:0004857	enzyme inhibitor activity	3	2	TcCLB.506801.80,TcCLB.510863.30,	66.7	5.85	15.58	0.0360218	0.195555	1
MF	GO:0016863	intramolecular oxidoreductase activity, transposing C=C bonds	3	2	TcCLB.408799.19,TcCLB.506743.200,	66.7	5.85	15.58	0.0360218	0.195555	1
MF	GO:0000340	RNA 7-methylguanosine cap binding	3	2	TcCLB.506127.170,TcCLB.510293.30,	66.7	5.85	15.58	0.0360218	0.195555	1
MF	GO:0015405	P-P-bond-hydrolysis-driven transmembrane transporter activity	47	10	TcCLB.503579.70,TcCLB.504125.40,TcCLB.506249.70,TcCLB.506375.110,TcCLB.506579.10,TcCLB.506945.240,TcCLB.510101.70,TcCLB.510293.54,TcCLB.511145.60,TcCLB.511871.34,	21.3	1.87	2.11	0.0362045	0.195555	1
MF	GO:0015399	primary active transmembrane transporter activity	47	10	TcCLB.503579.70,TcCLB.504125.40,TcCLB.506249.70,TcCLB.506375.110,TcCLB.506579.10,TcCLB.506945.240,TcCLB.510101.70,TcCLB.510293.54,TcCLB.511145.60,TcCLB.511871.34,	21.3	1.87	2.11	0.0362045	0.195555	1
MF	GO:0016721	oxidoreductase activity, acting on superoxide radicals as acceptor	7	3	TcCLB.507039.10,TcCLB.509775.40,TcCLB.511715.10,	42.9	3.76	5.85	0.0363557	0.195555	1
MF	GO:0004784	superoxide dismutase activity	7	3	TcCLB.507039.10,TcCLB.509775.40,TcCLB.511715.10,	42.9	3.76	5.85	0.0363557	0.195555	1
MF	GO:0046961	proton-transporting ATPase activity, rotational mechanism	7	3	TcCLB.503579.70,TcCLB.504125.40,TcCLB.511145.60,	42.9	3.76	5.85	0.0363557	0.195555	1
MF	GO:0017069	snRNA binding	7	3	TcCLB.506943.114,TcCLB.510531.54,TcCLB.511189.80,	42.9	3.76	5.85	0.0363557	0.195555	1
MF	GO:0016763	transferase activity, transferring pentosyl groups	12	4	TcCLB.507739.40,TcCLB.508207.70,TcCLB.508207.74,TcCLB.508989.9,	33.3	2.92	3.9	0.0392891	0.209133	1
MF	GO:0016830	carbon-carbon lyase activity	18	5	TcCLB.504163.40,TcCLB.504163.50,TcCLB.506941.150,TcCLB.507559.80,TcCLB.509167.120,	27.8	2.44	3	0.0461105	0.242912	1
MF	GO:0003755	peptidyl-prolyl cis-trans isomerase activity	24	6	TcCLB.506697.50,TcCLB.507009.100,TcCLB.508169.69,TcCLB.508323.84,TcCLB.508567.70,TcCLB.511589.50,	25	2.19	2.6	0.0481478	0.24852	1
MF	GO:0016859	cis-trans isomerase activity	24	6	TcCLB.506697.50,TcCLB.507009.100,TcCLB.508169.69,TcCLB.508323.84,TcCLB.508567.70,TcCLB.511589.50,	25	2.19	2.6	0.0481478	0.24852	1
BP	GO:0019359	nicotinamide nucleotide biosynthetic process	25	9	TcCLB.504163.40,TcCLB.504163.50,TcCLB.506529.508,TcCLB.506943.50,TcCLB.506943.60,TcCLB.508647.200,TcCLB.508951.20,TcCLB.510105.230,TcCLB.511419.40,	36	3.16	4.41	0.00116869	0.00949148	1
BP	GO:0019363	pyridine nucleotide biosynthetic process	25	9	TcCLB.504163.40,TcCLB.504163.50,TcCLB.506529.508,TcCLB.506943.50,TcCLB.506943.60,TcCLB.508647.200,TcCLB.508951.20,TcCLB.510105.230,TcCLB.511419.40,	36	3.16	4.41	0.00116869	0.00949148	1
BP	GO:0009060	aerobic respiration	17	7	TcCLB.506503.69,TcCLB.506937.10,TcCLB.506949.50,TcCLB.507883.109,TcCLB.509769.60,TcCLB.510759.120,TcCLB.511575.60,	41.2	3.61	5.48	0.00169298	0.0136222	1
BP	GO:0072330	monocarboxylic acid biosynthetic process	42	12	TcCLB.429257.20,TcCLB.504163.40,TcCLB.504163.50,TcCLB.506529.508,TcCLB.506661.30,TcCLB.506943.50,TcCLB.506943.60,TcCLB.508647.200,TcCLB.508951.20,TcCLB.510105.230,TcCLB.510565.20,TcCLB.511419.40,	28.6	2.51	3.14	0.00191046	0.0152311	1
BP	GO:0006101	citrate metabolic process	10	5	TcCLB.506503.69,TcCLB.506937.10,TcCLB.507883.109,TcCLB.509769.60,TcCLB.511575.60,	50	4.38	7.81	0.00293428	0.022972	1
BP	GO:0006099	tricarboxylic acid cycle	10	5	TcCLB.506503.69,TcCLB.506937.10,TcCLB.507883.109,TcCLB.509769.60,TcCLB.511575.60,	50	4.38	7.81	0.00293428	0.022972	1
BP	GO:1901362	organic cyclic compound biosynthetic process	179	33	TcCLB.503589.10,TcCLB.503677.10,TcCLB.504163.40,TcCLB.504163.50,TcCLB.506503.150,TcCLB.506529.508,TcCLB.506857.20,TcCLB.506943.50,TcCLB.506943.60,TcCLB.506945.240,TcCLB.507091.50,TcCLB.507509.30,TcCLB.507559.80,TcCLB.507739.40,TcCLB.507925.40,TcCLB.508207.70,TcCLB.508207.74,TcCLB.508369.20,TcCLB.508375.30,TcCLB.508647.200,TcCLB.508951.20,TcCLB.510105.170,TcCLB.510105.230,TcCLB.510143.90,TcCLB.510…	18.4	1.62	1.79	0.00331139	0.0256928	1
BP	GO:0055085	transmembrane transport	132	26	TcCLB.503579.70,TcCLB.504125.40,TcCLB.504171.40,TcCLB.506375.110,TcCLB.506551.10,TcCLB.506773.50,TcCLB.506773.90,TcCLB.506865.50,TcCLB.506945.240,TcCLB.506945.300,TcCLB.506947.10,TcCLB.507625.140,TcCLB.507711.300,TcCLB.507993.310,TcCLB.508317.50,TcCLB.508813.60,TcCLB.509197.30,TcCLB.509233.60,TcCLB.509885.70,TcCLB.510293.54,TcCLB.510531.10,TcCLB.510605.10,TcCLB.511145.60,TcCLB.511355.14,TcCLB.511…	19.7	1.73	1.94	0.00348132	0.0267723	1
BP	GO:0034220	ion transmembrane transport	29	9	TcCLB.503579.70,TcCLB.504125.40,TcCLB.506375.110,TcCLB.506945.240,TcCLB.506945.300,TcCLB.508317.50,TcCLB.510293.54,TcCLB.511145.60,TcCLB.511577.144,	31	2.72	3.53	0.00376857	0.0287271	1
BP	GO:0043170	macromolecule metabolic process	1426	191	TcCLB.409117.20,TcCLB.416883.18,TcCLB.447255.4,TcCLB.480785.10,TcCLB.503449.10,TcCLB.503453.30,TcCLB.503453.40,TcCLB.503575.34,TcCLB.503577.20,TcCLB.503579.30,TcCLB.503599.10,TcCLB.503611.20,TcCLB.503611.40,TcCLB.503613.20,TcCLB.503643.3,TcCLB.503757.10,TcCLB.503801.20,TcCLB.503801.30,TcCLB.503811.60,TcCLB.503833.40,TcCLB.503841.10,TcCLB.503899.20,TcCLB.503899.30,TcCLB.503953.59,TcCLB.504005.20,T…	13.4	1.17	1.27	0.0046675	0.0351536	1
BP	GO:0018130	heterocycle biosynthetic process	169	31	TcCLB.503589.10,TcCLB.503677.10,TcCLB.504163.40,TcCLB.504163.50,TcCLB.506503.150,TcCLB.506529.508,TcCLB.506857.20,TcCLB.506943.50,TcCLB.506943.60,TcCLB.506945.240,TcCLB.507091.50,TcCLB.507509.30,TcCLB.507559.80,TcCLB.507739.40,TcCLB.507925.40,TcCLB.508207.70,TcCLB.508207.74,TcCLB.508375.30,TcCLB.508647.200,TcCLB.508951.20,TcCLB.510105.170,TcCLB.510105.230,TcCLB.510143.90,TcCLB.510293.54,TcCLB.510…	18.3	1.61	1.78	0.00469254	0.0351536	1
BP	GO:0006119	oxidative phosphorylation	11	5	TcCLB.503811.60,TcCLB.503893.80,TcCLB.506677.39,TcCLB.509011.54,TcCLB.511469.40,	45.5	3.99	6.51	0.0048789	0.0359302	1
BP	GO:0072350	tricarboxylic acid metabolic process	11	5	TcCLB.506503.69,TcCLB.506937.10,TcCLB.507883.109,TcCLB.509769.60,TcCLB.511575.60,	45.5	3.99	6.51	0.0048789	0.0359302	1
BP	GO:0009110	vitamin biosynthetic process	4	3	TcCLB.507047.150,TcCLB.507925.40,TcCLB.510741.80,	75	6.58	23.4	0.00540913	0.038529	1
BP	GO:0042364	water-soluble vitamin biosynthetic process	4	3	TcCLB.507047.150,TcCLB.507925.40,TcCLB.510741.80,	75	6.58	23.4	0.00540913	0.038529	1
BP	GO:0006766	vitamin metabolic process	4	3	TcCLB.507047.150,TcCLB.507925.40,TcCLB.510741.80,	75	6.58	23.4	0.00540913	0.038529	1
BP	GO:0006767	water-soluble vitamin metabolic process	4	3	TcCLB.507047.150,TcCLB.507925.40,TcCLB.510741.80,	75	6.58	23.4	0.00540913	0.038529	1
BP	GO:0022613	ribonucleoprotein complex biogenesis	78	17	TcCLB.503833.69,TcCLB.504643.20,TcCLB.506777.20,TcCLB.507677.39,TcCLB.508207.100,TcCLB.508207.110,TcCLB.508307.170,TcCLB.509149.40,TcCLB.509149.60,TcCLB.509151.140,TcCLB.510289.6,TcCLB.510293.40,TcCLB.510409.39,TcCLB.510429.50,TcCLB.510763.109,TcCLB.510765.70,TcCLB.511729.40,	21.8	1.91	2.19	0.00593021	0.0418972	1
BP	GO:0034654	nucleobase-containing compound biosynthetic process	151	28	TcCLB.503589.10,TcCLB.503677.10,TcCLB.504163.40,TcCLB.504163.50,TcCLB.506503.150,TcCLB.506529.508,TcCLB.506943.50,TcCLB.506943.60,TcCLB.506945.240,TcCLB.507091.50,TcCLB.507509.30,TcCLB.507559.80,TcCLB.507739.40,TcCLB.508207.70,TcCLB.508207.74,TcCLB.508375.30,TcCLB.508647.200,TcCLB.508951.20,TcCLB.510105.170,TcCLB.510105.230,TcCLB.510143.90,TcCLB.510293.54,TcCLB.510315.10,TcCLB.510321.10,TcCLB.510…	18.5	1.63	1.8	0.00601876	0.0420949	1
BP	GO:0034655	nucleobase-containing compound catabolic process	42	11	TcCLB.504163.40,TcCLB.504163.50,TcCLB.506529.508,TcCLB.506943.50,TcCLB.506943.60,TcCLB.507559.80,TcCLB.508647.200,TcCLB.508951.20,TcCLB.509965.60,TcCLB.510105.230,TcCLB.511419.40,	26.2	2.3	2.78	0.00607229	0.0420949	1
BP	GO:0009165	nucleotide biosynthetic process	72	16	TcCLB.504163.40,TcCLB.504163.50,TcCLB.506529.508,TcCLB.506943.50,TcCLB.506943.60,TcCLB.506945.240,TcCLB.507091.50,TcCLB.508375.30,TcCLB.508647.200,TcCLB.508951.20,TcCLB.510105.170,TcCLB.510105.230,TcCLB.510293.54,TcCLB.510351.90,TcCLB.511145.60,TcCLB.511419.40,	22.2	1.95	2.25	0.00615196	0.0420949	1
BP	GO:1901293	nucleoside phosphate biosynthetic process	72	16	TcCLB.504163.40,TcCLB.504163.50,TcCLB.506529.508,TcCLB.506943.50,TcCLB.506943.60,TcCLB.506945.240,TcCLB.507091.50,TcCLB.508375.30,TcCLB.508647.200,TcCLB.508951.20,TcCLB.510105.170,TcCLB.510105.230,TcCLB.510293.54,TcCLB.510351.90,TcCLB.511145.60,TcCLB.511419.40,	22.2	1.95	2.25	0.00615196	0.0420949	1
BP	GO:0032787	monocarboxylic acid metabolic process	60	14	TcCLB.429257.20,TcCLB.504163.40,TcCLB.504163.50,TcCLB.506529.508,TcCLB.506661.30,TcCLB.506943.50,TcCLB.506943.60,TcCLB.508647.200,TcCLB.508951.20,TcCLB.510105.170,TcCLB.510105.230,TcCLB.510565.20,TcCLB.510877.55,TcCLB.511419.40,	23.3	2.05	2.39	0.00643532	0.0436898	1
BP	GO:0090407	organophosphate biosynthetic process	118	23	TcCLB.504005.20,TcCLB.504163.40,TcCLB.504163.50,TcCLB.506357.120,TcCLB.506359.30,TcCLB.506529.508,TcCLB.506943.50,TcCLB.506943.60,TcCLB.506945.240,TcCLB.507047.120,TcCLB.507091.50,TcCLB.507925.40,TcCLB.508169.60,TcCLB.508307.100,TcCLB.508375.30,TcCLB.508647.200,TcCLB.508951.20,TcCLB.510105.170,TcCLB.510105.230,TcCLB.510293.54,TcCLB.510351.90,TcCLB.511145.60,TcCLB.511419.40,	19.5	1.71	1.91	0.0066221	0.04445	1
BP	GO:0019438	aromatic compound biosynthetic process	159	29	TcCLB.503589.10,TcCLB.503677.10,TcCLB.504163.40,TcCLB.504163.50,TcCLB.506503.150,TcCLB.506529.508,TcCLB.506943.50,TcCLB.506943.60,TcCLB.506945.240,TcCLB.507091.50,TcCLB.507509.30,TcCLB.507559.80,TcCLB.507739.40,TcCLB.507925.40,TcCLB.508207.70,TcCLB.508207.74,TcCLB.508375.30,TcCLB.508647.200,TcCLB.508951.20,TcCLB.510105.170,TcCLB.510105.230,TcCLB.510143.90,TcCLB.510293.54,TcCLB.510315.10,TcCLB.510…	18.2	1.6	1.76	0.0066496	0.04445	1
BP	GO:1902600	proton transmembrane transport	21	7	TcCLB.503579.70,TcCLB.504125.40,TcCLB.506375.110,TcCLB.506945.240,TcCLB.506945.300,TcCLB.510293.54,TcCLB.511145.60,	33.3	2.92	3.91	0.00673325	0.0446656	1
BP	GO:1901565	organonitrogen compound catabolic process	92	19	TcCLB.416883.18,TcCLB.447255.4,TcCLB.503613.20,TcCLB.506529.420,TcCLB.506779.50,TcCLB.506885.430,TcCLB.506941.150,TcCLB.507521.50,TcCLB.507603.40,TcCLB.507639.40,TcCLB.508241.70,TcCLB.509669.90,TcCLB.509777.130,TcCLB.509953.9,TcCLB.510287.30,TcCLB.510311.70,TcCLB.511071.140,TcCLB.511145.43,TcCLB.511867.50,	20.7	1.81	2.05	0.00691925	0.0455518	1
BP	GO:0042254	ribosome biogenesis	73	16	TcCLB.503833.69,TcCLB.504643.20,TcCLB.506777.20,TcCLB.507677.39,TcCLB.508207.100,TcCLB.508207.110,TcCLB.508307.170,TcCLB.509149.40,TcCLB.509149.60,TcCLB.509151.140,TcCLB.510289.6,TcCLB.510293.40,TcCLB.510409.39,TcCLB.510763.109,TcCLB.510765.70,TcCLB.511729.40,	21.9	1.92	2.21	0.00707049	0.0461974	1
BP	GO:0072593	reactive oxygen species metabolic process	8	4	TcCLB.503745.30,TcCLB.507039.10,TcCLB.509775.40,TcCLB.511715.10,	50	4.38	7.81	0.00805521	0.0522386	1
BP	GO:0006118	obsolete electron transport	38	10	TcCLB.407477.50,TcCLB.484299.10,TcCLB.506529.360,TcCLB.506753.110,TcCLB.506773.44,TcCLB.508209.140,TcCLB.508265.10,TcCLB.509499.14,TcCLB.510227.29,TcCLB.511145.10,	26.3	2.31	2.8	0.00842972	0.0540206	1
BP	GO:0098655	cation transmembrane transport	27	8	TcCLB.503579.70,TcCLB.504125.40,TcCLB.506375.110,TcCLB.506945.240,TcCLB.506945.300,TcCLB.508317.50,TcCLB.510293.54,TcCLB.511145.60,	29.6	2.6	3.3	0.00845431	0.0540206	1
BP	GO:0044257	cellular protein catabolic process	63	14	TcCLB.416883.18,TcCLB.447255.4,TcCLB.503613.20,TcCLB.506779.50,TcCLB.507521.50,TcCLB.507603.40,TcCLB.507639.40,TcCLB.508241.70,TcCLB.509669.90,TcCLB.509953.9,TcCLB.510287.30,TcCLB.510311.70,TcCLB.511145.43,TcCLB.511867.50,	22.2	1.95	2.24	0.0100531	0.0628502	1
BP	GO:0030163	protein catabolic process	63	14	TcCLB.416883.18,TcCLB.447255.4,TcCLB.503613.20,TcCLB.506779.50,TcCLB.507521.50,TcCLB.507603.40,TcCLB.507639.40,TcCLB.508241.70,TcCLB.509669.90,TcCLB.509953.9,TcCLB.510287.30,TcCLB.510311.70,TcCLB.511145.43,TcCLB.511867.50,	22.2	1.95	2.24	0.0100531	0.0628502	1
BP	GO:0051603	proteolysis involved in cellular protein catabolic process	63	14	TcCLB.416883.18,TcCLB.447255.4,TcCLB.503613.20,TcCLB.506779.50,TcCLB.507521.50,TcCLB.507603.40,TcCLB.507639.40,TcCLB.508241.70,TcCLB.509669.90,TcCLB.509953.9,TcCLB.510287.30,TcCLB.510311.70,TcCLB.511145.43,TcCLB.511867.50,	22.2	1.95	2.24	0.0100531	0.0628502	1
BP	GO:0019725	cellular homeostasis	39	10	TcCLB.484299.10,TcCLB.506375.110,TcCLB.506605.120,TcCLB.507611.370,TcCLB.508209.140,TcCLB.508265.10,TcCLB.508951.20,TcCLB.509499.14,TcCLB.510227.29,TcCLB.511431.40,	25.6	2.25	2.7	0.0102098	0.0633739	1
BP	GO:0044270	cellular nitrogen compound catabolic process	45	11	TcCLB.504163.40,TcCLB.504163.50,TcCLB.506529.508,TcCLB.506943.50,TcCLB.506943.60,TcCLB.507559.80,TcCLB.508647.200,TcCLB.508951.20,TcCLB.509965.60,TcCLB.510105.230,TcCLB.511419.40,	24.4	2.14	2.54	0.0104906	0.0641996	1
BP	GO:0019439	aromatic compound catabolic process	45	11	TcCLB.504163.40,TcCLB.504163.50,TcCLB.506529.508,TcCLB.506943.50,TcCLB.506943.60,TcCLB.507559.80,TcCLB.508647.200,TcCLB.508951.20,TcCLB.509965.60,TcCLB.510105.230,TcCLB.511419.40,	24.4	2.14	2.54	0.0104906	0.0641996	1
BP	GO:0006081	cellular aldehyde metabolic process	13	5	TcCLB.506953.49,TcCLB.507011.269,TcCLB.507925.40,TcCLB.510737.10,TcCLB.511069.4,	38.5	3.37	4.88	0.0111905	0.0675317	1
BP	GO:0043094	cellular metabolic compound salvage	13	5	TcCLB.507739.40,TcCLB.507925.40,TcCLB.508207.70,TcCLB.508207.74,TcCLB.510315.10,	38.5	3.37	4.88	0.0111905	0.0675317	1
BP	GO:0006457	protein folding	110	21	TcCLB.503811.10,TcCLB.506287.140,TcCLB.506697.50,TcCLB.506885.440,TcCLB.506941.280,TcCLB.507009.100,TcCLB.507389.60,TcCLB.507611.370,TcCLB.508169.69,TcCLB.508209.100,TcCLB.508209.140,TcCLB.508323.84,TcCLB.508567.70,TcCLB.508777.180,TcCLB.509011.40,TcCLB.509125.20,TcCLB.510241.60,TcCLB.510515.139,TcCLB.511043.30,TcCLB.511531.9,TcCLB.511589.50,	19.1	1.67	1.86	0.0116715	0.0695454	1
BP	GO:0009225	nucleotide-sugar metabolic process	5	3	TcCLB.503589.10,TcCLB.503677.10,TcCLB.506359.60,	60	5.26	11.7	0.0123773	0.0695454	1
BP	GO:0015992	proton transport	5	3	TcCLB.503579.70,TcCLB.504125.40,TcCLB.506945.300,	60	5.26	11.7	0.0123773	0.0695454	1
BP	GO:0046364	monosaccharide biosynthetic process	5	3	TcCLB.504117.20,TcCLB.506529.508,TcCLB.507047.150,	60	5.26	11.7	0.0123773	0.0695454	1
BP	GO:0046700	heterocycle catabolic process	46	11	TcCLB.504163.40,TcCLB.504163.50,TcCLB.506529.508,TcCLB.506943.50,TcCLB.506943.60,TcCLB.507559.80,TcCLB.508647.200,TcCLB.508951.20,TcCLB.509965.60,TcCLB.510105.230,TcCLB.511419.40,	23.9	2.1	2.46	0.0124098	0.0695454	1
BP	GO:1901361	organic cyclic compound catabolic process	46	11	TcCLB.504163.40,TcCLB.504163.50,TcCLB.506529.508,TcCLB.506943.50,TcCLB.506943.60,TcCLB.507559.80,TcCLB.508647.200,TcCLB.508951.20,TcCLB.509965.60,TcCLB.510105.230,TcCLB.511419.40,	23.9	2.1	2.46	0.0124098	0.0695454	1
BP	GO:0046466	membrane lipid catabolic process	2	2	TcCLB.506941.150,TcCLB.509777.130,	100	8.77	inf	0.0129928	0.0695454	1
BP	GO:0006122	mitochondrial electron transport, ubiquinol to cytochrome c	2	2	TcCLB.509011.54,TcCLB.511469.40,	100	8.77	inf	0.0129928	0.0695454	1
BP	GO:0009298	GDP-mannose biosynthetic process	2	2	TcCLB.503589.10,TcCLB.503677.10,	100	8.77	inf	0.0129928	0.0695454	1
BP	GO:0045905	positive regulation of translational termination	2	2	TcCLB.506925.120,TcCLB.506925.130,	100	8.77	inf	0.0129928	0.0695454	1
BP	GO:0006452	translational frameshifting	2	2	TcCLB.506925.120,TcCLB.506925.130,	100	8.77	inf	0.0129928	0.0695454	1
BP	GO:0045901	positive regulation of translational elongation	2	2	TcCLB.506925.120,TcCLB.506925.130,	100	8.77	inf	0.0129928	0.0695454	1
BP	GO:0006449	regulation of translational termination	2	2	TcCLB.506925.120,TcCLB.506925.130,	100	8.77	inf	0.0129928	0.0695454	1
BP	GO:0030322	stabilization of membrane potential	2	2	TcCLB.503745.30,TcCLB.506755.250,	100	8.77	inf	0.0129928	0.0695454	1
BP	GO:0030149	sphingolipid catabolic process	2	2	TcCLB.506941.150,TcCLB.509777.130,	100	8.77	inf	0.0129928	0.0695454	1
BP	GO:0043243	positive regulation of protein complex disassembly	2	2	TcCLB.506925.120,TcCLB.506925.130,	100	8.77	inf	0.0129928	0.0695454	1
BP	GO:0019321	pentose metabolic process	2	2	TcCLB.506213.50,TcCLB.506925.480,	100	8.77	inf	0.0129928	0.0695454	1
BP	GO:0051156	glucose 6-phosphate metabolic process	9	4	TcCLB.506953.49,TcCLB.507011.269,TcCLB.510737.10,TcCLB.511069.4,	44.4	3.9	6.24	0.0132048	0.0695454	1
BP	GO:0009628	response to abiotic stimulus	9	4	TcCLB.504089.70,TcCLB.509777.130,TcCLB.510877.40,TcCLB.511627.60,	44.4	3.9	6.24	0.0132048	0.0695454	1
BP	GO:0006098	pentose-phosphate shunt	9	4	TcCLB.506953.49,TcCLB.507011.269,TcCLB.510737.10,TcCLB.511069.4,	44.4	3.9	6.24	0.0132048	0.0695454	1
BP	GO:0019682	glyceraldehyde-3-phosphate metabolic process	9	4	TcCLB.506953.49,TcCLB.507011.269,TcCLB.510737.10,TcCLB.511069.4,	44.4	3.9	6.24	0.0132048	0.0695454	1
BP	GO:0098660	inorganic ion transmembrane transport	24	7	TcCLB.503579.70,TcCLB.504125.40,TcCLB.506375.110,TcCLB.506945.240,TcCLB.506945.300,TcCLB.510293.54,TcCLB.511145.60,	29.2	2.56	3.22	0.0147969	0.0765387	1
BP	GO:0015672	monovalent inorganic cation transport	24	7	TcCLB.503579.70,TcCLB.504125.40,TcCLB.506375.110,TcCLB.506945.240,TcCLB.506945.300,TcCLB.510293.54,TcCLB.511145.60,	29.2	2.56	3.22	0.0147969	0.0765387	1
BP	GO:0098662	inorganic cation transmembrane transport	24	7	TcCLB.503579.70,TcCLB.504125.40,TcCLB.506375.110,TcCLB.506945.240,TcCLB.506945.300,TcCLB.510293.54,TcCLB.511145.60,	29.2	2.56	3.22	0.0147969	0.0765387	1
BP	GO:0010608	posttranscriptional regulation of gene expression	302	47	TcCLB.503715.30,TcCLB.504149.124,TcCLB.504153.280,TcCLB.504213.130,TcCLB.506127.170,TcCLB.506211.60,TcCLB.506363.140,TcCLB.506513.60,TcCLB.506605.120,TcCLB.506697.10,TcCLB.506857.20,TcCLB.506885.260,TcCLB.506885.430,TcCLB.506925.120,TcCLB.506925.130,TcCLB.506933.50,TcCLB.506933.60,TcCLB.506945.260,TcCLB.507093.44,TcCLB.507143.80,TcCLB.507559.80,TcCLB.507625.70,TcCLB.507669.200,TcCLB.507739.50,TcC…	15.6	1.36	1.46	0.0152958	0.0786511	1
BP	GO:0006511	ubiquitin-dependent protein catabolic process	61	13	TcCLB.416883.18,TcCLB.447255.4,TcCLB.503613.20,TcCLB.506779.50,TcCLB.507521.50,TcCLB.507639.40,TcCLB.508241.70,TcCLB.509669.90,TcCLB.509953.9,TcCLB.510287.30,TcCLB.510311.70,TcCLB.511145.43,TcCLB.511867.50,	21.3	1.87	2.12	0.0181314	0.091606	1
BP	GO:0043632	modification-dependent macromolecule catabolic process	61	13	TcCLB.416883.18,TcCLB.447255.4,TcCLB.503613.20,TcCLB.506779.50,TcCLB.507521.50,TcCLB.507639.40,TcCLB.508241.70,TcCLB.509669.90,TcCLB.509953.9,TcCLB.510287.30,TcCLB.510311.70,TcCLB.511145.43,TcCLB.511867.50,	21.3	1.87	2.12	0.0181314	0.091606	1
BP	GO:0019941	modification-dependent protein catabolic process	61	13	TcCLB.416883.18,TcCLB.447255.4,TcCLB.503613.20,TcCLB.506779.50,TcCLB.507521.50,TcCLB.507639.40,TcCLB.508241.70,TcCLB.509669.90,TcCLB.509953.9,TcCLB.510287.30,TcCLB.510311.70,TcCLB.511145.43,TcCLB.511867.50,	21.3	1.87	2.12	0.0181314	0.091606	1
BP	GO:0006739	NADP metabolic process	10	4	TcCLB.506953.49,TcCLB.507011.269,TcCLB.510737.10,TcCLB.511069.4,	40	3.51	5.2	0.0200518	0.100723	1
BP	GO:0009084	glutamine family amino acid biosynthetic process	6	3	TcCLB.503405.10,TcCLB.506857.20,TcCLB.507689.30,	50	4.38	7.8	0.0226708	0.112577	1
BP	GO:0006665	sphingolipid metabolic process	6	3	TcCLB.506941.150,TcCLB.509777.130,TcCLB.510565.20,	50	4.38	7.8	0.0226708	0.112577	1
BP	GO:0006839	mitochondrial transport	26	7	TcCLB.506755.250,TcCLB.506865.50,TcCLB.507711.300,TcCLB.508813.60,TcCLB.509129.10,TcCLB.511393.88,TcCLB.511577.144,	26.9	2.36	2.88	0.0230009	0.113567	1
BP	GO:0045454	cell redox homeostasis	32	8	TcCLB.484299.10,TcCLB.506605.120,TcCLB.507611.370,TcCLB.508209.140,TcCLB.508265.10,TcCLB.509499.14,TcCLB.510227.29,TcCLB.511431.40,	25	2.19	2.61	0.0240312	0.117984	1
BP	GO:0006811	ion transport	97	18	TcCLB.503579.70,TcCLB.504125.40,TcCLB.506227.10,TcCLB.506375.110,TcCLB.506691.64,TcCLB.506773.90,TcCLB.506945.240,TcCLB.506945.300,TcCLB.508317.50,TcCLB.509129.10,TcCLB.509197.30,TcCLB.509233.60,TcCLB.510293.54,TcCLB.510507.29,TcCLB.511145.60,TcCLB.511355.14,TcCLB.511411.30,TcCLB.511577.144,	18.6	1.63	1.79	0.0244659	0.119443	1
BP	GO:0006812	cation transport	70	14	TcCLB.503579.70,TcCLB.504125.40,TcCLB.506375.110,TcCLB.506691.64,TcCLB.506945.240,TcCLB.506945.300,TcCLB.508317.50,TcCLB.509197.30,TcCLB.509233.60,TcCLB.510293.54,TcCLB.510507.29,TcCLB.511145.60,TcCLB.511355.14,TcCLB.511411.30,	20	1.75	1.96	0.0246107	0.119479	1
BP	GO:0060255	regulation of macromolecule metabolic process	358	53	TcCLB.503715.30,TcCLB.503841.10,TcCLB.504149.124,TcCLB.504153.280,TcCLB.504213.130,TcCLB.506127.170,TcCLB.506211.60,TcCLB.506363.140,TcCLB.506513.60,TcCLB.506605.120,TcCLB.506697.10,TcCLB.506795.90,TcCLB.506801.80,TcCLB.506857.20,TcCLB.506885.260,TcCLB.506885.430,TcCLB.506925.120,TcCLB.506925.130,TcCLB.506933.50,TcCLB.506933.60,TcCLB.506945.260,TcCLB.507093.44,TcCLB.507143.80,TcCLB.507559.80,TcCL…	14.8	1.3	1.38	0.0258158	0.124633	1
BP	GO:0006605	protein targeting	33	8	TcCLB.506513.60,TcCLB.506755.250,TcCLB.506865.50,TcCLB.507711.300,TcCLB.508813.60,TcCLB.510533.180,TcCLB.511393.88,TcCLB.511871.34,	24.2	2.13	2.5	0.0286584	0.13714	1
BP	GO:0045291	mRNA trans splicing, SL addition	11	4	TcCLB.509103.10,TcCLB.509965.30,TcCLB.510531.54,TcCLB.511189.80,	36.4	3.19	4.46	0.0287221	0.13714	1
BP	GO:0019222	regulation of metabolic process	361	53	TcCLB.503715.30,TcCLB.503841.10,TcCLB.504149.124,TcCLB.504153.280,TcCLB.504213.130,TcCLB.506127.170,TcCLB.506211.60,TcCLB.506363.140,TcCLB.506513.60,TcCLB.506605.120,TcCLB.506697.10,TcCLB.506795.90,TcCLB.506801.80,TcCLB.506857.20,TcCLB.506885.260,TcCLB.506885.430,TcCLB.506925.120,TcCLB.506925.130,TcCLB.506933.50,TcCLB.506933.60,TcCLB.506945.260,TcCLB.507093.44,TcCLB.507143.80,TcCLB.507559.80,TcCL…	14.7	1.29	1.36	0.029744	0.141243	1
BP	GO:0072594	establishment of protein localization to organelle	34	8	TcCLB.506513.60,TcCLB.506755.250,TcCLB.506865.50,TcCLB.507711.300,TcCLB.508813.60,TcCLB.510533.180,TcCLB.511393.88,TcCLB.511407.10,	23.5	2.06	2.41	0.0338655	0.150443	1
BP	GO:0009266	response to temperature stimulus	3	2	TcCLB.504089.70,TcCLB.510877.40,	66.7	5.85	15.58	0.0360218	0.150443	1
BP	GO:0104004	cellular response to environmental stimulus	3	2	TcCLB.509777.130,TcCLB.511627.60,	66.7	5.85	15.58	0.0360218	0.150443	1
BP	GO:0007064	mitotic sister chromatid cohesion	3	2	TcCLB.503531.49,TcCLB.507813.10,	66.7	5.85	15.58	0.0360218	0.150443	1
BP	GO:0009226	nucleotide-sugar biosynthetic process	3	2	TcCLB.503589.10,TcCLB.503677.10,	66.7	5.85	15.58	0.0360218	0.150443	1
BP	GO:0007062	sister chromatid cohesion	3	2	TcCLB.503531.49,TcCLB.507813.10,	66.7	5.85	15.58	0.0360218	0.150443	1
BP	GO:0009408	response to heat	3	2	TcCLB.504089.70,TcCLB.510877.40,	66.7	5.85	15.58	0.0360218	0.150443	1
BP	GO:0045727	positive regulation of translation	3	2	TcCLB.506925.120,TcCLB.506925.130,	66.7	5.85	15.58	0.0360218	0.150443	1
BP	GO:0006108	malate metabolic process	3	2	TcCLB.506937.10,TcCLB.508647.280,	66.7	5.85	15.58	0.0360218	0.150443	1
BP	GO:0030162	regulation of proteolysis	3	2	TcCLB.503841.10,TcCLB.506801.80,	66.7	5.85	15.58	0.0360218	0.150443	1
BP	GO:0032270	positive regulation of cellular protein metabolic process	3	2	TcCLB.506925.120,TcCLB.506925.130,	66.7	5.85	15.58	0.0360218	0.150443	1
BP	GO:0034250	positive regulation of cellular amide metabolic process	3	2	TcCLB.506925.120,TcCLB.506925.130,	66.7	5.85	15.58	0.0360218	0.150443	1
BP	GO:0034605	cellular response to heat	3	2	TcCLB.504089.70,TcCLB.510877.40,	66.7	5.85	15.58	0.0360218	0.150443	1
BP	GO:0042391	regulation of membrane potential	3	2	TcCLB.503745.30,TcCLB.506755.250,	66.7	5.85	15.58	0.0360218	0.150443	1
BP	GO:0071214	cellular response to abiotic stimulus	3	2	TcCLB.509777.130,TcCLB.511627.60,	66.7	5.85	15.58	0.0360218	0.150443	1
BP	GO:0019673	GDP-mannose metabolic process	3	2	TcCLB.503589.10,TcCLB.503677.10,	66.7	5.85	15.58	0.0360218	0.150443	1
BP	GO:0051247	positive regulation of protein metabolic process	3	2	TcCLB.506925.120,TcCLB.506925.130,	66.7	5.85	15.58	0.0360218	0.150443	1
BP	GO:0016559	peroxisome fission	3	2	TcCLB.507009.10,TcCLB.509203.40,	66.7	5.85	15.58	0.0360218	0.150443	1
BP	GO:0006465	signal peptide processing	3	2	TcCLB.507143.10,TcCLB.507809.74,	66.7	5.85	15.58	0.0360218	0.150443	1
BP	GO:0006448	regulation of translational elongation	3	2	TcCLB.506925.120,TcCLB.506925.130,	66.7	5.85	15.58	0.0360218	0.150443	1
BP	GO:0006166	purine ribonucleoside salvage	7	3	TcCLB.508207.70,TcCLB.508207.74,TcCLB.510315.10,	42.9	3.76	5.85	0.0363557	0.150443	1
BP	GO:0006801	superoxide metabolic process	7	3	TcCLB.507039.10,TcCLB.509775.40,TcCLB.511715.10,	42.9	3.76	5.85	0.0363557	0.150443	1
BP	GO:0022904	respiratory electron transport chain	7	3	TcCLB.503893.80,TcCLB.509011.54,TcCLB.511469.40,	42.9	3.76	5.85	0.0363557	0.150443	1
BP	GO:0042775	mitochondrial ATP synthesis coupled electron transport	7	3	TcCLB.503893.80,TcCLB.509011.54,TcCLB.511469.40,	42.9	3.76	5.85	0.0363557	0.150443	1
BP	GO:0043101	purine-containing compound salvage	7	3	TcCLB.508207.70,TcCLB.508207.74,TcCLB.510315.10,	42.9	3.76	5.85	0.0363557	0.150443	1
BP	GO:0043174	nucleoside salvage	7	3	TcCLB.508207.70,TcCLB.508207.74,TcCLB.510315.10,	42.9	3.76	5.85	0.0363557	0.150443	1
BP	GO:0042773	ATP synthesis coupled electron transport	7	3	TcCLB.503893.80,TcCLB.509011.54,TcCLB.511469.40,	42.9	3.76	5.85	0.0363557	0.150443	1
BP	GO:0044265	cellular macromolecule catabolic process	81	15	TcCLB.416883.18,TcCLB.447255.4,TcCLB.503613.20,TcCLB.506779.50,TcCLB.507521.50,TcCLB.507603.40,TcCLB.507639.40,TcCLB.508241.70,TcCLB.509669.90,TcCLB.509953.9,TcCLB.509965.60,TcCLB.510287.30,TcCLB.510311.70,TcCLB.511145.43,TcCLB.511867.50,	18.5	1.62	1.78	0.0384795	0.15773	1
BP	GO:0009057	macromolecule catabolic process	81	15	TcCLB.416883.18,TcCLB.447255.4,TcCLB.503613.20,TcCLB.506779.50,TcCLB.507521.50,TcCLB.507603.40,TcCLB.507639.40,TcCLB.508241.70,TcCLB.509669.90,TcCLB.509953.9,TcCLB.509965.60,TcCLB.510287.30,TcCLB.510311.70,TcCLB.511145.43,TcCLB.511867.50,	18.5	1.62	1.78	0.0384795	0.15773	1
BP	GO:0006520	cellular amino acid metabolic process	88	16	TcCLB.503405.10,TcCLB.506127.30,TcCLB.506375.60,TcCLB.506529.420,TcCLB.506857.20,TcCLB.506885.430,TcCLB.507091.50,TcCLB.507165.50,TcCLB.507689.30,TcCLB.508375.30,TcCLB.508465.10,TcCLB.509445.39,TcCLB.510381.10,TcCLB.510565.11,TcCLB.511071.140,TcCLB.511217.200,	18.2	1.59	1.74	0.0386995	0.157887	1
BP	GO:0009064	glutamine family amino acid metabolic process	12	4	TcCLB.503405.10,TcCLB.506529.420,TcCLB.506857.20,TcCLB.507689.30,	33.3	2.92	3.9	0.0392891	0.159543	1
BP	GO:0033365	protein localization to organelle	35	8	TcCLB.506513.60,TcCLB.506755.250,TcCLB.506865.50,TcCLB.507711.300,TcCLB.508813.60,TcCLB.510533.180,TcCLB.511393.88,TcCLB.511407.10,	22.9	2	2.32	0.039679	0.160377	1
BP	GO:0006643	membrane lipid metabolic process	29	7	TcCLB.504005.20,TcCLB.506359.30,TcCLB.506941.150,TcCLB.508169.60,TcCLB.508307.100,TcCLB.509777.130,TcCLB.510565.20,	24.1	2.12	2.49	0.0404439	0.162712	1

## Sheet: RiboFoot S
GO type	ID	Name	Bgd count	Result count	Result gene list	Pct of bgd	Fold enrichment	Odds ratio	P-value	Benjamini	Bonferroni
CC	GO:0044430	cytoskeletal part	472	112	TcCLB.404001.4,TcCLB.405179.10,TcCLB.413605.10,TcCLB.426397.9,TcCLB.430605.10,TcCLB.433273.10,TcCLB.441061.9,TcCLB.448567.9,TcCLB.462617.10,TcCLB.474341.9,TcCLB.479379.9,TcCLB.503485.20,TcCLB.503897.40,TcCLB.503909.84,TcCLB.504009.60,TcCLB.504047.30,TcCLB.504047.70,TcCLB.504153.90,TcCLB.504227.5,TcCLB.504703.20,TcCLB.504867.120,TcCLB.504867.50,TcCLB.506097.9,TcCLB.506163.70,TcCLB.506181.10,TcCLB.…	23.7	2.56	3.53	1.1775e-22	2.36678e-20	2.36678e-20
CC	GO:0005856	cytoskeleton	490	113	TcCLB.404001.4,TcCLB.405179.10,TcCLB.413605.10,TcCLB.426397.9,TcCLB.430605.10,TcCLB.433273.10,TcCLB.441061.9,TcCLB.448567.9,TcCLB.462617.10,TcCLB.474341.9,TcCLB.479379.9,TcCLB.503485.20,TcCLB.503897.40,TcCLB.503909.84,TcCLB.504009.60,TcCLB.504047.30,TcCLB.504047.70,TcCLB.504153.90,TcCLB.504227.5,TcCLB.504703.20,TcCLB.504867.120,TcCLB.504867.50,TcCLB.506097.9,TcCLB.506163.70,TcCLB.506181.10,TcCLB.…	23.1	2.49	3.4	9.06322e-22	9.10854e-20	1.82171e-19
CC	GO:0015630	microtubule cytoskeleton	269	74	TcCLB.404001.4,TcCLB.413605.10,TcCLB.426397.9,TcCLB.430605.10,TcCLB.479379.9,TcCLB.503485.20,TcCLB.503897.40,TcCLB.504047.30,TcCLB.504047.70,TcCLB.504153.90,TcCLB.504703.20,TcCLB.504867.50,TcCLB.506097.9,TcCLB.506163.70,TcCLB.506181.110,TcCLB.506181.150,TcCLB.506205.10,TcCLB.506221.110,TcCLB.506503.80,TcCLB.506513.90,TcCLB.506517.140,TcCLB.506529.440,TcCLB.506531.20,TcCLB.506649.90,TcCLB.506659.2…	27.5	2.97	4.11	7.09554e-19	4.75401e-17	1.4262e-16
MF	GO:0003774	motor activity	94	36	TcCLB.413605.10,TcCLB.419469.14,TcCLB.426397.9,TcCLB.479379.9,TcCLB.503895.19,TcCLB.504047.30,TcCLB.504153.90,TcCLB.504227.5,TcCLB.504867.120,TcCLB.506097.9,TcCLB.506205.10,TcCLB.506503.80,TcCLB.506811.10,TcCLB.506857.80,TcCLB.506937.40,TcCLB.507093.210,TcCLB.507739.110,TcCLB.507811.120,TcCLB.508831.4,TcCLB.508837.147,TcCLB.509149.80,TcCLB.509585.10,TcCLB.509769.148,TcCLB.510101.280,TcCLB.510527.…	38.3	4.14	6.41	1.64412e-14	4.85014e-12	4.85014e-12
MF	GO:0005524	ATP binding	567	107	TcCLB.404001.4,TcCLB.413605.10,TcCLB.419469.14,TcCLB.426397.9,TcCLB.427247.10,TcCLB.448567.9,TcCLB.503627.20,TcCLB.503799.4,TcCLB.503895.19,TcCLB.504035.140,TcCLB.504047.30,TcCLB.504051.20,TcCLB.504125.90,TcCLB.504153.90,TcCLB.504247.20,TcCLB.504867.120,TcCLB.505965.70,TcCLB.505989.74,TcCLB.506097.9,TcCLB.506203.30,TcCLB.506205.10,TcCLB.506287.209,TcCLB.506367.180,TcCLB.506401.110,TcCLB.506457.50…	18.9	2.04	2.56	6.22563e-14	9.1828e-12	1.83656e-11
CC	GO:0043228	non-membrane-bounded organelle	854	141	TcCLB.404001.4,TcCLB.405179.10,TcCLB.413605.10,TcCLB.426397.9,TcCLB.430605.10,TcCLB.433273.10,TcCLB.441061.9,TcCLB.448567.9,TcCLB.462617.10,TcCLB.474341.9,TcCLB.479379.9,TcCLB.503485.20,TcCLB.503643.10,TcCLB.503749.30,TcCLB.503897.40,TcCLB.503899.40,TcCLB.503909.84,TcCLB.504009.60,TcCLB.504047.30,TcCLB.504047.70,TcCLB.504153.90,TcCLB.504227.5,TcCLB.504703.20,TcCLB.504867.120,TcCLB.504867.50,TcCLB…	16.5	1.78	2.23	2.36172e-13	9.49413e-12	4.74706e-11
CC	GO:0043232	intracellular non-membrane-bounded organelle	854	141	TcCLB.404001.4,TcCLB.405179.10,TcCLB.413605.10,TcCLB.426397.9,TcCLB.430605.10,TcCLB.433273.10,TcCLB.441061.9,TcCLB.448567.9,TcCLB.462617.10,TcCLB.474341.9,TcCLB.479379.9,TcCLB.503485.20,TcCLB.503643.10,TcCLB.503749.30,TcCLB.503897.40,TcCLB.503899.40,TcCLB.503909.84,TcCLB.504009.60,TcCLB.504047.30,TcCLB.504047.70,TcCLB.504153.90,TcCLB.504227.5,TcCLB.504703.20,TcCLB.504867.120,TcCLB.504867.50,TcCLB…	16.5	1.78	2.23	2.36172e-13	9.49413e-12	4.74706e-11
MF	GO:0032559	adenyl ribonucleotide binding	576	107	TcCLB.404001.4,TcCLB.413605.10,TcCLB.419469.14,TcCLB.426397.9,TcCLB.427247.10,TcCLB.448567.9,TcCLB.503627.20,TcCLB.503799.4,TcCLB.503895.19,TcCLB.504035.140,TcCLB.504047.30,TcCLB.504051.20,TcCLB.504125.90,TcCLB.504153.90,TcCLB.504247.20,TcCLB.504867.120,TcCLB.505965.70,TcCLB.505989.74,TcCLB.506097.9,TcCLB.506203.30,TcCLB.506205.10,TcCLB.506287.209,TcCLB.506367.180,TcCLB.506401.110,TcCLB.506457.50…	18.6	2.01	2.51	1.86123e-13	1.54707e-11	5.49062e-11
MF	GO:0030554	adenyl nucleotide binding	577	107	TcCLB.404001.4,TcCLB.413605.10,TcCLB.419469.14,TcCLB.426397.9,TcCLB.427247.10,TcCLB.448567.9,TcCLB.503627.20,TcCLB.503799.4,TcCLB.503895.19,TcCLB.504035.140,TcCLB.504047.30,TcCLB.504051.20,TcCLB.504125.90,TcCLB.504153.90,TcCLB.504247.20,TcCLB.504867.120,TcCLB.505965.70,TcCLB.505989.74,TcCLB.506097.9,TcCLB.506203.30,TcCLB.506205.10,TcCLB.506287.209,TcCLB.506367.180,TcCLB.506401.110,TcCLB.506457.50…	18.5	2	2.51	2.09773e-13	1.54707e-11	6.1883e-11
MF	GO:0017111	nucleoside-triphosphatase activity	325	72	TcCLB.413605.10,TcCLB.419469.14,TcCLB.426397.9,TcCLB.479379.9,TcCLB.503643.10,TcCLB.503895.19,TcCLB.504035.140,TcCLB.504035.90,TcCLB.504047.30,TcCLB.504051.20,TcCLB.504153.90,TcCLB.504227.5,TcCLB.504247.20,TcCLB.504867.120,TcCLB.505945.10,TcCLB.505965.70,TcCLB.506097.9,TcCLB.506205.10,TcCLB.506367.180,TcCLB.506503.80,TcCLB.506531.40,TcCLB.506697.40,TcCLB.506775.100,TcCLB.506775.90,TcCLB.506811.10…	22.2	2.39	3.04	5.16588e-13	3.04787e-11	1.52393e-10
CC	GO:0036064	ciliary basal body	172	48	TcCLB.503485.20,TcCLB.503897.40,TcCLB.504047.70,TcCLB.504703.20,TcCLB.504867.50,TcCLB.506181.110,TcCLB.506181.150,TcCLB.506513.90,TcCLB.506517.140,TcCLB.506529.440,TcCLB.506531.20,TcCLB.506649.90,TcCLB.506659.20,TcCLB.506673.69,TcCLB.506811.220,TcCLB.506925.270,TcCLB.507603.120,TcCLB.507683.30,TcCLB.507809.130,TcCLB.507963.70,TcCLB.508723.40,TcCLB.508781.30,TcCLB.508987.9,TcCLB.509157.230,TcCLB.5…	27.9	3.01	4.04	8.32014e-13	2.78725e-11	1.67235e-10
MF	GO:0008144	drug binding	587	107	TcCLB.404001.4,TcCLB.413605.10,TcCLB.419469.14,TcCLB.426397.9,TcCLB.427247.10,TcCLB.448567.9,TcCLB.503627.20,TcCLB.503799.4,TcCLB.503895.19,TcCLB.504035.140,TcCLB.504047.30,TcCLB.504051.20,TcCLB.504125.90,TcCLB.504153.90,TcCLB.504247.20,TcCLB.504867.120,TcCLB.505965.70,TcCLB.505989.74,TcCLB.506097.9,TcCLB.506203.30,TcCLB.506205.10,TcCLB.506287.209,TcCLB.506367.180,TcCLB.506401.110,TcCLB.506457.50…	18.2	1.97	2.45	6.78638e-13	3.33664e-11	2.00198e-10
MF	GO:0035639	purine ribonucleoside triphosphate binding	657	115	TcCLB.404001.4,TcCLB.413605.10,TcCLB.419469.14,TcCLB.426397.9,TcCLB.427247.10,TcCLB.448567.9,TcCLB.503627.20,TcCLB.503799.4,TcCLB.503895.19,TcCLB.504035.140,TcCLB.504035.90,TcCLB.504047.30,TcCLB.504051.20,TcCLB.504125.90,TcCLB.504147.310,TcCLB.504153.90,TcCLB.504247.20,TcCLB.504867.120,TcCLB.505965.70,TcCLB.505989.74,TcCLB.506097.9,TcCLB.506203.30,TcCLB.506205.10,TcCLB.506287.209,TcCLB.506367.180…	17.5	1.89	2.34	1.36725e-12	5.762e-11	4.0334e-10
CC	GO:0005815	microtubule organizing center	179	48	TcCLB.503485.20,TcCLB.503897.40,TcCLB.504047.70,TcCLB.504703.20,TcCLB.504867.50,TcCLB.506181.110,TcCLB.506181.150,TcCLB.506513.90,TcCLB.506517.140,TcCLB.506529.440,TcCLB.506531.20,TcCLB.506649.90,TcCLB.506659.20,TcCLB.506673.69,TcCLB.506811.220,TcCLB.506925.270,TcCLB.507603.120,TcCLB.507683.30,TcCLB.507809.130,TcCLB.507963.70,TcCLB.508723.40,TcCLB.508781.30,TcCLB.508987.9,TcCLB.509157.230,TcCLB.5…	26.8	2.9	3.82	4.15108e-12	1.19195e-10	8.34366e-10
MF	GO:0016462	pyrophosphatase activity	336	72	TcCLB.413605.10,TcCLB.419469.14,TcCLB.426397.9,TcCLB.479379.9,TcCLB.503643.10,TcCLB.503895.19,TcCLB.504035.140,TcCLB.504035.90,TcCLB.504047.30,TcCLB.504051.20,TcCLB.504153.90,TcCLB.504227.5,TcCLB.504247.20,TcCLB.504867.120,TcCLB.505945.10,TcCLB.505965.70,TcCLB.506097.9,TcCLB.506205.10,TcCLB.506367.180,TcCLB.506503.80,TcCLB.506531.40,TcCLB.506697.40,TcCLB.506775.100,TcCLB.506775.90,TcCLB.506811.10…	21.4	2.31	2.91	2.92694e-12	8.68634e-11	8.63448e-10
MF	GO:0016818	hydrolase activity, acting on acid anhydrides, in phosphorus-containing anhydrides	337	72	TcCLB.413605.10,TcCLB.419469.14,TcCLB.426397.9,TcCLB.479379.9,TcCLB.503643.10,TcCLB.503895.19,TcCLB.504035.140,TcCLB.504035.90,TcCLB.504047.30,TcCLB.504051.20,TcCLB.504153.90,TcCLB.504227.5,TcCLB.504247.20,TcCLB.504867.120,TcCLB.505945.10,TcCLB.505965.70,TcCLB.506097.9,TcCLB.506205.10,TcCLB.506367.180,TcCLB.506503.80,TcCLB.506531.40,TcCLB.506697.40,TcCLB.506775.100,TcCLB.506775.90,TcCLB.506811.10…	21.4	2.31	2.89	3.40963e-12	8.68634e-11	1.00584e-09
MF	GO:0097367	carbohydrate derivative binding	674	116	TcCLB.404001.4,TcCLB.413605.10,TcCLB.419469.14,TcCLB.426397.9,TcCLB.427247.10,TcCLB.448567.9,TcCLB.503627.20,TcCLB.503799.4,TcCLB.503895.19,TcCLB.504035.140,TcCLB.504035.90,TcCLB.504047.30,TcCLB.504051.20,TcCLB.504125.90,TcCLB.504147.310,TcCLB.504153.90,TcCLB.504247.20,TcCLB.504867.120,TcCLB.505965.70,TcCLB.505989.74,TcCLB.506097.9,TcCLB.506203.30,TcCLB.506205.10,TcCLB.506287.209,TcCLB.506367.180…	17.2	1.86	2.29	3.48642e-12	8.68634e-11	1.02849e-09
MF	GO:0032553	ribonucleotide binding	674	116	TcCLB.404001.4,TcCLB.413605.10,TcCLB.419469.14,TcCLB.426397.9,TcCLB.427247.10,TcCLB.448567.9,TcCLB.503627.20,TcCLB.503799.4,TcCLB.503895.19,TcCLB.504035.140,TcCLB.504035.90,TcCLB.504047.30,TcCLB.504051.20,TcCLB.504125.90,TcCLB.504147.310,TcCLB.504153.90,TcCLB.504247.20,TcCLB.504867.120,TcCLB.505965.70,TcCLB.505989.74,TcCLB.506097.9,TcCLB.506203.30,TcCLB.506205.10,TcCLB.506287.209,TcCLB.506367.180…	17.2	1.86	2.29	3.48642e-12	8.68634e-11	1.02849e-09
MF	GO:0032555	purine ribonucleotide binding	666	115	TcCLB.404001.4,TcCLB.413605.10,TcCLB.419469.14,TcCLB.426397.9,TcCLB.427247.10,TcCLB.448567.9,TcCLB.503627.20,TcCLB.503799.4,TcCLB.503895.19,TcCLB.504035.140,TcCLB.504035.90,TcCLB.504047.30,TcCLB.504051.20,TcCLB.504125.90,TcCLB.504147.310,TcCLB.504153.90,TcCLB.504247.20,TcCLB.504867.120,TcCLB.505965.70,TcCLB.505989.74,TcCLB.506097.9,TcCLB.506203.30,TcCLB.506205.10,TcCLB.506287.209,TcCLB.506367.180…	17.3	1.86	2.3	3.53343e-12	8.68634e-11	1.04236e-09
MF	GO:0016817	hydrolase activity, acting on acid anhydrides	338	72	TcCLB.413605.10,TcCLB.419469.14,TcCLB.426397.9,TcCLB.479379.9,TcCLB.503643.10,TcCLB.503895.19,TcCLB.504035.140,TcCLB.504035.90,TcCLB.504047.30,TcCLB.504051.20,TcCLB.504153.90,TcCLB.504227.5,TcCLB.504247.20,TcCLB.504867.120,TcCLB.505945.10,TcCLB.505965.70,TcCLB.506097.9,TcCLB.506205.10,TcCLB.506367.180,TcCLB.506503.80,TcCLB.506531.40,TcCLB.506697.40,TcCLB.506775.100,TcCLB.506775.90,TcCLB.506811.10…	21.3	2.3	2.88	3.96868e-12	9.00585e-11	1.17076e-09
MF	GO:0017076	purine nucleotide binding	668	115	TcCLB.404001.4,TcCLB.413605.10,TcCLB.419469.14,TcCLB.426397.9,TcCLB.427247.10,TcCLB.448567.9,TcCLB.503627.20,TcCLB.503799.4,TcCLB.503895.19,TcCLB.504035.140,TcCLB.504035.90,TcCLB.504047.30,TcCLB.504051.20,TcCLB.504125.90,TcCLB.504147.310,TcCLB.504153.90,TcCLB.504247.20,TcCLB.504867.120,TcCLB.505965.70,TcCLB.505989.74,TcCLB.506097.9,TcCLB.506203.30,TcCLB.506205.10,TcCLB.506287.209,TcCLB.506367.180…	17.2	1.86	2.29	4.34769e-12	9.16121e-11	1.28257e-09
MF	GO:0003777	microtubule motor activity	75	29	TcCLB.413605.10,TcCLB.419469.14,TcCLB.426397.9,TcCLB.479379.9,TcCLB.503895.19,TcCLB.504047.30,TcCLB.504153.90,TcCLB.506097.9,TcCLB.506503.80,TcCLB.506811.10,TcCLB.506857.80,TcCLB.506937.40,TcCLB.508831.4,TcCLB.508837.147,TcCLB.509149.80,TcCLB.509585.10,TcCLB.509769.148,TcCLB.510101.280,TcCLB.510527.9,TcCLB.510533.10,TcCLB.510611.30,TcCLB.510613.20,TcCLB.510773.70,TcCLB.511127.60,TcCLB.511215.70,T…	38.7	4.18	6.45	4.73252e-12	9.30728e-11	1.39609e-09
MF	GO:0005488	binding	2327	289	TcCLB.404001.4,TcCLB.405165.19,TcCLB.408437.29,TcCLB.413605.10,TcCLB.419469.14,TcCLB.426397.9,TcCLB.427247.10,TcCLB.434259.10,TcCLB.448567.9,TcCLB.482369.10,TcCLB.503479.40,TcCLB.503479.70,TcCLB.503489.10,TcCLB.503627.20,TcCLB.503643.10,TcCLB.503653.50,TcCLB.503755.10,TcCLB.503793.20,TcCLB.503799.10,TcCLB.503799.4,TcCLB.503801.9,TcCLB.503811.70,TcCLB.503895.19,TcCLB.503897.40,TcCLB.503899.40,TcCL…	12.4	1.34	1.77	5.11174e-11	9.42478e-10	1.50796e-08
MF	GO:0000166	nucleotide binding	739	119	TcCLB.404001.4,TcCLB.413605.10,TcCLB.419469.14,TcCLB.426397.9,TcCLB.427247.10,TcCLB.448567.9,TcCLB.503627.20,TcCLB.503799.4,TcCLB.503895.19,TcCLB.504035.140,TcCLB.504035.90,TcCLB.504047.30,TcCLB.504051.20,TcCLB.504125.90,TcCLB.504147.310,TcCLB.504153.90,TcCLB.504247.20,TcCLB.504867.120,TcCLB.505965.70,TcCLB.505989.74,TcCLB.506097.9,TcCLB.506147.180,TcCLB.506203.30,TcCLB.506205.10,TcCLB.506287.209…	16.1	1.74	2.1	1.66702e-10	2.73206e-09	4.91771e-08
MF	GO:1901265	nucleoside phosphate binding	739	119	TcCLB.404001.4,TcCLB.413605.10,TcCLB.419469.14,TcCLB.426397.9,TcCLB.427247.10,TcCLB.448567.9,TcCLB.503627.20,TcCLB.503799.4,TcCLB.503895.19,TcCLB.504035.140,TcCLB.504035.90,TcCLB.504047.30,TcCLB.504051.20,TcCLB.504125.90,TcCLB.504147.310,TcCLB.504153.90,TcCLB.504247.20,TcCLB.504867.120,TcCLB.505965.70,TcCLB.505989.74,TcCLB.506097.9,TcCLB.506147.180,TcCLB.506203.30,TcCLB.506205.10,TcCLB.506287.209…	16.1	1.74	2.1	1.66702e-10	2.73206e-09	4.91771e-08
MF	GO:0043168	anion binding	747	119	TcCLB.404001.4,TcCLB.408437.29,TcCLB.413605.10,TcCLB.419469.14,TcCLB.426397.9,TcCLB.427247.10,TcCLB.448567.9,TcCLB.503627.20,TcCLB.503799.4,TcCLB.503895.19,TcCLB.504035.140,TcCLB.504035.90,TcCLB.504047.30,TcCLB.504051.20,TcCLB.504125.90,TcCLB.504147.310,TcCLB.504153.90,TcCLB.504247.20,TcCLB.504867.120,TcCLB.505965.70,TcCLB.505989.74,TcCLB.506097.9,TcCLB.506203.30,TcCLB.506205.10,TcCLB.506287.209,…	15.9	1.72	2.07	3.38811e-10	5.26049e-09	9.99494e-08
BP	GO:0007059	chromosome segregation	25	15	TcCLB.506221.110,TcCLB.506401.160,TcCLB.506811.10,TcCLB.506925.490,TcCLB.507603.70,TcCLB.507641.190,TcCLB.507817.30,TcCLB.508779.90,TcCLB.509149.80,TcCLB.509151.50,TcCLB.509537.40,TcCLB.510285.70,TcCLB.510533.10,TcCLB.510593.40,TcCLB.511575.70,	60	6.48	15.06	3.61491e-10	1.24398e-07	2.10749e-07
BP	GO:0006259	DNA metabolic process	139	38	TcCLB.503643.10,TcCLB.503755.10,TcCLB.503799.10,TcCLB.503801.9,TcCLB.504035.140,TcCLB.505945.10,TcCLB.506147.180,TcCLB.506203.129,TcCLB.506203.30,TcCLB.506227.80,TcCLB.506287.209,TcCLB.506289.9,TcCLB.506519.51,TcCLB.506659.20,TcCLB.506697.40,TcCLB.506743.120,TcCLB.506753.120,TcCLB.506775.100,TcCLB.506775.90,TcCLB.506811.210,TcCLB.506933.40,TcCLB.507009.120,TcCLB.507433.9,TcCLB.508277.180,TcCLB.50…	27.3	2.95	3.87	4.2675e-10	1.24398e-07	2.48795e-07
MF	GO:0005515	protein binding	771	120	TcCLB.405165.19,TcCLB.413605.10,TcCLB.419469.14,TcCLB.426397.9,TcCLB.434259.10,TcCLB.503479.40,TcCLB.503479.70,TcCLB.503811.70,TcCLB.503895.19,TcCLB.503897.40,TcCLB.504017.30,TcCLB.504047.30,TcCLB.504151.39,TcCLB.504159.90,TcCLB.504213.70,TcCLB.504625.70,TcCLB.504867.120,TcCLB.504867.50,TcCLB.505965.60,TcCLB.506167.9,TcCLB.506203.120,TcCLB.506203.80,TcCLB.506207.20,TcCLB.506213.40,TcCLB.506223.12…	15.6	1.68	2.01	1.2673e-09	1.78366e-08	3.73854e-07
MF	GO:0140097	catalytic activity, acting on DNA	56	22	TcCLB.503643.10,TcCLB.505945.10,TcCLB.505965.70,TcCLB.506147.180,TcCLB.506227.80,TcCLB.506287.209,TcCLB.506289.9,TcCLB.506659.20,TcCLB.506697.40,TcCLB.506775.100,TcCLB.506775.90,TcCLB.508567.80,TcCLB.508647.170,TcCLB.508675.20,TcCLB.509769.130,TcCLB.510149.50,TcCLB.510719.200,TcCLB.511075.30,TcCLB.511127.140,TcCLB.511127.260,TcCLB.511133.4,TcCLB.511589.120,	39.3	4.24	6.55	1.31732e-09	1.78366e-08	3.88609e-07
MF	GO:0036094	small molecule binding	763	119	TcCLB.404001.4,TcCLB.413605.10,TcCLB.419469.14,TcCLB.426397.9,TcCLB.427247.10,TcCLB.448567.9,TcCLB.503627.20,TcCLB.503799.4,TcCLB.503895.19,TcCLB.504035.140,TcCLB.504035.90,TcCLB.504047.30,TcCLB.504051.20,TcCLB.504125.90,TcCLB.504147.310,TcCLB.504153.90,TcCLB.504247.20,TcCLB.504867.120,TcCLB.505965.70,TcCLB.505989.74,TcCLB.506097.9,TcCLB.506147.180,TcCLB.506203.30,TcCLB.506205.10,TcCLB.506287.209…	15.6	1.68	2.02	1.33019e-09	1.78366e-08	3.92406e-07
BP	GO:0007018	microtubule-based movement	91	29	TcCLB.413605.10,TcCLB.419469.14,TcCLB.426397.9,TcCLB.479379.9,TcCLB.503895.19,TcCLB.504047.30,TcCLB.504153.90,TcCLB.506097.9,TcCLB.506503.80,TcCLB.506811.10,TcCLB.506857.80,TcCLB.506937.40,TcCLB.508831.4,TcCLB.508837.147,TcCLB.509149.80,TcCLB.509585.10,TcCLB.509769.148,TcCLB.510101.280,TcCLB.510527.9,TcCLB.510533.10,TcCLB.510611.30,TcCLB.510613.20,TcCLB.510773.70,TcCLB.511127.60,TcCLB.511215.70,T…	31.9	3.44	4.77	1.07693e-09	2.09283e-07	6.2785e-07
MF	GO:0003678	DNA helicase activity	18	12	TcCLB.503643.10,TcCLB.505945.10,TcCLB.505965.70,TcCLB.506697.40,TcCLB.506775.100,TcCLB.506775.90,TcCLB.508567.80,TcCLB.508675.20,TcCLB.510149.50,TcCLB.511075.30,TcCLB.511127.140,TcCLB.511133.4,	66.7	7.2	19.99	3.93897e-09	5.05215e-08	1.162e-06
BP	GO:0007017	microtubule-based process	129	35	TcCLB.413605.10,TcCLB.419469.14,TcCLB.426397.9,TcCLB.479379.9,TcCLB.503895.19,TcCLB.504047.30,TcCLB.504153.90,TcCLB.506097.9,TcCLB.506205.10,TcCLB.506221.110,TcCLB.506503.80,TcCLB.506531.20,TcCLB.506811.10,TcCLB.506857.80,TcCLB.506937.40,TcCLB.507089.260,TcCLB.508831.4,TcCLB.508837.147,TcCLB.509149.80,TcCLB.509585.10,TcCLB.509769.148,TcCLB.510101.280,TcCLB.510431.200,TcCLB.510527.9,TcCLB.510533.1…	27.1	2.93	3.82	2.66142e-09	3.87902e-07	1.55161e-06
MF	GO:0004386	helicase activity	73	24	TcCLB.503643.10,TcCLB.504051.20,TcCLB.504247.20,TcCLB.505945.10,TcCLB.505965.70,TcCLB.506531.40,TcCLB.506697.40,TcCLB.506775.100,TcCLB.506775.90,TcCLB.507433.9,TcCLB.508567.80,TcCLB.508675.20,TcCLB.508805.10,TcCLB.509537.10,TcCLB.509769.70,TcCLB.510149.50,TcCLB.510609.110,TcCLB.510877.70,TcCLB.511075.30,TcCLB.511127.140,TcCLB.511133.4,TcCLB.511313.40,TcCLB.511315.9,TcCLB.511731.50,	32.9	3.55	4.96	1.51739e-08	1.86513e-07	4.47631e-06
CC	GO:0005875	microtubule associated complex	80	24	TcCLB.413605.10,TcCLB.426397.9,TcCLB.479379.9,TcCLB.504047.30,TcCLB.504153.90,TcCLB.506097.9,TcCLB.506205.10,TcCLB.506221.110,TcCLB.506503.80,TcCLB.506811.10,TcCLB.506937.40,TcCLB.508831.4,TcCLB.508837.147,TcCLB.509149.80,TcCLB.509585.10,TcCLB.509769.148,TcCLB.510101.280,TcCLB.510527.9,TcCLB.510533.10,TcCLB.510611.30,TcCLB.510613.20,TcCLB.511127.60,TcCLB.511215.70,TcCLB.511871.4,	30	3.24	4.34	1.11226e-07	2.79455e-06	2.23564e-05
BP	GO:0006281	DNA repair	77	24	TcCLB.503643.10,TcCLB.503755.10,TcCLB.503799.10,TcCLB.503801.9,TcCLB.504035.140,TcCLB.505945.10,TcCLB.506203.30,TcCLB.506287.209,TcCLB.506289.9,TcCLB.506519.51,TcCLB.506697.40,TcCLB.506775.100,TcCLB.506775.90,TcCLB.507009.120,TcCLB.508277.180,TcCLB.508567.80,TcCLB.508647.170,TcCLB.508675.20,TcCLB.509779.10,TcCLB.510149.50,TcCLB.510517.90,TcCLB.511075.30,TcCLB.511127.260,TcCLB.511133.4,	31.2	3.37	4.58	4.90563e-08	5.39731e-06	2.85998e-05
BP	GO:0006928	movement of cell or subcellular component	131	33	TcCLB.405165.19,TcCLB.413605.10,TcCLB.419469.14,TcCLB.426397.9,TcCLB.479379.9,TcCLB.503895.19,TcCLB.504047.30,TcCLB.504153.90,TcCLB.506097.9,TcCLB.506503.80,TcCLB.506811.10,TcCLB.506857.80,TcCLB.506937.40,TcCLB.507739.110,TcCLB.508179.30,TcCLB.508265.110,TcCLB.508831.4,TcCLB.508837.147,TcCLB.509149.80,TcCLB.509585.10,TcCLB.509769.148,TcCLB.510101.280,TcCLB.510527.9,TcCLB.510533.10,TcCLB.510611.30…	25.2	2.72	3.44	5.59116e-08	5.39731e-06	3.25964e-05
BP	GO:0006974	cellular response to DNA damage stimulus	78	24	TcCLB.503643.10,TcCLB.503755.10,TcCLB.503799.10,TcCLB.503801.9,TcCLB.504035.140,TcCLB.505945.10,TcCLB.506203.30,TcCLB.506287.209,TcCLB.506289.9,TcCLB.506519.51,TcCLB.506697.40,TcCLB.506775.100,TcCLB.506775.90,TcCLB.507009.120,TcCLB.508277.180,TcCLB.508567.80,TcCLB.508647.170,TcCLB.508675.20,TcCLB.509779.10,TcCLB.510149.50,TcCLB.510517.90,TcCLB.511075.30,TcCLB.511127.260,TcCLB.511133.4,	30.8	3.32	4.5	6.48048e-08	5.39731e-06	3.77812e-05
MF	GO:0008092	cytoskeletal protein binding	75	23	TcCLB.413605.10,TcCLB.419469.14,TcCLB.426397.9,TcCLB.503895.19,TcCLB.504047.30,TcCLB.506203.80,TcCLB.506503.80,TcCLB.506811.10,TcCLB.506857.80,TcCLB.507739.110,TcCLB.508837.147,TcCLB.509149.80,TcCLB.510101.280,TcCLB.510527.9,TcCLB.510611.30,TcCLB.510613.20,TcCLB.510773.70,TcCLB.511071.130,TcCLB.511127.60,TcCLB.511215.70,TcCLB.511253.20,TcCLB.511253.31,TcCLB.511361.10,	30.7	3.31	4.47	1.30898e-07	1.5446e-06	3.86149e-05
CC	GO:0005929	cilium	941	130	TcCLB.405179.10,TcCLB.413605.10,TcCLB.433273.10,TcCLB.441061.9,TcCLB.448567.9,TcCLB.462617.10,TcCLB.474341.9,TcCLB.479379.9,TcCLB.503485.20,TcCLB.503637.20,TcCLB.503811.70,TcCLB.503897.40,TcCLB.503909.84,TcCLB.504009.60,TcCLB.504047.70,TcCLB.504703.20,TcCLB.504867.50,TcCLB.505965.60,TcCLB.506097.9,TcCLB.506181.10,TcCLB.506181.110,TcCLB.506181.150,TcCLB.506203.120,TcCLB.506203.129,TcCLB.506203.90,…	13.8	1.49	1.73	4.36682e-07	7.97937e-06	8.77731e-05
CC	GO:0042995	cell projection	941	130	TcCLB.405179.10,TcCLB.413605.10,TcCLB.433273.10,TcCLB.441061.9,TcCLB.448567.9,TcCLB.462617.10,TcCLB.474341.9,TcCLB.479379.9,TcCLB.503485.20,TcCLB.503637.20,TcCLB.503811.70,TcCLB.503897.40,TcCLB.503909.84,TcCLB.504009.60,TcCLB.504047.70,TcCLB.504703.20,TcCLB.504867.50,TcCLB.505965.60,TcCLB.506097.9,TcCLB.506181.10,TcCLB.506181.110,TcCLB.506181.150,TcCLB.506203.120,TcCLB.506203.129,TcCLB.506203.90,…	13.8	1.49	1.73	4.36682e-07	7.97937e-06	8.77731e-05
CC	GO:0120025	plasma membrane bounded cell projection	941	130	TcCLB.405179.10,TcCLB.413605.10,TcCLB.433273.10,TcCLB.441061.9,TcCLB.448567.9,TcCLB.462617.10,TcCLB.474341.9,TcCLB.479379.9,TcCLB.503485.20,TcCLB.503637.20,TcCLB.503811.70,TcCLB.503897.40,TcCLB.503909.84,TcCLB.504009.60,TcCLB.504047.70,TcCLB.504703.20,TcCLB.504867.50,TcCLB.505965.60,TcCLB.506097.9,TcCLB.506181.10,TcCLB.506181.110,TcCLB.506181.150,TcCLB.506203.120,TcCLB.506203.129,TcCLB.506203.90,…	13.8	1.49	1.73	4.36682e-07	7.97937e-06	8.77731e-05
MF	GO:0008017	microtubule binding	62	20	TcCLB.413605.10,TcCLB.419469.14,TcCLB.426397.9,TcCLB.503895.19,TcCLB.504047.30,TcCLB.506503.80,TcCLB.506811.10,TcCLB.506857.80,TcCLB.508837.147,TcCLB.509149.80,TcCLB.510101.280,TcCLB.510527.9,TcCLB.510611.30,TcCLB.510613.20,TcCLB.510773.70,TcCLB.511127.60,TcCLB.511215.70,TcCLB.511253.20,TcCLB.511253.31,TcCLB.511361.10,	32.3	3.48	4.8	3.47531e-07	3.94314e-06	0.000102522
CC	GO:0098687	chromosomal region	22	11	TcCLB.503643.10,TcCLB.506401.160,TcCLB.506925.490,TcCLB.507603.70,TcCLB.507641.190,TcCLB.507817.30,TcCLB.509537.40,TcCLB.510055.70,TcCLB.510285.70,TcCLB.510593.40,TcCLB.511575.70,	50	5.4	9.97	1.069e-06	1.79058e-05	0.00021487
BP	GO:0032200	telomere organization	8	7	TcCLB.503643.10,TcCLB.505945.10,TcCLB.506775.100,TcCLB.506775.90,TcCLB.508567.80,TcCLB.510719.200,TcCLB.511133.4,	87.5	9.45	69.41	4.15886e-07	2.42461e-05	0.000242461
BP	GO:0000723	telomere maintenance	8	7	TcCLB.503643.10,TcCLB.505945.10,TcCLB.506775.100,TcCLB.506775.90,TcCLB.508567.80,TcCLB.510719.200,TcCLB.511133.4,	87.5	9.45	69.41	4.15886e-07	2.42461e-05	0.000242461
BP	GO:0060249	anatomical structure homeostasis	8	7	TcCLB.503643.10,TcCLB.505945.10,TcCLB.506775.100,TcCLB.506775.90,TcCLB.508567.80,TcCLB.510719.200,TcCLB.511133.4,	87.5	9.45	69.41	4.15886e-07	2.42461e-05	0.000242461
CC	GO:0044441	ciliary part	933	127	TcCLB.405179.10,TcCLB.413605.10,TcCLB.433273.10,TcCLB.441061.9,TcCLB.448567.9,TcCLB.462617.10,TcCLB.474341.9,TcCLB.479379.9,TcCLB.503485.20,TcCLB.503637.20,TcCLB.503811.70,TcCLB.503897.40,TcCLB.503909.84,TcCLB.504009.60,TcCLB.504047.70,TcCLB.504703.20,TcCLB.504867.50,TcCLB.505965.60,TcCLB.506097.9,TcCLB.506181.10,TcCLB.506181.110,TcCLB.506181.150,TcCLB.506203.120,TcCLB.506203.129,TcCLB.506203.90,…	13.6	1.47	1.69	1.42333e-06	1.90727e-05	0.00028609
CC	GO:0120038	plasma membrane bounded cell projection part	933	127	TcCLB.405179.10,TcCLB.413605.10,TcCLB.433273.10,TcCLB.441061.9,TcCLB.448567.9,TcCLB.462617.10,TcCLB.474341.9,TcCLB.479379.9,TcCLB.503485.20,TcCLB.503637.20,TcCLB.503811.70,TcCLB.503897.40,TcCLB.503909.84,TcCLB.504009.60,TcCLB.504047.70,TcCLB.504703.20,TcCLB.504867.50,TcCLB.505965.60,TcCLB.506097.9,TcCLB.506181.10,TcCLB.506181.110,TcCLB.506181.150,TcCLB.506203.120,TcCLB.506203.129,TcCLB.506203.90,…	13.6	1.47	1.69	1.42333e-06	1.90727e-05	0.00028609
CC	GO:0044463	cell projection part	933	127	TcCLB.405179.10,TcCLB.413605.10,TcCLB.433273.10,TcCLB.441061.9,TcCLB.448567.9,TcCLB.462617.10,TcCLB.474341.9,TcCLB.479379.9,TcCLB.503485.20,TcCLB.503637.20,TcCLB.503811.70,TcCLB.503897.40,TcCLB.503909.84,TcCLB.504009.60,TcCLB.504047.70,TcCLB.504703.20,TcCLB.504867.50,TcCLB.505965.60,TcCLB.506097.9,TcCLB.506181.10,TcCLB.506181.110,TcCLB.506181.150,TcCLB.506203.120,TcCLB.506203.129,TcCLB.506203.90,…	13.6	1.47	1.69	1.42333e-06	1.90727e-05	0.00028609
MF	GO:0015631	tubulin binding	66	20	TcCLB.413605.10,TcCLB.419469.14,TcCLB.426397.9,TcCLB.503895.19,TcCLB.504047.30,TcCLB.506503.80,TcCLB.506811.10,TcCLB.506857.80,TcCLB.508837.147,TcCLB.509149.80,TcCLB.510101.280,TcCLB.510527.9,TcCLB.510611.30,TcCLB.510613.20,TcCLB.510773.70,TcCLB.511127.60,TcCLB.511215.70,TcCLB.511253.20,TcCLB.511253.31,TcCLB.511361.10,	30.3	3.27	4.38	1.0756e-06	1.17519e-05	0.000317301
BP	GO:0033554	cellular response to stress	87	24	TcCLB.503643.10,TcCLB.503755.10,TcCLB.503799.10,TcCLB.503801.9,TcCLB.504035.140,TcCLB.505945.10,TcCLB.506203.30,TcCLB.506287.209,TcCLB.506289.9,TcCLB.506519.51,TcCLB.506697.40,TcCLB.506775.100,TcCLB.506775.90,TcCLB.507009.120,TcCLB.508277.180,TcCLB.508567.80,TcCLB.508647.170,TcCLB.508675.20,TcCLB.509779.10,TcCLB.510149.50,TcCLB.510517.90,TcCLB.511075.30,TcCLB.511127.260,TcCLB.511133.4,	27.6	2.98	3.85	6.28855e-07	3.33293e-05	0.000366622
CC	GO:0000776	kinetochore	19	10	TcCLB.506401.160,TcCLB.506925.490,TcCLB.507603.70,TcCLB.507641.190,TcCLB.507817.30,TcCLB.509537.40,TcCLB.510055.70,TcCLB.510285.70,TcCLB.510593.40,TcCLB.511575.70,	52.6	5.68	11.06	1.83689e-06	2.17185e-05	0.000369215
CC	GO:0000775	chromosome, centromeric region	19	10	TcCLB.506401.160,TcCLB.506925.490,TcCLB.507603.70,TcCLB.507641.190,TcCLB.507817.30,TcCLB.509537.40,TcCLB.510055.70,TcCLB.510285.70,TcCLB.510593.40,TcCLB.511575.70,	52.6	5.68	11.06	1.83689e-06	2.17185e-05	0.000369215
MF	GO:0070035	purine NTP-dependent helicase activity	67	20	TcCLB.503643.10,TcCLB.504051.20,TcCLB.504247.20,TcCLB.505965.70,TcCLB.506531.40,TcCLB.506697.40,TcCLB.506775.100,TcCLB.506775.90,TcCLB.507433.9,TcCLB.508567.80,TcCLB.509537.10,TcCLB.509769.70,TcCLB.510149.50,TcCLB.510609.110,TcCLB.510877.70,TcCLB.511075.30,TcCLB.511133.4,TcCLB.511313.40,TcCLB.511315.9,TcCLB.511731.50,	29.9	3.22	4.28	1.40293e-06	1.42712e-05	0.000413864
MF	GO:0008026	ATP-dependent helicase activity	67	20	TcCLB.503643.10,TcCLB.504051.20,TcCLB.504247.20,TcCLB.505965.70,TcCLB.506531.40,TcCLB.506697.40,TcCLB.506775.100,TcCLB.506775.90,TcCLB.507433.9,TcCLB.508567.80,TcCLB.509537.10,TcCLB.509769.70,TcCLB.510149.50,TcCLB.510609.110,TcCLB.510877.70,TcCLB.511075.30,TcCLB.511133.4,TcCLB.511313.40,TcCLB.511315.9,TcCLB.511731.50,	29.9	3.22	4.28	1.40293e-06	1.42712e-05	0.000413864
CC	GO:0005622	intracellular	4038	424	TcCLB.404001.4,TcCLB.405165.19,TcCLB.405179.10,TcCLB.413605.10,TcCLB.425851.9,TcCLB.426397.9,TcCLB.430605.10,TcCLB.433273.10,TcCLB.434259.10,TcCLB.441061.9,TcCLB.445281.9,TcCLB.448567.9,TcCLB.462617.10,TcCLB.463673.9,TcCLB.474341.9,TcCLB.475705.9,TcCLB.479379.9,TcCLB.482369.20,TcCLB.484311.10,TcCLB.503407.20,TcCLB.503453.70,TcCLB.503485.20,TcCLB.503487.40,TcCLB.503489.10,TcCLB.503595.10,TcCLB.503…	10.5	1.13	1.54	2.74797e-06	3.06857e-05	0.000552342
CC	GO:0044424	intracellular part	4026	422	TcCLB.404001.4,TcCLB.405165.19,TcCLB.405179.10,TcCLB.413605.10,TcCLB.425851.9,TcCLB.426397.9,TcCLB.430605.10,TcCLB.433273.10,TcCLB.434259.10,TcCLB.441061.9,TcCLB.445281.9,TcCLB.448567.9,TcCLB.462617.10,TcCLB.463673.9,TcCLB.474341.9,TcCLB.475705.9,TcCLB.479379.9,TcCLB.482369.20,TcCLB.484311.10,TcCLB.503407.20,TcCLB.503453.70,TcCLB.503485.20,TcCLB.503487.40,TcCLB.503489.10,TcCLB.503595.10,TcCLB.503…	10.5	1.13	1.52	4.18379e-06	4.39282e-05	0.000840942
CC	GO:0035869	ciliary transition zone	60	18	TcCLB.503811.70,TcCLB.504047.70,TcCLB.506203.90,TcCLB.506567.134,TcCLB.506605.174,TcCLB.506649.90,TcCLB.507811.90,TcCLB.508307.110,TcCLB.509233.120,TcCLB.510143.70,TcCLB.510515.50,TcCLB.510517.50,TcCLB.510531.60,TcCLB.510759.190,TcCLB.511041.50,TcCLB.511181.110,TcCLB.511467.20,TcCLB.511585.150,	30	3.24	4.3	4.37097e-06	4.39282e-05	0.000878564
CC	GO:0044422	organelle part	2072	241	TcCLB.404001.4,TcCLB.405165.19,TcCLB.405179.10,TcCLB.413605.10,TcCLB.426397.9,TcCLB.430605.10,TcCLB.433273.10,TcCLB.434259.10,TcCLB.441061.9,TcCLB.448567.9,TcCLB.462617.10,TcCLB.474341.9,TcCLB.479379.9,TcCLB.503453.70,TcCLB.503485.20,TcCLB.503637.20,TcCLB.503641.10,TcCLB.503643.10,TcCLB.503653.50,TcCLB.503677.29,TcCLB.503749.30,TcCLB.503811.70,TcCLB.503897.40,TcCLB.503899.40,TcCLB.503909.84,TcCLB…	11.6	1.26	1.49	4.88483e-06	4.67548e-05	0.000981851
MF	GO:0043167	ion binding	1061	139	TcCLB.404001.4,TcCLB.408437.29,TcCLB.413605.10,TcCLB.419469.14,TcCLB.426397.9,TcCLB.427247.10,TcCLB.448567.9,TcCLB.503489.10,TcCLB.503627.20,TcCLB.503653.50,TcCLB.503793.20,TcCLB.503799.4,TcCLB.503895.19,TcCLB.504035.140,TcCLB.504035.90,TcCLB.504047.30,TcCLB.504051.20,TcCLB.504125.90,TcCLB.504147.310,TcCLB.504153.90,TcCLB.504213.70,TcCLB.504247.20,TcCLB.504867.120,TcCLB.505965.70,TcCLB.505989.74,…	13.1	1.41	1.63	3.58503e-06	3.52528e-05	0.00105758
CC	GO:0043226	organelle	3127	339	TcCLB.404001.4,TcCLB.405165.19,TcCLB.405179.10,TcCLB.413605.10,TcCLB.426397.9,TcCLB.430605.10,TcCLB.433273.10,TcCLB.434259.10,TcCLB.441061.9,TcCLB.448567.9,TcCLB.462617.10,TcCLB.474341.9,TcCLB.479379.9,TcCLB.503407.20,TcCLB.503453.70,TcCLB.503485.20,TcCLB.503595.10,TcCLB.503627.20,TcCLB.503637.20,TcCLB.503641.10,TcCLB.503643.10,TcCLB.503653.50,TcCLB.503677.29,TcCLB.503749.30,TcCLB.503799.10,TcCLB…	10.8	1.17	1.45	1.08389e-05	9.9028e-05	0.00217862
MF	GO:0004003	ATP-dependent DNA helicase activity	14	8	TcCLB.503643.10,TcCLB.505965.70,TcCLB.506697.40,TcCLB.506775.100,TcCLB.506775.90,TcCLB.510149.50,TcCLB.511075.30,TcCLB.511133.4,	57.1	6.17	13.23	9.35921e-06	8.90635e-05	0.00276097
CC	GO:0005930	axoneme	218	40	TcCLB.405179.10,TcCLB.433273.10,TcCLB.441061.9,TcCLB.448567.9,TcCLB.462617.10,TcCLB.474341.9,TcCLB.479379.9,TcCLB.503909.84,TcCLB.504009.60,TcCLB.504867.50,TcCLB.506097.9,TcCLB.506181.10,TcCLB.506401.24,TcCLB.506493.90,TcCLB.506525.70,TcCLB.506633.20,TcCLB.506885.390,TcCLB.506937.40,TcCLB.508829.9,TcCLB.508831.4,TcCLB.509103.39,TcCLB.509171.100,TcCLB.509173.9,TcCLB.509453.90,TcCLB.509455.9,TcCLB.…	18.3	1.98	2.29	1.59763e-05	0.000139619	0.00321123
CC	GO:0044446	intracellular organelle part	1858	216	TcCLB.404001.4,TcCLB.405165.19,TcCLB.405179.10,TcCLB.413605.10,TcCLB.426397.9,TcCLB.430605.10,TcCLB.433273.10,TcCLB.434259.10,TcCLB.441061.9,TcCLB.448567.9,TcCLB.462617.10,TcCLB.474341.9,TcCLB.479379.9,TcCLB.503453.70,TcCLB.503485.20,TcCLB.503637.20,TcCLB.503641.10,TcCLB.503643.10,TcCLB.503653.50,TcCLB.503677.29,TcCLB.503749.30,TcCLB.503811.70,TcCLB.503897.40,TcCLB.503899.40,TcCLB.503909.84,TcCLB…	11.6	1.26	1.46	2.43726e-05	0.000204121	0.0048989
BP	GO:0006310	DNA recombination	18	9	TcCLB.503643.10,TcCLB.505945.10,TcCLB.506287.209,TcCLB.506289.9,TcCLB.506775.100,TcCLB.506775.90,TcCLB.507433.9,TcCLB.508567.80,TcCLB.511133.4,	50	5.4	9.94	1.0666e-05	0.000518188	0.00621826
MF	GO:0097159	organic cyclic compound binding	1337	163	TcCLB.404001.4,TcCLB.413605.10,TcCLB.419469.14,TcCLB.426397.9,TcCLB.427247.10,TcCLB.448567.9,TcCLB.503627.20,TcCLB.503643.10,TcCLB.503755.10,TcCLB.503799.10,TcCLB.503799.4,TcCLB.503801.9,TcCLB.503895.19,TcCLB.503899.40,TcCLB.504035.140,TcCLB.504035.90,TcCLB.504047.30,TcCLB.504051.20,TcCLB.504125.90,TcCLB.504147.310,TcCLB.504153.90,TcCLB.504247.20,TcCLB.504867.120,TcCLB.505965.70,TcCLB.505965.86,T…	12.2	1.32	1.5	3.23298e-05	0.000289009	0.0095373
MF	GO:1901363	heterocyclic compound binding	1337	163	TcCLB.404001.4,TcCLB.413605.10,TcCLB.419469.14,TcCLB.426397.9,TcCLB.427247.10,TcCLB.448567.9,TcCLB.503627.20,TcCLB.503643.10,TcCLB.503755.10,TcCLB.503799.10,TcCLB.503799.4,TcCLB.503801.9,TcCLB.503895.19,TcCLB.503899.40,TcCLB.504035.140,TcCLB.504035.90,TcCLB.504047.30,TcCLB.504051.20,TcCLB.504125.90,TcCLB.504147.310,TcCLB.504153.90,TcCLB.504247.20,TcCLB.504867.120,TcCLB.505965.70,TcCLB.505965.86,T…	12.2	1.32	1.5	3.23298e-05	0.000289009	0.0095373
CC	GO:0051286	cell tip	53	15	TcCLB.503595.10,TcCLB.503789.60,TcCLB.506203.80,TcCLB.506205.10,TcCLB.506351.9,TcCLB.506503.80,TcCLB.506863.80,TcCLB.507817.80,TcCLB.508347.159,TcCLB.508781.30,TcCLB.509145.10,TcCLB.510101.280,TcCLB.510613.20,TcCLB.511127.320,TcCLB.511181.60,	28.3	3.06	3.94	5.87807e-05	0.000472597	0.0118149
CC	GO:0005694	chromosome	87	20	TcCLB.503643.10,TcCLB.503749.30,TcCLB.503899.40,TcCLB.506401.160,TcCLB.506811.210,TcCLB.506925.490,TcCLB.506933.40,TcCLB.507603.70,TcCLB.507641.190,TcCLB.507817.30,TcCLB.507979.4,TcCLB.508647.140,TcCLB.508779.90,TcCLB.509151.50,TcCLB.509537.40,TcCLB.510055.70,TcCLB.510285.70,TcCLB.510593.40,TcCLB.511127.140,TcCLB.511575.70,	23	2.48	2.99	9.75924e-05	0.000754464	0.0196161
BP	GO:0006261	DNA-dependent DNA replication	30	11	TcCLB.505945.10,TcCLB.506147.180,TcCLB.506203.129,TcCLB.506227.80,TcCLB.506659.20,TcCLB.506775.100,TcCLB.506811.210,TcCLB.506933.40,TcCLB.508647.140,TcCLB.511127.140,TcCLB.511589.120,	36.7	3.96	5.76	4.14716e-05	0.00177687	0.024178
BP	GO:0006950	response to stress	109	24	TcCLB.503643.10,TcCLB.503755.10,TcCLB.503799.10,TcCLB.503801.9,TcCLB.504035.140,TcCLB.505945.10,TcCLB.506203.30,TcCLB.506287.209,TcCLB.506289.9,TcCLB.506519.51,TcCLB.506697.40,TcCLB.506775.100,TcCLB.506775.90,TcCLB.507009.120,TcCLB.508277.180,TcCLB.508567.80,TcCLB.508647.170,TcCLB.508675.20,TcCLB.509779.10,TcCLB.510149.50,TcCLB.510517.90,TcCLB.511075.30,TcCLB.511127.260,TcCLB.511133.4,	22	2.38	2.84	4.26693e-05	0.00177687	0.0248762
CC	GO:0044427	chromosomal part	82	19	TcCLB.503643.10,TcCLB.503899.40,TcCLB.506401.160,TcCLB.506811.210,TcCLB.506925.490,TcCLB.506933.40,TcCLB.507603.70,TcCLB.507641.190,TcCLB.507817.30,TcCLB.507979.4,TcCLB.508647.140,TcCLB.508779.90,TcCLB.509151.50,TcCLB.509537.40,TcCLB.510055.70,TcCLB.510285.70,TcCLB.510593.40,TcCLB.511127.140,TcCLB.511575.70,	23.2	2.5	3.02	0.000129734	0.0009658	0.0260766
BP	GO:0051716	cellular response to stimulus	169	32	TcCLB.503643.10,TcCLB.503755.10,TcCLB.503799.10,TcCLB.503801.9,TcCLB.504035.140,TcCLB.505945.10,TcCLB.506203.30,TcCLB.506287.209,TcCLB.506289.9,TcCLB.506367.180,TcCLB.506493.70,TcCLB.506519.51,TcCLB.506533.34,TcCLB.506697.20,TcCLB.506697.40,TcCLB.506775.100,TcCLB.506775.90,TcCLB.507009.120,TcCLB.508277.180,TcCLB.508567.80,TcCLB.508647.170,TcCLB.508675.20,TcCLB.509247.20,TcCLB.509779.10,TcCLB.5101…	18.9	2.04	2.36	6.03873e-05	0.00234705	0.0352058
MF	GO:0016887	ATPase activity	176	32	TcCLB.503643.10,TcCLB.504035.140,TcCLB.504051.20,TcCLB.504153.90,TcCLB.504247.20,TcCLB.505965.70,TcCLB.506097.9,TcCLB.506367.180,TcCLB.506531.40,TcCLB.506697.40,TcCLB.506775.100,TcCLB.506775.90,TcCLB.507105.70,TcCLB.507433.9,TcCLB.507807.10,TcCLB.508567.80,TcCLB.508831.4,TcCLB.509537.10,TcCLB.509585.10,TcCLB.509669.30,TcCLB.509769.70,TcCLB.510149.50,TcCLB.510533.10,TcCLB.510609.110,TcCLB.510877.7…	18.2	1.96	2.25	0.000135229	0.00117331	0.0398925
CC	GO:0043229	intracellular organelle	2934	312	TcCLB.404001.4,TcCLB.405165.19,TcCLB.405179.10,TcCLB.413605.10,TcCLB.426397.9,TcCLB.430605.10,TcCLB.433273.10,TcCLB.434259.10,TcCLB.441061.9,TcCLB.448567.9,TcCLB.462617.10,TcCLB.474341.9,TcCLB.479379.9,TcCLB.503407.20,TcCLB.503453.70,TcCLB.503485.20,TcCLB.503595.10,TcCLB.503627.20,TcCLB.503637.20,TcCLB.503641.10,TcCLB.503643.10,TcCLB.503653.50,TcCLB.503677.29,TcCLB.503749.30,TcCLB.503799.10,TcCLB…	10.6	1.15	1.35	0.000276087	0.00198191	0.0554935
BP	GO:0006260	DNA replication	57	15	TcCLB.505945.10,TcCLB.506147.180,TcCLB.506203.129,TcCLB.506227.80,TcCLB.506287.209,TcCLB.506289.9,TcCLB.506659.20,TcCLB.506775.100,TcCLB.506811.210,TcCLB.506933.40,TcCLB.508647.140,TcCLB.508647.170,TcCLB.509769.130,TcCLB.511127.140,TcCLB.511589.120,	26.3	2.84	3.57	0.000146178	0.00532635	0.0852217
MF	GO:0003677	DNA binding	180	31	TcCLB.503643.10,TcCLB.503755.10,TcCLB.503799.10,TcCLB.503801.9,TcCLB.503899.40,TcCLB.504035.140,TcCLB.505965.70,TcCLB.506147.180,TcCLB.506203.129,TcCLB.506203.30,TcCLB.506227.80,TcCLB.506519.110,TcCLB.506659.20,TcCLB.506697.40,TcCLB.506753.120,TcCLB.506933.40,TcCLB.507979.4,TcCLB.508277.180,TcCLB.508285.20,TcCLB.508647.140,TcCLB.508647.170,TcCLB.509011.20,TcCLB.509769.130,TcCLB.509779.10,TcCLB.51…	17.2	1.86	2.1	0.00046468	0.00391659	0.137081
CC	GO:0030286	dynein complex	29	9	TcCLB.479379.9,TcCLB.504153.90,TcCLB.506097.9,TcCLB.506937.40,TcCLB.508831.4,TcCLB.509585.10,TcCLB.509769.148,TcCLB.510533.10,TcCLB.511871.4,	31	3.35	4.46	0.000865533	0.00599904	0.173972
MF	GO:0008186	RNA-dependent ATPase activity	13	6	TcCLB.504247.20,TcCLB.509537.10,TcCLB.510877.70,TcCLB.511313.40,TcCLB.511315.9,TcCLB.511731.50,	46.2	4.98	8.48	0.000597657	0.0046397	0.176309
MF	GO:0003724	RNA helicase activity	13	6	TcCLB.504247.20,TcCLB.509537.10,TcCLB.510877.70,TcCLB.511313.40,TcCLB.511315.9,TcCLB.511731.50,	46.2	4.98	8.48	0.000597657	0.0046397	0.176309
MF	GO:0004004	ATP-dependent RNA helicase activity	13	6	TcCLB.504247.20,TcCLB.509537.10,TcCLB.510877.70,TcCLB.511313.40,TcCLB.511315.9,TcCLB.511731.50,	46.2	4.98	8.48	0.000597657	0.0046397	0.176309
CC	GO:0016459	myosin complex	14	6	TcCLB.504227.5,TcCLB.504867.120,TcCLB.507093.210,TcCLB.507739.110,TcCLB.507811.120,TcCLB.511215.20,	42.9	4.63	7.41	0.000964651	0.00646316	0.193895
MF	GO:0004672	protein kinase activity	214	34	TcCLB.427247.10,TcCLB.503627.20,TcCLB.503799.4,TcCLB.504125.90,TcCLB.506223.120,TcCLB.506401.110,TcCLB.506457.50,TcCLB.506465.30,TcCLB.506465.40,TcCLB.506493.70,TcCLB.506513.160,TcCLB.506519.60,TcCLB.506811.180,TcCLB.506825.180,TcCLB.506885.120,TcCLB.506925.180,TcCLB.506945.350,TcCLB.507837.20,TcCLB.508995.10,TcCLB.509167.190,TcCLB.509775.20,TcCLB.509895.40,TcCLB.510089.130,TcCLB.510141.4,TcCLB.5…	15.9	1.72	1.9	0.00112883	0.00853857	0.333004
MF	GO:0008094	DNA-dependent ATPase activity	25	8	TcCLB.503643.10,TcCLB.505965.70,TcCLB.506697.40,TcCLB.506775.100,TcCLB.506775.90,TcCLB.510149.50,TcCLB.511075.30,TcCLB.511133.4,	32	3.46	4.66	0.00134156	0.00989399	0.39576
CC	GO:0000228	nuclear chromosome	21	7	TcCLB.503643.10,TcCLB.503749.30,TcCLB.503899.40,TcCLB.506811.210,TcCLB.506933.40,TcCLB.508647.140,TcCLB.511127.140,	33.3	3.6	4.95	0.0020621	0.0133704	0.414482
BP	GO:0000726	non-recombinational repair	3	3	TcCLB.503643.10,TcCLB.503799.10,TcCLB.503801.9,	100	10.8	inf	0.000790378	0.0255995	0.46079
BP	GO:0006303	double-strand break repair via nonhomologous end joining	3	3	TcCLB.503643.10,TcCLB.503799.10,TcCLB.503801.9,	100	10.8	inf	0.000790378	0.0255995	0.46079
BP	GO:0050896	response to stimulus	203	33	TcCLB.503643.10,TcCLB.503749.30,TcCLB.503755.10,TcCLB.503799.10,TcCLB.503801.9,TcCLB.504035.140,TcCLB.505945.10,TcCLB.506203.30,TcCLB.506287.209,TcCLB.506289.9,TcCLB.506367.180,TcCLB.506493.70,TcCLB.506519.51,TcCLB.506533.34,TcCLB.506697.20,TcCLB.506697.40,TcCLB.506775.100,TcCLB.506775.90,TcCLB.507009.120,TcCLB.508277.180,TcCLB.508567.80,TcCLB.508647.170,TcCLB.508675.20,TcCLB.509247.20,TcCLB.5097…	16.3	1.76	1.96	0.000888767	0.0272696	0.518151
MF	GO:0004674	protein serine/threonine kinase activity	115	21	TcCLB.427247.10,TcCLB.503627.20,TcCLB.503799.4,TcCLB.504125.90,TcCLB.506223.120,TcCLB.506401.110,TcCLB.506457.50,TcCLB.506465.40,TcCLB.506493.70,TcCLB.506513.160,TcCLB.506825.180,TcCLB.506885.120,TcCLB.506945.350,TcCLB.510089.130,TcCLB.510141.4,TcCLB.510285.70,TcCLB.511127.320,TcCLB.511393.60,TcCLB.511395.60,TcCLB.511395.90,TcCLB.511751.170,	18.3	1.97	2.23	0.00176624	0.0127083	0.52104
BP	GO:0007051	spindle organization	6	4	TcCLB.506221.110,TcCLB.506811.10,TcCLB.507089.260,TcCLB.510533.10,	66.7	7.2	19.73	0.000938014	0.0272696	0.546862
BP	GO:0051276	chromosome organization	81	17	TcCLB.503643.10,TcCLB.505945.10,TcCLB.506227.160,TcCLB.506743.120,TcCLB.506775.100,TcCLB.506775.90,TcCLB.507979.4,TcCLB.508567.80,TcCLB.508779.90,TcCLB.509151.50,TcCLB.509203.60,TcCLB.510105.70,TcCLB.510719.200,TcCLB.511039.10,TcCLB.511133.4,TcCLB.511529.80,TcCLB.511589.120,	21	2.27	2.65	0.000982266	0.0272696	0.572661
CC	GO:1902911	protein kinase complex	4	3	TcCLB.507089.260,TcCLB.510149.50,TcCLB.511075.30,	75	8.1	29.54	0.00294296	0.0173981	0.591535
CC	GO:1902554	serine/threonine protein kinase complex	4	3	TcCLB.507089.260,TcCLB.510149.50,TcCLB.511075.30,	75	8.1	29.54	0.00294296	0.0173981	0.591535
CC	GO:0032133	chromosome passenger complex	4	3	TcCLB.506221.110,TcCLB.506811.10,TcCLB.509149.80,	75	8.1	29.54	0.00294296	0.0173981	0.591535
CC	GO:0005819	spindle	23	7	TcCLB.404001.4,TcCLB.430605.10,TcCLB.504047.30,TcCLB.506163.70,TcCLB.506221.110,TcCLB.506811.10,TcCLB.509149.80,	30.4	3.29	4.33	0.00369163	0.0212005	0.742017
CC	GO:0044451	nucleoplasm part	29	8	TcCLB.405165.19,TcCLB.506811.210,TcCLB.506933.40,TcCLB.508265.110,TcCLB.508647.140,TcCLB.510149.50,TcCLB.511075.30,TcCLB.511127.140,	27.6	2.98	3.77	0.0038205	0.0213311	0.76792
MF	GO:0016773	phosphotransferase activity, alcohol group as acceptor	260	38	TcCLB.427247.10,TcCLB.503627.20,TcCLB.503799.4,TcCLB.504125.90,TcCLB.506223.120,TcCLB.506401.110,TcCLB.506457.50,TcCLB.506465.30,TcCLB.506465.40,TcCLB.506493.70,TcCLB.506513.160,TcCLB.506519.60,TcCLB.506811.180,TcCLB.506825.180,TcCLB.506885.120,TcCLB.506925.180,TcCLB.506945.350,TcCLB.507531.19,TcCLB.507533.10,TcCLB.507837.20,TcCLB.508995.10,TcCLB.508997.20,TcCLB.509167.190,TcCLB.509775.20,TcCLB.5…	14.6	1.58	1.72	0.0028302	0.0198788	0.834908
MF	GO:0003690	double-stranded DNA binding	12	5	TcCLB.503643.10,TcCLB.503799.10,TcCLB.503801.9,TcCLB.504035.140,TcCLB.508277.180,	41.7	4.5	7.05	0.00305243	0.0206191	0.900468
MF	GO:0042623	ATPase activity, coupled	128	22	TcCLB.503643.10,TcCLB.504051.20,TcCLB.504247.20,TcCLB.505965.70,TcCLB.506531.40,TcCLB.506697.40,TcCLB.506775.100,TcCLB.506775.90,TcCLB.507105.70,TcCLB.507433.9,TcCLB.508567.80,TcCLB.509537.10,TcCLB.509769.70,TcCLB.510149.50,TcCLB.510609.110,TcCLB.510877.70,TcCLB.511075.30,TcCLB.511133.4,TcCLB.511313.40,TcCLB.511315.9,TcCLB.511559.70,TcCLB.511731.50,	17.2	1.86	2.07	0.00307539	0.0206191	0.907239
CC	GO:0044454	nuclear chromosome part	19	6	TcCLB.503643.10,TcCLB.503899.40,TcCLB.506811.210,TcCLB.506933.40,TcCLB.508647.140,TcCLB.511127.140,	31.6	3.41	4.56	0.0058311	0.0316771	1
CC	GO:0031261	DNA replication preinitiation complex	9	4	TcCLB.506811.210,TcCLB.506933.40,TcCLB.508647.140,TcCLB.511127.140,	44.4	4.8	7.89	0.00627856	0.0323588	1
CC	GO:0071162	CMG complex	9	4	TcCLB.506811.210,TcCLB.506933.40,TcCLB.508647.140,TcCLB.511127.140,	44.4	4.8	7.89	0.00627856	0.0323588	1
CC	GO:0051233	spindle midzone	2	2	TcCLB.506811.10,TcCLB.509149.80,	100	10.8	inf	0.00856175	0.0409741	1
CC	GO:0009343	biotin carboxylase complex	2	2	TcCLB.508369.50,TcCLB.510599.14,	100	10.8	inf	0.00856175	0.0409741	1
CC	GO:0009317	acetyl-CoA carboxylase complex	2	2	TcCLB.508369.50,TcCLB.510599.14,	100	10.8	inf	0.00856175	0.0409741	1
CC	GO:0005681	spliceosomal complex	10	4	TcCLB.509537.10,TcCLB.511313.40,TcCLB.511315.9,TcCLB.511731.50,	40	4.32	6.57	0.00970657	0.0453726	1
CC	GO:0031514	motile cilium	22	6	TcCLB.508837.80,TcCLB.509067.60,TcCLB.509537.50,TcCLB.510431.200,TcCLB.510749.50,TcCLB.510773.100,	27.3	2.95	3.7	0.0126253	0.0534513	1
CC	GO:0032155	cell division site part	6	3	TcCLB.509805.100,TcCLB.511133.30,TcCLB.511215.70,	50	5.4	9.84	0.0127645	0.0534513	1
CC	GO:0032153	cell division site	6	3	TcCLB.509805.100,TcCLB.511133.30,TcCLB.511215.70,	50	5.4	9.84	0.0127645	0.0534513	1
CC	GO:0032154	cleavage furrow	6	3	TcCLB.509805.100,TcCLB.511133.30,TcCLB.511215.70,	50	5.4	9.84	0.0127645	0.0534513	1
CC	GO:0005667	transcription factor complex	6	3	TcCLB.507093.180,TcCLB.510149.50,TcCLB.511075.30,	50	5.4	9.84	0.0127645	0.0534513	1
CC	GO:0005675	transcription factor TFIIH holo complex	3	2	TcCLB.510149.50,TcCLB.511075.30,	66.7	7.2	19.66	0.0241045	0.0897223	1
CC	GO:0032806	carboxy-terminal domain protein kinase complex	3	2	TcCLB.510149.50,TcCLB.511075.30,	66.7	7.2	19.66	0.0241045	0.0897223	1
CC	GO:0009288	bacterial-type flagellum	3	2	TcCLB.509649.50,TcCLB.511363.10,	66.7	7.2	19.66	0.0241045	0.0897223	1
CC	GO:0009425	bacterial-type flagellum basal body	3	2	TcCLB.509649.50,TcCLB.511363.10,	66.7	7.2	19.66	0.0241045	0.0897223	1
CC	GO:0036038	MKS complex	3	2	TcCLB.507811.90,TcCLB.511585.150,	66.7	7.2	19.66	0.0241045	0.0897223	1
CC	GO:0044461	bacterial-type flagellum part	3	2	TcCLB.509649.50,TcCLB.511363.10,	66.7	7.2	19.66	0.0241045	0.0897223	1
CC	GO:0005871	kinesin complex	14	4	TcCLB.506811.10,TcCLB.508837.147,TcCLB.510101.280,TcCLB.511215.70,	28.6	3.09	3.94	0.0343497	0.125533	1
CC	GO:0005634	nucleus	1384	146	TcCLB.404001.4,TcCLB.405165.19,TcCLB.430605.10,TcCLB.434259.10,TcCLB.503407.20,TcCLB.503627.20,TcCLB.503637.20,TcCLB.503641.10,TcCLB.503643.10,TcCLB.503653.50,TcCLB.503749.30,TcCLB.503799.10,TcCLB.503801.9,TcCLB.503899.40,TcCLB.504035.140,TcCLB.504047.30,TcCLB.504051.20,TcCLB.504089.14,TcCLB.504103.70,TcCLB.504247.20,TcCLB.505941.49,TcCLB.505943.10,TcCLB.505945.10,TcCLB.506147.180,TcCLB.506163.70…	10.5	1.14	1.21	0.0358115	0.128538	1
CC	GO:0016591	RNA polymerase II, holoenzyme	4	2	TcCLB.510149.50,TcCLB.511075.30,	50	5.4	9.83	0.045266	0.154211	1
CC	GO:0090575	RNA polymerase II transcription factor complex	4	2	TcCLB.510149.50,TcCLB.511075.30,	50	5.4	9.83	0.045266	0.154211	1
CC	GO:0000796	condensin complex	4	2	TcCLB.508779.90,TcCLB.509151.50,	50	5.4	9.83	0.045266	0.154211	1
CC	GO:0015629	actin cytoskeleton	29	6	TcCLB.504227.5,TcCLB.504867.120,TcCLB.507093.210,TcCLB.507739.110,TcCLB.507811.120,TcCLB.511215.20,	20.7	2.23	2.57	0.0463071	0.155129	1
MF	GO:0034061	DNA polymerase activity	18	6	TcCLB.506147.180,TcCLB.506227.80,TcCLB.506659.20,TcCLB.508647.170,TcCLB.509769.130,TcCLB.510719.200,	33.3	3.6	4.94	0.0043222	0.0283344	1
MF	GO:0016787	hydrolase activity	885	102	TcCLB.413605.10,TcCLB.419469.14,TcCLB.426397.9,TcCLB.479379.9,TcCLB.503407.20,TcCLB.503485.20,TcCLB.503489.10,TcCLB.503643.10,TcCLB.503653.50,TcCLB.503895.19,TcCLB.503909.84,TcCLB.504035.140,TcCLB.504035.90,TcCLB.504047.30,TcCLB.504051.20,TcCLB.504153.90,TcCLB.504227.5,TcCLB.504247.20,TcCLB.504867.120,TcCLB.505945.10,TcCLB.505965.70,TcCLB.506097.9,TcCLB.506205.10,TcCLB.506227.130,TcCLB.506227.80,…	11.5	1.24	1.33	0.00843879	0.0443108	1
MF	GO:0099094	ligand-gated cation channel activity	2	2	TcCLB.510507.60,TcCLB.510509.9,	100	10.8	inf	0.00856175	0.0443108	1
MF	GO:0099604	ligand-gated calcium channel activity	2	2	TcCLB.510507.60,TcCLB.510509.9,	100	10.8	inf	0.00856175	0.0443108	1
MF	GO:0004075	biotin carboxylase activity	2	2	TcCLB.508369.50,TcCLB.510599.14,	100	10.8	inf	0.00856175	0.0443108	1
MF	GO:0003989	acetyl-CoA carboxylase activity	2	2	TcCLB.508369.50,TcCLB.510599.14,	100	10.8	inf	0.00856175	0.0443108	1
MF	GO:0015276	ligand-gated ion channel activity	2	2	TcCLB.510507.60,TcCLB.510509.9,	100	10.8	inf	0.00856175	0.0443108	1
MF	GO:0004534	5'-3' exoribonuclease activity	2	2	TcCLB.506351.9,TcCLB.507817.80,	100	10.8	inf	0.00856175	0.0443108	1
MF	GO:0015278	calcium-release channel activity	2	2	TcCLB.510507.60,TcCLB.510509.9,	100	10.8	inf	0.00856175	0.0443108	1
MF	GO:0005262	calcium channel activity	2	2	TcCLB.510507.60,TcCLB.510509.9,	100	10.8	inf	0.00856175	0.0443108	1
MF	GO:0005220	inositol 1,4,5-trisphosphate-sensitive calcium-release channel activity	2	2	TcCLB.510507.60,TcCLB.510509.9,	100	10.8	inf	0.00856175	0.0443108	1
MF	GO:0022834	ligand-gated channel activity	2	2	TcCLB.510507.60,TcCLB.510509.9,	100	10.8	inf	0.00856175	0.0443108	1
MF	GO:0005217	intracellular ligand-gated ion channel activity	2	2	TcCLB.510507.60,TcCLB.510509.9,	100	10.8	inf	0.00856175	0.0443108	1
MF	GO:0052742	phosphatidylinositol kinase activity	10	4	TcCLB.506223.120,TcCLB.507531.19,TcCLB.507533.10,TcCLB.508997.20,	40	4.32	6.57	0.00970657	0.0493696	1
MF	GO:0016301	kinase activity	281	38	TcCLB.427247.10,TcCLB.503627.20,TcCLB.503799.4,TcCLB.504125.90,TcCLB.506223.120,TcCLB.506401.110,TcCLB.506457.50,TcCLB.506465.30,TcCLB.506465.40,TcCLB.506493.70,TcCLB.506513.160,TcCLB.506519.60,TcCLB.506811.180,TcCLB.506825.180,TcCLB.506885.120,TcCLB.506925.180,TcCLB.506945.350,TcCLB.507531.19,TcCLB.507533.10,TcCLB.507837.20,TcCLB.508995.10,TcCLB.508997.20,TcCLB.509167.190,TcCLB.509775.20,TcCLB.5…	13.5	1.46	1.57	0.0103897	0.0519486	1
MF	GO:0004198	calcium-dependent cysteine-type endopeptidase activity	22	6	TcCLB.503909.84,TcCLB.506227.130,TcCLB.506493.90,TcCLB.506563.190,TcCLB.509013.10,TcCLB.511441.10,	27.3	2.95	3.7	0.0126253	0.0620744	1
MF	GO:0016772	transferase activity, transferring phosphorus-containing groups	378	48	TcCLB.427247.10,TcCLB.503627.20,TcCLB.503799.4,TcCLB.504125.90,TcCLB.506147.180,TcCLB.506203.129,TcCLB.506223.120,TcCLB.506227.80,TcCLB.506401.110,TcCLB.506457.50,TcCLB.506465.30,TcCLB.506465.40,TcCLB.506493.70,TcCLB.506513.160,TcCLB.506519.60,TcCLB.506631.20,TcCLB.506659.20,TcCLB.506811.180,TcCLB.506825.180,TcCLB.506885.120,TcCLB.506925.180,TcCLB.506945.350,TcCLB.507531.19,TcCLB.507533.10,TcCLB.…	12.7	1.37	1.46	0.0136375	0.0659519	1
MF	GO:0003887	DNA-directed DNA polymerase activity	17	5	TcCLB.506147.180,TcCLB.506227.80,TcCLB.506659.20,TcCLB.508647.170,TcCLB.509769.130,	29.4	3.18	4.11	0.0161579	0.0768803	1
MF	GO:0008409	5'-3' exonuclease activity	3	2	TcCLB.506351.9,TcCLB.507817.80,	66.7	7.2	19.66	0.0241045	0.11287	1
MF	GO:0016885	ligase activity, forming carbon-carbon bonds	4	2	TcCLB.508369.50,TcCLB.510599.14,	50	5.4	9.83	0.045266	0.193529	1
MF	GO:0004430	1-phosphatidylinositol 4-kinase activity	4	2	TcCLB.507531.19,TcCLB.507533.10,	50	5.4	9.83	0.045266	0.193529	1
MF	GO:0005261	cation channel activity	4	2	TcCLB.510507.60,TcCLB.510509.9,	50	5.4	9.83	0.045266	0.193529	1
MF	GO:0016421	CoA carboxylase activity	4	2	TcCLB.508369.50,TcCLB.510599.14,	50	5.4	9.83	0.045266	0.193529	1
MF	GO:0043139	5'-3' DNA helicase activity	4	2	TcCLB.505945.10,TcCLB.511075.30,	50	5.4	9.83	0.045266	0.193529	1
MF	GO:0004402	histone acetyltransferase activity	4	2	TcCLB.506227.160,TcCLB.509203.60,	50	5.4	9.83	0.045266	0.193529	1
BP	GO:0006996	organelle organization	224	34	TcCLB.503485.20,TcCLB.503643.10,TcCLB.505945.10,TcCLB.505989.74,TcCLB.506203.129,TcCLB.506221.110,TcCLB.506227.160,TcCLB.506227.80,TcCLB.506367.60,TcCLB.506531.20,TcCLB.506631.20,TcCLB.506659.20,TcCLB.506743.120,TcCLB.506775.100,TcCLB.506775.90,TcCLB.506811.10,TcCLB.507089.260,TcCLB.507811.90,TcCLB.507979.4,TcCLB.508567.80,TcCLB.508779.90,TcCLB.508837.80,TcCLB.509151.50,TcCLB.509203.60,TcCLB.5101…	15.2	1.64	1.8	0.00248962	0.0641023	1
BP	GO:0006468	protein phosphorylation	199	31	TcCLB.427247.10,TcCLB.503627.20,TcCLB.503799.4,TcCLB.504125.90,TcCLB.506401.110,TcCLB.506457.50,TcCLB.506465.30,TcCLB.506465.40,TcCLB.506493.70,TcCLB.506513.160,TcCLB.506519.60,TcCLB.506811.180,TcCLB.506825.180,TcCLB.506885.120,TcCLB.506925.180,TcCLB.506945.350,TcCLB.507837.20,TcCLB.508995.10,TcCLB.509167.190,TcCLB.509775.20,TcCLB.509895.40,TcCLB.510089.130,TcCLB.510285.70,TcCLB.510741.70,TcCLB.5…	15.6	1.68	1.85	0.00252891	0.0641023	1
BP	GO:0051225	spindle assembly	4	3	TcCLB.506221.110,TcCLB.506811.10,TcCLB.507089.260,	75	8.1	29.54	0.00294296	0.0714894	1
BP	GO:0032042	mitochondrial DNA metabolic process	9	4	TcCLB.506203.129,TcCLB.506227.80,TcCLB.506659.20,TcCLB.506775.100,	44.4	4.8	7.89	0.00627856	0.13557	1
BP	GO:0006402	mRNA catabolic process	9	4	TcCLB.506351.9,TcCLB.506755.140,TcCLB.506863.80,TcCLB.507817.80,	44.4	4.8	7.89	0.00627856	0.13557	1
BP	GO:0006264	mitochondrial DNA replication	9	4	TcCLB.506203.129,TcCLB.506227.80,TcCLB.506659.20,TcCLB.506775.100,	44.4	4.8	7.89	0.00627856	0.13557	1
BP	GO:0006401	RNA catabolic process	14	5	TcCLB.506351.9,TcCLB.506755.140,TcCLB.506863.80,TcCLB.507817.80,TcCLB.510877.70,	35.7	3.86	5.48	0.0065989	0.137399	1
BP	GO:0090304	nucleic acid metabolic process	523	65	TcCLB.434259.10,TcCLB.503643.10,TcCLB.503755.10,TcCLB.503799.10,TcCLB.503801.9,TcCLB.504035.140,TcCLB.504247.20,TcCLB.505945.10,TcCLB.505965.86,TcCLB.506147.180,TcCLB.506203.129,TcCLB.506203.30,TcCLB.506227.80,TcCLB.506287.209,TcCLB.506289.9,TcCLB.506351.9,TcCLB.506503.120,TcCLB.506519.51,TcCLB.506531.40,TcCLB.506563.10,TcCLB.506625.249,TcCLB.506659.20,TcCLB.506697.40,TcCLB.506743.120,TcCLB.50675…	12.4	1.34	1.44	0.00719838	0.144712	1
BP	GO:0016310	phosphorylation	249	34	TcCLB.427247.10,TcCLB.503627.20,TcCLB.503799.4,TcCLB.504125.90,TcCLB.506401.110,TcCLB.506457.50,TcCLB.506465.30,TcCLB.506465.40,TcCLB.506493.70,TcCLB.506513.160,TcCLB.506519.60,TcCLB.506811.180,TcCLB.506825.180,TcCLB.506885.120,TcCLB.506925.180,TcCLB.506945.350,TcCLB.507531.19,TcCLB.507533.10,TcCLB.507837.20,TcCLB.508995.10,TcCLB.508997.20,TcCLB.509167.190,TcCLB.509775.20,TcCLB.509895.40,TcCLB.51…	13.7	1.47	1.58	0.0129625	0.251905	1
BP	GO:0006366	transcription by RNA polymerase II	11	4	TcCLB.434259.10,TcCLB.507979.4,TcCLB.510149.50,TcCLB.511075.30,	36.4	3.93	5.63	0.0141526	0.257843	1
BP	GO:0044786	cell cycle DNA replication	11	4	TcCLB.506811.210,TcCLB.506933.40,TcCLB.508647.140,TcCLB.511127.140,	36.4	3.93	5.63	0.0141526	0.257843	1
BP	GO:0022402	cell cycle process	50	10	TcCLB.506221.110,TcCLB.506811.10,TcCLB.506811.210,TcCLB.506933.40,TcCLB.507089.260,TcCLB.508647.140,TcCLB.509149.80,TcCLB.509151.50,TcCLB.510533.10,TcCLB.511127.140,	20	2.16	2.47	0.014709	0.25986	1
BP	GO:0006270	DNA replication initiation	12	4	TcCLB.506811.210,TcCLB.506933.40,TcCLB.508647.140,TcCLB.511127.140,	33.3	3.6	4.93	0.0197027	0.328649	1
BP	GO:0016043	cellular component organization	266	35	TcCLB.503485.20,TcCLB.503643.10,TcCLB.505945.10,TcCLB.505989.74,TcCLB.506203.129,TcCLB.506221.110,TcCLB.506227.160,TcCLB.506227.80,TcCLB.506367.60,TcCLB.506531.20,TcCLB.506631.20,TcCLB.506659.20,TcCLB.506743.120,TcCLB.506775.100,TcCLB.506775.90,TcCLB.506811.10,TcCLB.507089.260,TcCLB.507811.90,TcCLB.507979.4,TcCLB.508549.30,TcCLB.508567.80,TcCLB.508779.90,TcCLB.508837.80,TcCLB.509151.50,TcCLB.5092…	13.2	1.42	1.52	0.0200504	0.328649	1
BP	GO:0016573	histone acetylation	7	3	TcCLB.506227.160,TcCLB.506743.120,TcCLB.509203.60,	42.9	4.63	7.38	0.0208164	0.328649	1
BP	GO:0007049	cell cycle	68	12	TcCLB.506221.110,TcCLB.506513.160,TcCLB.506811.10,TcCLB.506811.210,TcCLB.506933.40,TcCLB.507089.260,TcCLB.508647.140,TcCLB.509149.80,TcCLB.509151.50,TcCLB.510533.10,TcCLB.511127.140,TcCLB.511127.320,	17.6	1.91	2.12	0.0208576	0.328649	1
BP	GO:0007052	mitotic spindle organization	3	2	TcCLB.507089.260,TcCLB.510533.10,	66.7	7.2	19.66	0.0241045	0.365549	1
BP	GO:0000278	mitotic cell cycle	32	7	TcCLB.506221.110,TcCLB.506811.10,TcCLB.507089.260,TcCLB.509149.80,TcCLB.509151.50,TcCLB.510533.10,TcCLB.511127.320,	21.9	2.36	2.76	0.0244536	0.365549	1
BP	GO:0000281	mitotic cytokinesis	13	4	TcCLB.506221.110,TcCLB.506811.10,TcCLB.507089.260,TcCLB.509149.80,	30.8	3.32	4.38	0.0264209	0.375693	1
BP	GO:0061640	cytoskeleton-dependent cytokinesis	13	4	TcCLB.506221.110,TcCLB.506811.10,TcCLB.507089.260,TcCLB.509149.80,	30.8	3.32	4.38	0.0264209	0.375693	1
BP	GO:0018393	internal peptidyl-lysine acetylation	8	3	TcCLB.506227.160,TcCLB.506743.120,TcCLB.509203.60,	37.5	4.05	5.9	0.0310494	0.402262	1
BP	GO:0006475	internal protein amino acid acetylation	8	3	TcCLB.506227.160,TcCLB.506743.120,TcCLB.509203.60,	37.5	4.05	5.9	0.0310494	0.402262	1
BP	GO:0006298	mismatch repair	8	3	TcCLB.504035.140,TcCLB.506519.51,TcCLB.508277.180,	37.5	4.05	5.9	0.0310494	0.402262	1
BP	GO:0018394	peptidyl-lysine acetylation	8	3	TcCLB.506227.160,TcCLB.506743.120,TcCLB.509203.60,	37.5	4.05	5.9	0.0310494	0.402262	1
BP	GO:0010629	negative regulation of gene expression	14	4	TcCLB.506351.9,TcCLB.506755.140,TcCLB.506863.80,TcCLB.507817.80,	28.6	3.09	3.94	0.0343497	0.435346	1
BP	GO:1903047	mitotic cell cycle process	28	6	TcCLB.506221.110,TcCLB.506811.10,TcCLB.507089.260,TcCLB.509149.80,TcCLB.509151.50,TcCLB.510533.10,	21.4	2.31	2.69	0.0397135	0.492617	1
BP	GO:0044260	cellular macromolecule metabolic process	900	98	TcCLB.427247.10,TcCLB.434259.10,TcCLB.503627.20,TcCLB.503643.10,TcCLB.503755.10,TcCLB.503799.10,TcCLB.503799.4,TcCLB.503801.9,TcCLB.504035.140,TcCLB.504035.90,TcCLB.504125.90,TcCLB.505945.10,TcCLB.506147.180,TcCLB.506203.129,TcCLB.506203.30,TcCLB.506227.160,TcCLB.506227.80,TcCLB.506287.209,TcCLB.506289.9,TcCLB.506351.9,TcCLB.506401.110,TcCLB.506457.50,TcCLB.506465.30,TcCLB.506465.40,TcCLB.506493.…	10.9	1.18	1.24	0.0414016	0.502857	1
BP	GO:0006473	protein acetylation	9	3	TcCLB.506227.160,TcCLB.506743.120,TcCLB.509203.60,	33.3	3.6	4.92	0.0434348	0.50645	1
BP	GO:0006302	double-strand break repair	9	3	TcCLB.503643.10,TcCLB.503799.10,TcCLB.503801.9,	33.3	3.6	4.92	0.0434348	0.50645	1
BP	GO:0006367	transcription initiation from RNA polymerase II promoter	4	2	TcCLB.507979.4,TcCLB.510149.50,	50	5.4	9.83	0.045266	0.517453	1

## Sheet: Prot G1
GO type	ID	Name	Bgd count	Result count	Result gene list	Pct of bgd	Fold enrichment	Odds ratio	P-value	Benjamini	Bonferroni
BP	GO:0010467	gene expression	545	38	TcCLB.503453.30,TcCLB.503453.40,TcCLB.504137.10,TcCLB.504147.120,TcCLB.505843.20,TcCLB.506655.20,TcCLB.506693.4,TcCLB.506797.120,TcCLB.506925.120,TcCLB.506925.130,TcCLB.506925.400,TcCLB.506943.114,TcCLB.506963.20,TcCLB.507083.10,TcCLB.507483.4,TcCLB.507641.80,TcCLB.507709.50,TcCLB.507831.90,TcCLB.507837.50,TcCLB.507941.20,TcCLB.507979.4,TcCLB.508717.40,TcCLB.508989.30,TcCLB.509103.10,TcCLB.509123…	7	2.62	3.24	1.96345e-08	7.40221e-06	7.40221e-06
BP	GO:0019722	calcium-mediated signaling	4	4	TcCLB.508949.4,TcCLB.511369.10,TcCLB.511369.20,TcCLB.511369.30,	100	37.51	inf	4.8792e-07	9.19729e-05	0.000183946
MF	GO:0003674	molecular function	3959	134	TcCLB.449247.4,TcCLB.503453.30,TcCLB.503453.40,TcCLB.503639.10,TcCLB.503885.90,TcCLB.503899.40,TcCLB.503899.80,TcCLB.503955.10,TcCLB.504137.10,TcCLB.504147.120,TcCLB.504153.10,TcCLB.504929.10,TcCLB.504929.15,TcCLB.505807.140,TcCLB.505843.20,TcCLB.505843.40,TcCLB.506147.9,TcCLB.506213.50,TcCLB.506359.60,TcCLB.506359.80,TcCLB.506367.30,TcCLB.506375.110,TcCLB.506399.10,TcCLB.506405.10,TcCLB.506495.9…	3.4	1.27	2.35	1.40027e-06	0.000287056	0.000287056
BP	GO:0006412	translation	256	22	TcCLB.503453.30,TcCLB.503453.40,TcCLB.504137.10,TcCLB.504147.120,TcCLB.505843.20,TcCLB.506655.20,TcCLB.506693.4,TcCLB.506925.120,TcCLB.506925.130,TcCLB.506963.20,TcCLB.507483.4,TcCLB.507709.50,TcCLB.507831.90,TcCLB.507837.50,TcCLB.509967.30,TcCLB.510719.160,TcCLB.510879.110,TcCLB.510879.120,TcCLB.511115.20,TcCLB.511139.20,TcCLB.511369.10,TcCLB.511369.20,	8.6	3.22	3.8	9.47462e-07	0.000101956	0.000357193
BP	GO:0043043	peptide biosynthetic process	258	22	TcCLB.503453.30,TcCLB.503453.40,TcCLB.504137.10,TcCLB.504147.120,TcCLB.505843.20,TcCLB.506655.20,TcCLB.506693.4,TcCLB.506925.120,TcCLB.506925.130,TcCLB.506963.20,TcCLB.507483.4,TcCLB.507709.50,TcCLB.507831.90,TcCLB.507837.50,TcCLB.509967.30,TcCLB.510719.160,TcCLB.510879.110,TcCLB.510879.120,TcCLB.511115.20,TcCLB.511139.20,TcCLB.511369.10,TcCLB.511369.20,	8.5	3.2	3.76	1.08176e-06	0.000101956	0.000407825
BP	GO:0006518	peptide metabolic process	265	22	TcCLB.503453.30,TcCLB.503453.40,TcCLB.504137.10,TcCLB.504147.120,TcCLB.505843.20,TcCLB.506655.20,TcCLB.506693.4,TcCLB.506925.120,TcCLB.506925.130,TcCLB.506963.20,TcCLB.507483.4,TcCLB.507709.50,TcCLB.507831.90,TcCLB.507837.50,TcCLB.509967.30,TcCLB.510719.160,TcCLB.510879.110,TcCLB.510879.120,TcCLB.511115.20,TcCLB.511139.20,TcCLB.511369.10,TcCLB.511369.20,	8.3	3.11	3.65	1.70117e-06	0.000128268	0.000641342
BP	GO:0043604	amide biosynthetic process	271	22	TcCLB.503453.30,TcCLB.503453.40,TcCLB.504137.10,TcCLB.504147.120,TcCLB.505843.20,TcCLB.506655.20,TcCLB.506693.4,TcCLB.506925.120,TcCLB.506925.130,TcCLB.506963.20,TcCLB.507483.4,TcCLB.507709.50,TcCLB.507831.90,TcCLB.507837.50,TcCLB.509967.30,TcCLB.510719.160,TcCLB.510879.110,TcCLB.510879.120,TcCLB.511115.20,TcCLB.511139.20,TcCLB.511369.10,TcCLB.511369.20,	8.1	3.05	3.56	2.47437e-06	0.000147948	0.000932836
BP	GO:0034641	cellular nitrogen compound metabolic process	907	47	TcCLB.503453.30,TcCLB.503453.40,TcCLB.503955.10,TcCLB.504137.10,TcCLB.504147.120,TcCLB.505843.20,TcCLB.506359.60,TcCLB.506567.120,TcCLB.506655.20,TcCLB.506693.4,TcCLB.506773.80,TcCLB.506797.120,TcCLB.506925.120,TcCLB.506925.130,TcCLB.506925.400,TcCLB.506943.114,TcCLB.506963.20,TcCLB.507083.10,TcCLB.507483.4,TcCLB.507641.80,TcCLB.507709.50,TcCLB.507831.110,TcCLB.507831.90,TcCLB.507837.50,TcCLB.507…	5.2	1.94	2.38	2.74704e-06	0.000147948	0.00103564
BP	GO:0043603	cellular amide metabolic process	282	22	TcCLB.503453.30,TcCLB.503453.40,TcCLB.504137.10,TcCLB.504147.120,TcCLB.505843.20,TcCLB.506655.20,TcCLB.506693.4,TcCLB.506925.120,TcCLB.506925.130,TcCLB.506963.20,TcCLB.507483.4,TcCLB.507709.50,TcCLB.507831.90,TcCLB.507837.50,TcCLB.509967.30,TcCLB.510719.160,TcCLB.510879.110,TcCLB.510879.120,TcCLB.511115.20,TcCLB.511139.20,TcCLB.511369.10,TcCLB.511369.20,	7.8	2.93	3.4	4.77174e-06	0.000224868	0.00179895
MF	GO:0005488	binding	2327	89	TcCLB.449247.4,TcCLB.503885.90,TcCLB.503899.40,TcCLB.503899.80,TcCLB.504137.10,TcCLB.504147.120,TcCLB.504929.10,TcCLB.505843.40,TcCLB.506147.9,TcCLB.506359.60,TcCLB.506495.9,TcCLB.506503.90,TcCLB.506567.120,TcCLB.506655.20,TcCLB.506691.64,TcCLB.506693.4,TcCLB.506739.190,TcCLB.506739.90,TcCLB.506773.80,TcCLB.506797.120,TcCLB.506887.50,TcCLB.506925.120,TcCLB.506925.130,TcCLB.506925.400,TcCLB.506927…	3.8	1.43	1.95	1.328e-05	0.0013612	0.0027224
MF	GO:0003735	structural constituent of ribosome	144	14	TcCLB.503453.30,TcCLB.503453.40,TcCLB.504147.120,TcCLB.505843.20,TcCLB.506655.20,TcCLB.506963.20,TcCLB.507483.4,TcCLB.507709.50,TcCLB.507831.90,TcCLB.507837.50,TcCLB.510719.160,TcCLB.510879.110,TcCLB.510879.120,TcCLB.511139.20,	9.7	3.65	4.2	2.58534e-05	0.00176665	0.00529994
BP	GO:0008150	biological process	3034	108	TcCLB.449247.4,TcCLB.503453.30,TcCLB.503453.40,TcCLB.503639.10,TcCLB.503955.10,TcCLB.504137.10,TcCLB.504147.120,TcCLB.504213.130,TcCLB.504929.10,TcCLB.505843.20,TcCLB.506147.150,TcCLB.506147.9,TcCLB.506213.50,TcCLB.506359.60,TcCLB.506359.80,TcCLB.506367.30,TcCLB.506375.110,TcCLB.506399.10,TcCLB.506405.10,TcCLB.506503.90,TcCLB.506551.10,TcCLB.506567.120,TcCLB.506633.90,TcCLB.506655.20,TcCLB.506691…	3.6	1.34	1.96	1.53245e-05	0.000604428	0.00577735
BP	GO:0019932	second-messenger-mediated signaling	7	4	TcCLB.508949.4,TcCLB.511369.10,TcCLB.511369.20,TcCLB.511369.30,	57.1	21.43	49.83	1.60326e-05	0.000604428	0.00604428
CC	GO:0005840	ribosome	240	18	TcCLB.407477.69,TcCLB.503453.30,TcCLB.503453.40,TcCLB.504147.120,TcCLB.504881.40,TcCLB.505843.20,TcCLB.506655.20,TcCLB.506963.20,TcCLB.507483.4,TcCLB.507709.50,TcCLB.507831.90,TcCLB.507837.50,TcCLB.507941.80,TcCLB.510719.160,TcCLB.510879.110,TcCLB.510879.120,TcCLB.511139.20,TcCLB.511715.80,	7.5	2.81	3.19	6.27127e-05	0.0119154	0.0119154
BP	GO:0043170	macromolecule metabolic process	1426	61	TcCLB.449247.4,TcCLB.503453.30,TcCLB.503453.40,TcCLB.503955.10,TcCLB.504137.10,TcCLB.504147.120,TcCLB.504929.10,TcCLB.505843.20,TcCLB.506567.120,TcCLB.506655.20,TcCLB.506693.4,TcCLB.506739.190,TcCLB.506773.80,TcCLB.506797.120,TcCLB.506925.120,TcCLB.506925.130,TcCLB.506925.400,TcCLB.506943.114,TcCLB.506963.20,TcCLB.507083.10,TcCLB.507389.70,TcCLB.507483.4,TcCLB.507641.80,TcCLB.507709.100,TcCLB.507…	4.3	1.6	1.99	3.28339e-05	0.00112531	0.0123784
BP	GO:0009059	macromolecule biosynthetic process	421	26	TcCLB.503453.30,TcCLB.503453.40,TcCLB.503955.10,TcCLB.504137.10,TcCLB.504147.120,TcCLB.505843.20,TcCLB.506655.20,TcCLB.506693.4,TcCLB.506925.120,TcCLB.506925.130,TcCLB.506963.20,TcCLB.507483.4,TcCLB.507709.50,TcCLB.507831.90,TcCLB.507837.50,TcCLB.507927.20,TcCLB.507979.4,TcCLB.509951.49,TcCLB.509967.30,TcCLB.510719.160,TcCLB.510879.110,TcCLB.510879.120,TcCLB.511115.20,TcCLB.511139.20,TcCLB.511369…	6.2	2.32	2.66	4.23845e-05	0.00133158	0.0159789
MF	GO:0005516	calmodulin binding	10	4	TcCLB.508949.4,TcCLB.511369.10,TcCLB.511369.20,TcCLB.511369.30,	40	15	24.91	9.03243e-05	0.00462912	0.0185165
MF	GO:0003746	translation elongation factor activity	43	7	TcCLB.506925.120,TcCLB.506925.130,TcCLB.508949.4,TcCLB.511115.20,TcCLB.511369.10,TcCLB.511369.20,TcCLB.511369.30,	16.3	6.11	7.36	0.000121215	0.00496981	0.0248491
BP	GO:0044238	primary metabolic process	1755	70	TcCLB.449247.4,TcCLB.503453.30,TcCLB.503453.40,TcCLB.503639.10,TcCLB.503955.10,TcCLB.504137.10,TcCLB.504147.120,TcCLB.504929.10,TcCLB.505843.20,TcCLB.506213.50,TcCLB.506359.60,TcCLB.506405.10,TcCLB.506567.120,TcCLB.506655.20,TcCLB.506693.4,TcCLB.506739.190,TcCLB.506773.80,TcCLB.506797.120,TcCLB.506925.120,TcCLB.506925.130,TcCLB.506925.400,TcCLB.506943.114,TcCLB.506963.20,TcCLB.507083.10,TcCLB.507…	4	1.5	1.88	6.70819e-05	0.00161953	0.0252899
BP	GO:0051806	entry into cell of other organism involved in symbiotic interaction	4	3	TcCLB.507711.100,TcCLB.507711.110,TcCLB.507711.90,	75	28.13	111.49	7.30293e-05	0.00161953	0.027532
BP	GO:0051828	entry into other organism involved in symbiotic interaction	4	3	TcCLB.507711.100,TcCLB.507711.110,TcCLB.507711.90,	75	28.13	111.49	7.30293e-05	0.00161953	0.027532
BP	GO:0044409	entry into host	4	3	TcCLB.507711.100,TcCLB.507711.110,TcCLB.507711.90,	75	28.13	111.49	7.30293e-05	0.00161953	0.027532
BP	GO:0030260	entry into host cell	4	3	TcCLB.507711.100,TcCLB.507711.110,TcCLB.507711.90,	75	28.13	111.49	7.30293e-05	0.00161953	0.027532
BP	GO:0034645	cellular macromolecule biosynthetic process	416	25	TcCLB.503453.30,TcCLB.503453.40,TcCLB.503955.10,TcCLB.504137.10,TcCLB.504147.120,TcCLB.505843.20,TcCLB.506655.20,TcCLB.506693.4,TcCLB.506925.120,TcCLB.506925.130,TcCLB.506963.20,TcCLB.507483.4,TcCLB.507709.50,TcCLB.507831.90,TcCLB.507837.50,TcCLB.507979.4,TcCLB.509951.49,TcCLB.509967.30,TcCLB.510719.160,TcCLB.510879.110,TcCLB.510879.120,TcCLB.511115.20,TcCLB.511139.20,TcCLB.511369.10,TcCLB.511369…	6	2.25	2.57	9.44852e-05	0.00197894	0.0356209
MF	GO:0043022	ribosome binding	5	3	TcCLB.506925.120,TcCLB.506925.130,TcCLB.509123.30,	60	22.51	55.73	0.00017899	0.00530775	0.036693
MF	GO:0005198	structural molecule activity	172	14	TcCLB.503453.30,TcCLB.503453.40,TcCLB.504147.120,TcCLB.505843.20,TcCLB.506655.20,TcCLB.506963.20,TcCLB.507483.4,TcCLB.507709.50,TcCLB.507831.90,TcCLB.507837.50,TcCLB.510719.160,TcCLB.510879.110,TcCLB.510879.120,TcCLB.511139.20,	8.1	3.05	3.44	0.00018124	0.00530775	0.0371543
BP	GO:0071704	organic substance metabolic process	1810	71	TcCLB.449247.4,TcCLB.503453.30,TcCLB.503453.40,TcCLB.503639.10,TcCLB.503955.10,TcCLB.504137.10,TcCLB.504147.120,TcCLB.504929.10,TcCLB.505843.20,TcCLB.506213.50,TcCLB.506359.60,TcCLB.506405.10,TcCLB.506567.120,TcCLB.506655.20,TcCLB.506693.4,TcCLB.506739.190,TcCLB.506773.80,TcCLB.506797.120,TcCLB.506925.120,TcCLB.506925.130,TcCLB.506925.400,TcCLB.506943.114,TcCLB.506943.4,TcCLB.506963.20,TcCLB.5070…	3.9	1.47	1.85	0.000101343	0.00201087	0.0382065
MF	GO:0003676	nucleic acid binding	686	34	TcCLB.449247.4,TcCLB.503899.40,TcCLB.503899.80,TcCLB.506567.120,TcCLB.506693.4,TcCLB.506739.90,TcCLB.506773.80,TcCLB.506797.120,TcCLB.506925.120,TcCLB.506925.130,TcCLB.506925.400,TcCLB.506943.114,TcCLB.507641.80,TcCLB.507831.110,TcCLB.507927.20,TcCLB.507979.4,TcCLB.508277.370,TcCLB.508717.40,TcCLB.508949.4,TcCLB.508989.30,TcCLB.509231.39,TcCLB.509443.20,TcCLB.509951.49,TcCLB.509967.30,TcCLB.51010…	5	1.86	2.13	0.000226858	0.00581324	0.0465059
BP	GO:0044267	cellular protein metabolic process	697	35	TcCLB.449247.4,TcCLB.503453.30,TcCLB.503453.40,TcCLB.504137.10,TcCLB.504147.120,TcCLB.504929.10,TcCLB.505843.20,TcCLB.506655.20,TcCLB.506693.4,TcCLB.506739.190,TcCLB.506925.120,TcCLB.506925.130,TcCLB.506963.20,TcCLB.507483.4,TcCLB.507709.100,TcCLB.507709.50,TcCLB.507831.90,TcCLB.507837.50,TcCLB.508541.225,TcCLB.508541.230,TcCLB.508541.240,TcCLB.509007.60,TcCLB.509103.10,TcCLB.509757.20,TcCLB.5099…	5	1.88	2.17	0.000138597	0.00261255	0.052251
MF	GO:0003723	RNA binding	395	23	TcCLB.503899.80,TcCLB.506567.120,TcCLB.506773.80,TcCLB.506797.120,TcCLB.506925.120,TcCLB.506925.130,TcCLB.506925.400,TcCLB.506943.114,TcCLB.507831.110,TcCLB.507927.20,TcCLB.508717.40,TcCLB.508949.4,TcCLB.508989.30,TcCLB.509231.39,TcCLB.510105.33,TcCLB.510311.60,TcCLB.510753.9,TcCLB.511115.20,TcCLB.511139.20,TcCLB.511369.10,TcCLB.511369.20,TcCLB.511369.30,TcCLB.511751.180,	5.8	2.18	2.46	0.000294211	0.00670148	0.0603133
BP	GO:0044271	cellular nitrogen compound biosynthetic process	434	25	TcCLB.503453.30,TcCLB.503453.40,TcCLB.504137.10,TcCLB.504147.120,TcCLB.505843.20,TcCLB.506655.20,TcCLB.506693.4,TcCLB.506925.120,TcCLB.506925.130,TcCLB.506963.20,TcCLB.507483.4,TcCLB.507709.50,TcCLB.507831.90,TcCLB.507837.50,TcCLB.507927.20,TcCLB.507979.4,TcCLB.509951.49,TcCLB.509967.30,TcCLB.510719.160,TcCLB.510879.110,TcCLB.510879.120,TcCLB.511115.20,TcCLB.511139.20,TcCLB.511369.10,TcCLB.511369…	5.8	2.16	2.45	0.000185412	0.00332859	0.0699004
CC	GO:1990904	ribonucleoprotein complex	302	19	TcCLB.407477.69,TcCLB.503453.30,TcCLB.503453.40,TcCLB.504147.120,TcCLB.504881.40,TcCLB.505843.20,TcCLB.506655.20,TcCLB.506963.20,TcCLB.507083.10,TcCLB.507483.4,TcCLB.507709.50,TcCLB.507831.90,TcCLB.507837.50,TcCLB.507941.80,TcCLB.510719.160,TcCLB.510879.110,TcCLB.510879.120,TcCLB.511139.20,TcCLB.511715.80,	6.3	2.36	2.63	0.000395329	0.0327024	0.0751124
BP	GO:0008152	metabolic process	1988	75	TcCLB.449247.4,TcCLB.503453.30,TcCLB.503453.40,TcCLB.503639.10,TcCLB.503955.10,TcCLB.504137.10,TcCLB.504147.120,TcCLB.504929.10,TcCLB.505843.20,TcCLB.506147.9,TcCLB.506213.50,TcCLB.506359.60,TcCLB.506367.30,TcCLB.506405.10,TcCLB.506567.120,TcCLB.506655.20,TcCLB.506693.4,TcCLB.506739.190,TcCLB.506773.80,TcCLB.506797.120,TcCLB.506925.120,TcCLB.506925.130,TcCLB.506925.400,TcCLB.506943.114,TcCLB.5069…	3.8	1.42	1.78	0.000215066	0.00363068	0.0810799
BP	GO:0006807	nitrogen compound metabolic process	1619	64	TcCLB.449247.4,TcCLB.503453.30,TcCLB.503453.40,TcCLB.503955.10,TcCLB.504137.10,TcCLB.504147.120,TcCLB.504929.10,TcCLB.505843.20,TcCLB.506359.60,TcCLB.506567.120,TcCLB.506655.20,TcCLB.506693.4,TcCLB.506739.190,TcCLB.506773.80,TcCLB.506797.120,TcCLB.506925.120,TcCLB.506925.130,TcCLB.506925.400,TcCLB.506943.114,TcCLB.506963.20,TcCLB.507083.10,TcCLB.507389.70,TcCLB.507483.4,TcCLB.507641.80,TcCLB.5077…	4	1.48	1.81	0.000230174	0.00363068	0.0867757
BP	GO:0044237	cellular metabolic process	1553	62	TcCLB.449247.4,TcCLB.503453.30,TcCLB.503453.40,TcCLB.503639.10,TcCLB.503955.10,TcCLB.504137.10,TcCLB.504147.120,TcCLB.504929.10,TcCLB.505843.20,TcCLB.506359.60,TcCLB.506567.120,TcCLB.506655.20,TcCLB.506693.4,TcCLB.506739.190,TcCLB.506773.80,TcCLB.506797.120,TcCLB.506925.120,TcCLB.506925.130,TcCLB.506925.400,TcCLB.506943.114,TcCLB.506943.4,TcCLB.506963.20,TcCLB.507083.10,TcCLB.507483.4,TcCLB.50764…	4	1.5	1.82	0.000231131	0.00363068	0.0871364
CC	GO:0022626	cytosolic ribosome	39	6	TcCLB.505843.20,TcCLB.507709.50,TcCLB.507837.50,TcCLB.510879.110,TcCLB.510879.120,TcCLB.511139.20,	15.4	5.77	6.85	0.000516353	0.0327024	0.0981071
MF	GO:0003924	GTPase activity	55	7	TcCLB.508949.4,TcCLB.509455.80,TcCLB.511115.20,TcCLB.511369.10,TcCLB.511369.15,TcCLB.511369.20,TcCLB.511369.5,	12.7	4.77	5.51	0.000583458	0.0102869	0.119609
MF	GO:0044877	protein-containing complex binding	7	3	TcCLB.506925.120,TcCLB.506925.130,TcCLB.509123.30,	42.9	16.08	27.86	0.000602161	0.0102869	0.123443
MF	GO:0043021	ribonucleoprotein complex binding	7	3	TcCLB.506925.120,TcCLB.506925.130,TcCLB.509123.30,	42.9	16.08	27.86	0.000602161	0.0102869	0.123443
MF	GO:0016872	intramolecular lyase activity	2	2	TcCLB.503639.10,TcCLB.510181.9,	100	37.51	inf	0.00070668	0.0103478	0.144869
MF	GO:0004512	inositol-3-phosphate synthase activity	2	2	TcCLB.503639.10,TcCLB.510181.9,	100	37.51	inf	0.00070668	0.0103478	0.144869
BP	GO:0016070	RNA metabolic process	392	22	TcCLB.504137.10,TcCLB.506567.120,TcCLB.506773.80,TcCLB.506797.120,TcCLB.506925.400,TcCLB.506943.114,TcCLB.507083.10,TcCLB.507641.80,TcCLB.507831.110,TcCLB.507927.20,TcCLB.507979.4,TcCLB.508717.40,TcCLB.508989.30,TcCLB.509103.10,TcCLB.509123.30,TcCLB.509443.20,TcCLB.509951.49,TcCLB.509967.30,TcCLB.510105.33,TcCLB.510123.50,TcCLB.510311.60,TcCLB.511751.180,	5.6	2.11	2.35	0.000666242	0.00832558	0.251173
CC	GO:0000313	organellar ribosome	121	10	TcCLB.407477.69,TcCLB.504881.40,TcCLB.505843.20,TcCLB.507709.50,TcCLB.507837.50,TcCLB.507941.80,TcCLB.510879.110,TcCLB.510879.120,TcCLB.511139.20,TcCLB.511715.80,	8.3	3.1	3.43	0.00137194	0.0524924	0.260668
CC	GO:0022625	cytosolic large ribosomal subunit	19	4	TcCLB.505843.20,TcCLB.507709.50,TcCLB.510879.110,TcCLB.510879.120,	21.1	7.9	9.95	0.00138138	0.0524924	0.262462
BP	GO:0009987	cellular process	2129	77	TcCLB.449247.4,TcCLB.503453.30,TcCLB.503453.40,TcCLB.503639.10,TcCLB.503955.10,TcCLB.504137.10,TcCLB.504147.120,TcCLB.504929.10,TcCLB.505843.20,TcCLB.506147.150,TcCLB.506359.60,TcCLB.506359.80,TcCLB.506375.110,TcCLB.506503.90,TcCLB.506567.120,TcCLB.506655.20,TcCLB.506693.4,TcCLB.506739.190,TcCLB.506773.80,TcCLB.506797.120,TcCLB.506925.120,TcCLB.506925.130,TcCLB.506925.400,TcCLB.506943.114,TcCLB.5…	3.6	1.36	1.68	0.000699432	0.00832558	0.263686
BP	GO:0043243	positive regulation of protein complex disassembly	2	2	TcCLB.506925.120,TcCLB.506925.130,	100	37.51	inf	0.00070668	0.00832558	0.266418
BP	GO:0006449	regulation of translational termination	2	2	TcCLB.506925.120,TcCLB.506925.130,	100	37.51	inf	0.00070668	0.00832558	0.266418
BP	GO:0006021	inositol biosynthetic process	2	2	TcCLB.503639.10,TcCLB.510181.9,	100	37.51	inf	0.00070668	0.00832558	0.266418
BP	GO:0045905	positive regulation of translational termination	2	2	TcCLB.506925.120,TcCLB.506925.130,	100	37.51	inf	0.00070668	0.00832558	0.266418
BP	GO:0006452	translational frameshifting	2	2	TcCLB.506925.120,TcCLB.506925.130,	100	37.51	inf	0.00070668	0.00832558	0.266418
BP	GO:0045901	positive regulation of translational elongation	2	2	TcCLB.506925.120,TcCLB.506925.130,	100	37.51	inf	0.00070668	0.00832558	0.266418
BP	GO:0044260	cellular macromolecule metabolic process	900	39	TcCLB.449247.4,TcCLB.503453.30,TcCLB.503453.40,TcCLB.503955.10,TcCLB.504137.10,TcCLB.504147.120,TcCLB.504929.10,TcCLB.505843.20,TcCLB.506655.20,TcCLB.506693.4,TcCLB.506739.190,TcCLB.506925.120,TcCLB.506925.130,TcCLB.506963.20,TcCLB.507483.4,TcCLB.507709.100,TcCLB.507709.50,TcCLB.507831.90,TcCLB.507837.50,TcCLB.507979.4,TcCLB.508277.370,TcCLB.508541.225,TcCLB.508541.230,TcCLB.508541.240,TcCLB.5090…	4.3	1.63	1.85	0.00113586	0.0129763	0.428218
CC	GO:0044445	cytosolic part	52	6	TcCLB.505843.20,TcCLB.507709.50,TcCLB.507837.50,TcCLB.510879.110,TcCLB.510879.120,TcCLB.511139.20,	11.5	4.33	4.9	0.00242134	0.0766759	0.460055
MF	GO:0017111	nucleoside-triphosphatase activity	325	18	TcCLB.506359.80,TcCLB.506375.110,TcCLB.506503.90,TcCLB.506739.90,TcCLB.507079.30,TcCLB.508277.370,TcCLB.508949.4,TcCLB.509455.80,TcCLB.510311.70,TcCLB.510609.110,TcCLB.510753.9,TcCLB.511115.20,TcCLB.511369.10,TcCLB.511369.15,TcCLB.511369.20,TcCLB.511369.5,TcCLB.511589.10,TcCLB.511751.144,	5.5	2.08	2.28	0.00242793	0.0260986	0.497726
BP	GO:0019538	protein metabolic process	938	40	TcCLB.449247.4,TcCLB.503453.30,TcCLB.503453.40,TcCLB.504137.10,TcCLB.504147.120,TcCLB.504929.10,TcCLB.505843.20,TcCLB.506655.20,TcCLB.506693.4,TcCLB.506739.190,TcCLB.506925.120,TcCLB.506925.130,TcCLB.506963.20,TcCLB.507389.70,TcCLB.507483.4,TcCLB.507709.100,TcCLB.507709.50,TcCLB.507831.90,TcCLB.507837.50,TcCLB.507941.20,TcCLB.508541.225,TcCLB.508541.230,TcCLB.508541.240,TcCLB.508555.50,TcCLB.5090…	4.3	1.6	1.82	0.00132184	0.0146569	0.498334
CC	GO:0000315	organellar large ribosomal subunit	72	7	TcCLB.407477.69,TcCLB.505843.20,TcCLB.507709.50,TcCLB.507941.80,TcCLB.510879.110,TcCLB.510879.120,TcCLB.511715.80,	9.7	3.65	4.06	0.00289961	0.0787036	0.550925
MF	GO:0005525	GTP binding	91	8	TcCLB.508949.4,TcCLB.509455.80,TcCLB.511115.20,TcCLB.511369.10,TcCLB.511369.15,TcCLB.511369.20,TcCLB.511369.30,TcCLB.511369.5,	8.8	3.3	3.64	0.00280082	0.0260986	0.574169
MF	GO:0001882	nucleoside binding	91	8	TcCLB.508949.4,TcCLB.509455.80,TcCLB.511115.20,TcCLB.511369.10,TcCLB.511369.15,TcCLB.511369.20,TcCLB.511369.30,TcCLB.511369.5,	8.8	3.3	3.64	0.00280082	0.0260986	0.574169
MF	GO:0032561	guanyl ribonucleotide binding	91	8	TcCLB.508949.4,TcCLB.509455.80,TcCLB.511115.20,TcCLB.511369.10,TcCLB.511369.15,TcCLB.511369.20,TcCLB.511369.30,TcCLB.511369.5,	8.8	3.3	3.64	0.00280082	0.0260986	0.574169
MF	GO:0032549	ribonucleoside binding	91	8	TcCLB.508949.4,TcCLB.509455.80,TcCLB.511115.20,TcCLB.511369.10,TcCLB.511369.15,TcCLB.511369.20,TcCLB.511369.30,TcCLB.511369.5,	8.8	3.3	3.64	0.00280082	0.0260986	0.574169
MF	GO:0032550	purine ribonucleoside binding	91	8	TcCLB.508949.4,TcCLB.509455.80,TcCLB.511115.20,TcCLB.511369.10,TcCLB.511369.15,TcCLB.511369.20,TcCLB.511369.30,TcCLB.511369.5,	8.8	3.3	3.64	0.00280082	0.0260986	0.574169
MF	GO:0001883	purine nucleoside binding	91	8	TcCLB.508949.4,TcCLB.509455.80,TcCLB.511115.20,TcCLB.511369.10,TcCLB.511369.15,TcCLB.511369.20,TcCLB.511369.30,TcCLB.511369.5,	8.8	3.3	3.64	0.00280082	0.0260986	0.574169
MF	GO:0019001	guanyl nucleotide binding	91	8	TcCLB.508949.4,TcCLB.509455.80,TcCLB.511115.20,TcCLB.511369.10,TcCLB.511369.15,TcCLB.511369.20,TcCLB.511369.30,TcCLB.511369.5,	8.8	3.3	3.64	0.00280082	0.0260986	0.574169
MF	GO:0008135	translation factor activity, RNA binding	74	7	TcCLB.506925.120,TcCLB.506925.130,TcCLB.508949.4,TcCLB.511115.20,TcCLB.511369.10,TcCLB.511369.20,TcCLB.511369.30,	9.5	3.55	3.94	0.00338827	0.0292095	0.694595
MF	GO:0016462	pyrophosphatase activity	336	18	TcCLB.506359.80,TcCLB.506375.110,TcCLB.506503.90,TcCLB.506739.90,TcCLB.507079.30,TcCLB.508277.370,TcCLB.508949.4,TcCLB.509455.80,TcCLB.510311.70,TcCLB.510609.110,TcCLB.510753.9,TcCLB.511115.20,TcCLB.511369.10,TcCLB.511369.15,TcCLB.511369.20,TcCLB.511369.5,TcCLB.511589.10,TcCLB.511751.144,	5.4	2.01	2.19	0.00347799	0.0292095	0.712987
MF	GO:0016818	hydrolase activity, acting on acid anhydrides, in phosphorus-containing anhydrides	337	18	TcCLB.506359.80,TcCLB.506375.110,TcCLB.506503.90,TcCLB.506739.90,TcCLB.507079.30,TcCLB.508277.370,TcCLB.508949.4,TcCLB.509455.80,TcCLB.510311.70,TcCLB.510609.110,TcCLB.510753.9,TcCLB.511115.20,TcCLB.511369.10,TcCLB.511369.15,TcCLB.511369.20,TcCLB.511369.5,TcCLB.511589.10,TcCLB.511751.144,	5.3	2	2.19	0.00358981	0.0292095	0.735912
BP	GO:1901566	organonitrogen compound biosynthetic process	426	22	TcCLB.503453.30,TcCLB.503453.40,TcCLB.504137.10,TcCLB.504147.120,TcCLB.505843.20,TcCLB.506655.20,TcCLB.506693.4,TcCLB.506925.120,TcCLB.506925.130,TcCLB.506963.20,TcCLB.507483.4,TcCLB.507709.50,TcCLB.507831.90,TcCLB.507837.50,TcCLB.509967.30,TcCLB.510719.160,TcCLB.510879.110,TcCLB.510879.120,TcCLB.511115.20,TcCLB.511139.20,TcCLB.511369.10,TcCLB.511369.20,	5.2	1.94	2.14	0.00197817	0.0196303	0.745769
MF	GO:0016817	hydrolase activity, acting on acid anhydrides	338	18	TcCLB.506359.80,TcCLB.506375.110,TcCLB.506503.90,TcCLB.506739.90,TcCLB.507079.30,TcCLB.508277.370,TcCLB.508949.4,TcCLB.509455.80,TcCLB.510311.70,TcCLB.510609.110,TcCLB.510753.9,TcCLB.511115.20,TcCLB.511369.10,TcCLB.511369.15,TcCLB.511369.20,TcCLB.511369.5,TcCLB.511589.10,TcCLB.511751.144,	5.3	2	2.18	0.00370462	0.0292095	0.759446
BP	GO:0051247	positive regulation of protein metabolic process	3	2	TcCLB.506925.120,TcCLB.506925.130,	66.7	25.01	73.88	0.00208279	0.0196303	0.785214
BP	GO:0006448	regulation of translational elongation	3	2	TcCLB.506925.120,TcCLB.506925.130,	66.7	25.01	73.88	0.00208279	0.0196303	0.785214
BP	GO:0032270	positive regulation of cellular protein metabolic process	3	2	TcCLB.506925.120,TcCLB.506925.130,	66.7	25.01	73.88	0.00208279	0.0196303	0.785214
BP	GO:0045727	positive regulation of translation	3	2	TcCLB.506925.120,TcCLB.506925.130,	66.7	25.01	73.88	0.00208279	0.0196303	0.785214
BP	GO:0034250	positive regulation of cellular amide metabolic process	3	2	TcCLB.506925.120,TcCLB.506925.130,	66.7	25.01	73.88	0.00208279	0.0196303	0.785214
CC	GO:0044391	ribosomal subunit	150	10	TcCLB.407477.69,TcCLB.504881.40,TcCLB.505843.20,TcCLB.507709.50,TcCLB.507837.50,TcCLB.507941.80,TcCLB.510879.110,TcCLB.510879.120,TcCLB.511139.20,TcCLB.511715.80,	6.7	2.5	2.71	0.00654842	0.13427	1
CC	GO:0005622	intracellular	4038	123	TcCLB.407477.69,TcCLB.449247.4,TcCLB.503453.30,TcCLB.503453.40,TcCLB.503641.19,TcCLB.503885.90,TcCLB.503899.40,TcCLB.503955.10,TcCLB.504117.9,TcCLB.504147.120,TcCLB.504149.90,TcCLB.504881.40,TcCLB.504929.10,TcCLB.504929.15,TcCLB.505843.20,TcCLB.505843.40,TcCLB.506147.150,TcCLB.506359.60,TcCLB.506359.80,TcCLB.506367.30,TcCLB.506375.110,TcCLB.506375.90,TcCLB.506399.10,TcCLB.506503.90,TcCLB.506533.7…	3	1.14	1.54	0.00717005	0.13427	1
CC	GO:0015934	large ribosomal subunit	87	7	TcCLB.407477.69,TcCLB.505843.20,TcCLB.507709.50,TcCLB.507941.80,TcCLB.510879.110,TcCLB.510879.120,TcCLB.511715.80,	8	3.02	3.29	0.00824873	0.13427	1
CC	GO:0032991	protein-containing complex	880	35	TcCLB.407477.69,TcCLB.503453.30,TcCLB.503453.40,TcCLB.503899.40,TcCLB.504147.120,TcCLB.504881.40,TcCLB.505843.20,TcCLB.506359.80,TcCLB.506375.110,TcCLB.506399.10,TcCLB.506503.90,TcCLB.506655.20,TcCLB.506963.20,TcCLB.507079.30,TcCLB.507083.10,TcCLB.507483.4,TcCLB.507709.100,TcCLB.507709.50,TcCLB.507831.90,TcCLB.507837.50,TcCLB.507941.80,TcCLB.507979.4,TcCLB.509067.40,TcCLB.509103.10,TcCLB.509455.8…	4	1.49	1.65	0.00865326	0.13427	1
CC	GO:0044446	intracellular organelle part	1858	64	TcCLB.407477.69,TcCLB.449247.4,TcCLB.503641.19,TcCLB.503885.90,TcCLB.503899.40,TcCLB.504117.9,TcCLB.504149.90,TcCLB.504881.40,TcCLB.504929.10,TcCLB.504929.15,TcCLB.505843.20,TcCLB.506359.60,TcCLB.506359.80,TcCLB.506375.110,TcCLB.506399.10,TcCLB.506503.90,TcCLB.506567.120,TcCLB.506635.44,TcCLB.506691.64,TcCLB.506775.40,TcCLB.506797.120,TcCLB.506825.60,TcCLB.506943.114,TcCLB.507009.10,TcCLB.507011.…	3.4	1.29	1.49	0.00944919	0.13427	1
CC	GO:0044444	cytoplasmic part	2037	69	TcCLB.407477.69,TcCLB.449247.4,TcCLB.503453.30,TcCLB.503453.40,TcCLB.503641.19,TcCLB.503955.10,TcCLB.504147.120,TcCLB.504149.90,TcCLB.504881.40,TcCLB.504929.10,TcCLB.504929.15,TcCLB.505843.20,TcCLB.505843.40,TcCLB.506359.60,TcCLB.506359.80,TcCLB.506367.30,TcCLB.506375.110,TcCLB.506399.10,TcCLB.506551.10,TcCLB.506567.120,TcCLB.506635.44,TcCLB.506655.20,TcCLB.506691.64,TcCLB.506775.40,TcCLB.506825.…	3.4	1.27	1.47	0.0098164	0.13427	1
CC	GO:0044424	intracellular part	4026	122	TcCLB.407477.69,TcCLB.449247.4,TcCLB.503453.30,TcCLB.503453.40,TcCLB.503641.19,TcCLB.503885.90,TcCLB.503899.40,TcCLB.503955.10,TcCLB.504117.9,TcCLB.504147.120,TcCLB.504149.90,TcCLB.504881.40,TcCLB.504929.10,TcCLB.504929.15,TcCLB.505843.20,TcCLB.505843.40,TcCLB.506147.150,TcCLB.506359.60,TcCLB.506359.80,TcCLB.506367.30,TcCLB.506375.110,TcCLB.506375.90,TcCLB.506399.10,TcCLB.506503.90,TcCLB.506533.7…	3	1.14	1.51	0.00989354	0.13427	1
CC	GO:0044422	organelle part	2072	69	TcCLB.407477.69,TcCLB.449247.4,TcCLB.503641.19,TcCLB.503885.90,TcCLB.503899.40,TcCLB.504117.9,TcCLB.504149.90,TcCLB.504881.40,TcCLB.504929.10,TcCLB.504929.15,TcCLB.505843.20,TcCLB.506359.60,TcCLB.506359.80,TcCLB.506375.110,TcCLB.506399.10,TcCLB.506503.90,TcCLB.506567.120,TcCLB.506635.44,TcCLB.506691.64,TcCLB.506775.40,TcCLB.506797.120,TcCLB.506825.60,TcCLB.506943.114,TcCLB.507009.10,TcCLB.507011.…	3.3	1.25	1.44	0.0148341	0.166651	1
CC	GO:0046860	glycosome membrane	8	2	TcCLB.503641.19,TcCLB.507009.10,	25	9.38	12.3	0.0178009	0.166651	1
CC	GO:0043226	organelle	3127	97	TcCLB.407477.69,TcCLB.449247.4,TcCLB.503453.30,TcCLB.503453.40,TcCLB.503641.19,TcCLB.503885.90,TcCLB.503899.40,TcCLB.503955.10,TcCLB.504117.9,TcCLB.504147.120,TcCLB.504149.90,TcCLB.504881.40,TcCLB.504929.10,TcCLB.504929.15,TcCLB.505843.20,TcCLB.505843.40,TcCLB.506359.60,TcCLB.506359.80,TcCLB.506375.110,TcCLB.506399.10,TcCLB.506503.90,TcCLB.506533.70,TcCLB.506551.10,TcCLB.506567.120,TcCLB.506635.4…	3.1	1.16	1.4	0.0201748	0.166651	1
CC	GO:0031903	microbody membrane	9	2	TcCLB.503641.19,TcCLB.507009.10,	22.2	8.34	10.54	0.0224899	0.166651	1
CC	GO:0044439	peroxisomal part	9	2	TcCLB.503641.19,TcCLB.507009.10,	22.2	8.34	10.54	0.0224899	0.166651	1
CC	GO:0005778	peroxisomal membrane	9	2	TcCLB.503641.19,TcCLB.507009.10,	22.2	8.34	10.54	0.0224899	0.166651	1
CC	GO:0044438	microbody part	9	2	TcCLB.503641.19,TcCLB.507009.10,	22.2	8.34	10.54	0.0224899	0.166651	1
CC	GO:0044429	mitochondrial part	472	20	TcCLB.407477.69,TcCLB.504881.40,TcCLB.506567.120,TcCLB.506691.64,TcCLB.506825.60,TcCLB.507011.170,TcCLB.507927.20,TcCLB.507941.80,TcCLB.508209.100,TcCLB.508209.120,TcCLB.508209.90,TcCLB.508277.370,TcCLB.509067.40,TcCLB.509123.30,TcCLB.509443.20,TcCLB.509455.114,TcCLB.510311.60,TcCLB.510507.20,TcCLB.511715.80,TcCLB.511733.100,	4.2	1.59	1.7	0.0254103	0.166651	1
CC	GO:0097708	intracellular vesicle	134	8	TcCLB.504147.120,TcCLB.506399.10,TcCLB.506551.10,TcCLB.507009.10,TcCLB.507927.20,TcCLB.508209.100,TcCLB.508209.120,TcCLB.511575.100,	6	2.24	2.38	0.0262945	0.166651	1
CC	GO:0031410	cytoplasmic vesicle	134	8	TcCLB.504147.120,TcCLB.506399.10,TcCLB.506551.10,TcCLB.507009.10,TcCLB.507927.20,TcCLB.508209.100,TcCLB.508209.120,TcCLB.511575.100,	6	2.24	2.38	0.0262945	0.166651	1
CC	GO:0005737	cytoplasm	3193	98	TcCLB.407477.69,TcCLB.449247.4,TcCLB.503453.30,TcCLB.503453.40,TcCLB.503641.19,TcCLB.503955.10,TcCLB.504147.120,TcCLB.504149.90,TcCLB.504881.40,TcCLB.504929.10,TcCLB.504929.15,TcCLB.505843.20,TcCLB.505843.40,TcCLB.506147.150,TcCLB.506359.60,TcCLB.506359.80,TcCLB.506367.30,TcCLB.506375.110,TcCLB.506375.90,TcCLB.506399.10,TcCLB.506551.10,TcCLB.506567.120,TcCLB.506635.44,TcCLB.506655.20,TcCLB.506691…	3.1	1.15	1.37	0.026647	0.166651	1
CC	GO:0000974	Prp19 complex	1	1	TcCLB.509103.10,	100	37.51	inf	0.0266604	0.166651	1
CC	GO:0000219	obsolete vacuolar hydrogen-transporting ATPase	1	1	TcCLB.506375.110,	100	37.51	inf	0.0266604	0.166651	1
CC	GO:0030688	preribosome, small subunit precursor	1	1	TcCLB.507083.10,	100	37.51	inf	0.0266604	0.166651	1
CC	GO:0043229	intracellular organelle	2934	91	TcCLB.407477.69,TcCLB.449247.4,TcCLB.503453.30,TcCLB.503453.40,TcCLB.503641.19,TcCLB.503885.90,TcCLB.503899.40,TcCLB.503955.10,TcCLB.504117.9,TcCLB.504147.120,TcCLB.504149.90,TcCLB.504881.40,TcCLB.504929.10,TcCLB.504929.15,TcCLB.505843.20,TcCLB.505843.40,TcCLB.506359.60,TcCLB.506359.80,TcCLB.506375.110,TcCLB.506399.10,TcCLB.506503.90,TcCLB.506533.70,TcCLB.506551.10,TcCLB.506567.120,TcCLB.506635.4…	3.1	1.16	1.37	0.0275873	0.166651	1
CC	GO:0031982	vesicle	136	8	TcCLB.504147.120,TcCLB.506399.10,TcCLB.506551.10,TcCLB.507009.10,TcCLB.507927.20,TcCLB.508209.100,TcCLB.508209.120,TcCLB.511575.100,	5.9	2.21	2.35	0.0284106	0.166651	1
CC	GO:0031974	membrane-enclosed lumen	859	32	TcCLB.407477.69,TcCLB.449247.4,TcCLB.503885.90,TcCLB.503899.40,TcCLB.504117.9,TcCLB.504881.40,TcCLB.504929.10,TcCLB.504929.15,TcCLB.506359.60,TcCLB.506691.64,TcCLB.506797.120,TcCLB.506943.114,TcCLB.507257.130,TcCLB.507927.20,TcCLB.507927.30,TcCLB.507941.80,TcCLB.507979.4,TcCLB.508209.100,TcCLB.508209.120,TcCLB.508209.90,TcCLB.508541.230,TcCLB.508541.240,TcCLB.508675.29,TcCLB.508717.40,TcCLB.50872…	3.7	1.4	1.51	0.0289447	0.166651	1
CC	GO:0070013	intracellular organelle lumen	859	32	TcCLB.407477.69,TcCLB.449247.4,TcCLB.503885.90,TcCLB.503899.40,TcCLB.504117.9,TcCLB.504881.40,TcCLB.504929.10,TcCLB.504929.15,TcCLB.506359.60,TcCLB.506691.64,TcCLB.506797.120,TcCLB.506943.114,TcCLB.507257.130,TcCLB.507927.20,TcCLB.507927.30,TcCLB.507941.80,TcCLB.507979.4,TcCLB.508209.100,TcCLB.508209.120,TcCLB.508209.90,TcCLB.508541.230,TcCLB.508541.240,TcCLB.508675.29,TcCLB.508717.40,TcCLB.50872…	3.7	1.4	1.51	0.0289447	0.166651	1
CC	GO:0043233	organelle lumen	859	32	TcCLB.407477.69,TcCLB.449247.4,TcCLB.503885.90,TcCLB.503899.40,TcCLB.504117.9,TcCLB.504881.40,TcCLB.504929.10,TcCLB.504929.15,TcCLB.506359.60,TcCLB.506691.64,TcCLB.506797.120,TcCLB.506943.114,TcCLB.507257.130,TcCLB.507927.20,TcCLB.507927.30,TcCLB.507941.80,TcCLB.507979.4,TcCLB.508209.100,TcCLB.508209.120,TcCLB.508209.90,TcCLB.508541.230,TcCLB.508541.240,TcCLB.508675.29,TcCLB.508717.40,TcCLB.50872…	3.7	1.4	1.51	0.0289447	0.166651	1
CC	GO:0005773	vacuole	117	7	TcCLB.504147.120,TcCLB.506375.110,TcCLB.506551.10,TcCLB.507009.10,TcCLB.507927.20,TcCLB.508209.100,TcCLB.508209.120,	6	2.24	2.38	0.0362279	0.20245	1
CC	GO:1904949	ATPase complex	13	2	TcCLB.503899.40,TcCLB.507079.30,	15.4	5.77	6.71	0.0454525	0.238016	1
CC	GO:0071944	cell periphery	99	6	TcCLB.507079.30,TcCLB.507447.19,TcCLB.507711.100,TcCLB.507711.110,TcCLB.507711.90,TcCLB.511333.4,	6.1	2.27	2.41	0.0481697	0.238016	1
MF	GO:1901363	heterocyclic compound binding	1337	50	TcCLB.449247.4,TcCLB.503899.40,TcCLB.503899.80,TcCLB.504137.10,TcCLB.504929.10,TcCLB.506147.9,TcCLB.506503.90,TcCLB.506567.120,TcCLB.506693.4,TcCLB.506739.190,TcCLB.506739.90,TcCLB.506773.80,TcCLB.506797.120,TcCLB.506925.120,TcCLB.506925.130,TcCLB.506925.400,TcCLB.506943.114,TcCLB.507079.30,TcCLB.507641.80,TcCLB.507831.110,TcCLB.507927.20,TcCLB.507979.4,TcCLB.508277.370,TcCLB.508541.225,TcCLB.508…	3.7	1.4	1.59	0.00522263	0.0382371	1
MF	GO:0097159	organic cyclic compound binding	1337	50	TcCLB.449247.4,TcCLB.503899.40,TcCLB.503899.80,TcCLB.504137.10,TcCLB.504929.10,TcCLB.506147.9,TcCLB.506503.90,TcCLB.506567.120,TcCLB.506693.4,TcCLB.506739.190,TcCLB.506739.90,TcCLB.506773.80,TcCLB.506797.120,TcCLB.506925.120,TcCLB.506925.130,TcCLB.506925.400,TcCLB.506943.114,TcCLB.507079.30,TcCLB.507641.80,TcCLB.507831.110,TcCLB.507927.20,TcCLB.507979.4,TcCLB.508277.370,TcCLB.508541.225,TcCLB.508…	3.7	1.4	1.59	0.00522263	0.0382371	1
MF	GO:0016853	isomerase activity	82	7	TcCLB.503639.10,TcCLB.506405.10,TcCLB.506773.80,TcCLB.508277.370,TcCLB.510181.9,TcCLB.510311.60,TcCLB.511751.180,	8.5	3.2	3.51	0.00599438	0.0413756	1
MF	GO:0016866	intramolecular transferase activity	28	4	TcCLB.506405.10,TcCLB.506773.80,TcCLB.510311.60,TcCLB.511751.180,	14.3	5.36	6.21	0.00605496	0.0413756	1
MF	GO:0005515	protein binding	771	32	TcCLB.503885.90,TcCLB.505843.40,TcCLB.506503.90,TcCLB.506655.20,TcCLB.506887.50,TcCLB.506927.20,TcCLB.506947.20,TcCLB.507099.40,TcCLB.507447.19,TcCLB.507483.4,TcCLB.507709.100,TcCLB.507809.110,TcCLB.507941.60,TcCLB.507979.4,TcCLB.508127.5,TcCLB.508209.100,TcCLB.508209.120,TcCLB.508209.90,TcCLB.508949.4,TcCLB.509103.10,TcCLB.509151.10,TcCLB.509231.39,TcCLB.509805.30,TcCLB.510257.120,TcCLB.510431.8…	4.2	1.56	1.72	0.00660775	0.0436964	1
MF	GO:0004842	ubiquitin-protein transferase activity	29	4	TcCLB.507099.40,TcCLB.509103.10,TcCLB.509965.250,TcCLB.511179.160,	13.8	5.17	5.96	0.00688025	0.0440766	1
MF	GO:0019787	ubiquitin-like protein transferase activity	31	4	TcCLB.507099.40,TcCLB.509103.10,TcCLB.509965.250,TcCLB.511179.160,	12.9	4.84	5.52	0.00874668	0.0543355	1
MF	GO:0043167	ion binding	1061	39	TcCLB.504137.10,TcCLB.504147.120,TcCLB.504929.10,TcCLB.506147.9,TcCLB.506359.60,TcCLB.506495.9,TcCLB.506503.90,TcCLB.506691.64,TcCLB.506739.190,TcCLB.506739.90,TcCLB.507079.30,TcCLB.507389.70,TcCLB.507797.9,TcCLB.508277.370,TcCLB.508541.225,TcCLB.508541.230,TcCLB.508541.240,TcCLB.508949.4,TcCLB.509007.60,TcCLB.509231.39,TcCLB.509443.20,TcCLB.509455.80,TcCLB.509967.30,TcCLB.510297.10,TcCLB.510311.…	3.7	1.38	1.51	0.0193459	0.115709	1
MF	GO:0009982	pseudouridine synthase activity	22	3	TcCLB.506773.80,TcCLB.510311.60,TcCLB.511751.180,	13.6	5.11	5.85	0.0197551	0.115709	1
MF	GO:0061659	ubiquitin-like protein ligase activity	1	1	TcCLB.509965.250,	100	37.51	inf	0.0266604	0.118812	1
MF	GO:0061630	ubiquitin protein ligase activity	1	1	TcCLB.509965.250,	100	37.51	inf	0.0266604	0.118812	1
MF	GO:0051748	UTP-monosaccharide-1-phosphate uridylyltransferase activity	1	1	TcCLB.506359.60,	100	37.51	inf	0.0266604	0.118812	1
MF	GO:0045290	D-arabinose 1-dehydrogenase [NAD(P)+] activity	1	1	TcCLB.506213.50,	100	37.51	inf	0.0266604	0.118812	1
MF	GO:0003983	UTP:glucose-1-phosphate uridylyltransferase activity	1	1	TcCLB.506359.60,	100	37.51	inf	0.0266604	0.118812	1
MF	GO:0003988	acetyl-CoA C-acyltransferase activity	1	1	TcCLB.510507.20,	100	37.51	inf	0.0266604	0.118812	1
MF	GO:0004462	lactoylglutathione lyase activity	1	1	TcCLB.510743.70,	100	37.51	inf	0.0266604	0.118812	1
MF	GO:0034450	ubiquitin-ubiquitin ligase activity	1	1	TcCLB.509965.250,	100	37.51	inf	0.0266604	0.118812	1
MF	GO:0004822	isoleucine-tRNA ligase activity	1	1	TcCLB.504137.10,	100	37.51	inf	0.0266604	0.118812	1
MF	GO:0008601	protein phosphatase type 2A regulator activity	1	1	TcCLB.507709.100,	100	37.51	inf	0.0266604	0.118812	1
MF	GO:0004029	aldehyde dehydrogenase (NAD) activity	1	1	TcCLB.506943.4,	100	37.51	inf	0.0266604	0.118812	1
MF	GO:0032553	ribonucleotide binding	674	26	TcCLB.504137.10,TcCLB.504929.10,TcCLB.506147.9,TcCLB.506503.90,TcCLB.506739.190,TcCLB.506739.90,TcCLB.507079.30,TcCLB.508277.370,TcCLB.508541.225,TcCLB.508541.230,TcCLB.508541.240,TcCLB.508949.4,TcCLB.509007.60,TcCLB.509455.80,TcCLB.509967.30,TcCLB.510311.70,TcCLB.510609.110,TcCLB.510753.9,TcCLB.511115.20,TcCLB.511369.10,TcCLB.511369.15,TcCLB.511369.20,TcCLB.511369.30,TcCLB.511369.5,TcCLB.511751.…	3.9	1.45	1.55	0.03311	0.141407	1
MF	GO:0097367	carbohydrate derivative binding	674	26	TcCLB.504137.10,TcCLB.504929.10,TcCLB.506147.9,TcCLB.506503.90,TcCLB.506739.190,TcCLB.506739.90,TcCLB.507079.30,TcCLB.508277.370,TcCLB.508541.225,TcCLB.508541.230,TcCLB.508541.240,TcCLB.508949.4,TcCLB.509007.60,TcCLB.509455.80,TcCLB.509967.30,TcCLB.510311.70,TcCLB.510609.110,TcCLB.510753.9,TcCLB.511115.20,TcCLB.511369.10,TcCLB.511369.15,TcCLB.511369.20,TcCLB.511369.30,TcCLB.511369.5,TcCLB.511751.…	3.9	1.45	1.55	0.03311	0.141407	1
MF	GO:0035639	purine ribonucleoside triphosphate binding	657	25	TcCLB.504137.10,TcCLB.504929.10,TcCLB.506503.90,TcCLB.506739.190,TcCLB.506739.90,TcCLB.507079.30,TcCLB.508277.370,TcCLB.508541.225,TcCLB.508541.230,TcCLB.508541.240,TcCLB.508949.4,TcCLB.509007.60,TcCLB.509455.80,TcCLB.509967.30,TcCLB.510311.70,TcCLB.510609.110,TcCLB.510753.9,TcCLB.511115.20,TcCLB.511369.10,TcCLB.511369.15,TcCLB.511369.20,TcCLB.511369.30,TcCLB.511369.5,TcCLB.511751.144,TcCLB.51175…	3.8	1.43	1.52	0.0419227	0.175391	1
MF	GO:0016887	ATPase activity	176	9	TcCLB.506375.110,TcCLB.506739.90,TcCLB.507079.30,TcCLB.508277.370,TcCLB.510311.70,TcCLB.510609.110,TcCLB.510753.9,TcCLB.511589.10,TcCLB.511751.144,	5.1	1.92	2.02	0.0450427	0.182811	1
MF	GO:0032555	purine ribonucleotide binding	666	25	TcCLB.504137.10,TcCLB.504929.10,TcCLB.506503.90,TcCLB.506739.190,TcCLB.506739.90,TcCLB.507079.30,TcCLB.508277.370,TcCLB.508541.225,TcCLB.508541.230,TcCLB.508541.240,TcCLB.508949.4,TcCLB.509007.60,TcCLB.509455.80,TcCLB.509967.30,TcCLB.510311.70,TcCLB.510609.110,TcCLB.510753.9,TcCLB.511115.20,TcCLB.511369.10,TcCLB.511369.15,TcCLB.511369.20,TcCLB.511369.30,TcCLB.511369.5,TcCLB.511751.144,TcCLB.51175…	3.8	1.41	1.5	0.0480536	0.182811	1
MF	GO:0017076	purine nucleotide binding	668	25	TcCLB.504137.10,TcCLB.504929.10,TcCLB.506503.90,TcCLB.506739.190,TcCLB.506739.90,TcCLB.507079.30,TcCLB.508277.370,TcCLB.508541.225,TcCLB.508541.230,TcCLB.508541.240,TcCLB.508949.4,TcCLB.509007.60,TcCLB.509455.80,TcCLB.509967.30,TcCLB.510311.70,TcCLB.510609.110,TcCLB.510753.9,TcCLB.511115.20,TcCLB.511369.10,TcCLB.511369.15,TcCLB.511369.20,TcCLB.511369.30,TcCLB.511369.5,TcCLB.511751.144,TcCLB.51175…	3.7	1.4	1.49	0.0495014	0.182811	1
BP	GO:0044249	cellular biosynthetic process	620	28	TcCLB.503453.30,TcCLB.503453.40,TcCLB.503639.10,TcCLB.503955.10,TcCLB.504137.10,TcCLB.504147.120,TcCLB.505843.20,TcCLB.506655.20,TcCLB.506693.4,TcCLB.506925.120,TcCLB.506925.130,TcCLB.506963.20,TcCLB.507483.4,TcCLB.507709.50,TcCLB.507831.90,TcCLB.507837.50,TcCLB.507927.20,TcCLB.507979.4,TcCLB.509951.49,TcCLB.509967.30,TcCLB.510181.9,TcCLB.510719.160,TcCLB.510879.110,TcCLB.510879.120,TcCLB.511115.…	4.5	1.69	1.87	0.00355298	0.0326701	1
BP	GO:0034637	cellular carbohydrate biosynthetic process	4	2	TcCLB.503639.10,TcCLB.510181.9,	50	18.75	36.93	0.00409256	0.0367356	1
BP	GO:0006417	regulation of translation	13	3	TcCLB.506925.120,TcCLB.506925.130,TcCLB.511469.70,	23.1	8.66	11.13	0.00437236	0.0374632	1
BP	GO:0034248	regulation of cellular amide metabolic process	13	3	TcCLB.506925.120,TcCLB.506925.130,TcCLB.511469.70,	23.1	8.66	11.13	0.00437236	0.0374632	1
BP	GO:1901576	organic substance biosynthetic process	631	28	TcCLB.503453.30,TcCLB.503453.40,TcCLB.503639.10,TcCLB.503955.10,TcCLB.504137.10,TcCLB.504147.120,TcCLB.505843.20,TcCLB.506655.20,TcCLB.506693.4,TcCLB.506925.120,TcCLB.506925.130,TcCLB.506963.20,TcCLB.507483.4,TcCLB.507709.50,TcCLB.507831.90,TcCLB.507837.50,TcCLB.507927.20,TcCLB.507979.4,TcCLB.509951.49,TcCLB.509967.30,TcCLB.510181.9,TcCLB.510719.160,TcCLB.510879.110,TcCLB.510879.120,TcCLB.511115.…	4.4	1.66	1.83	0.00455188	0.0381346	1
BP	GO:0006396	RNA processing	218	13	TcCLB.506797.120,TcCLB.506925.400,TcCLB.506943.114,TcCLB.507083.10,TcCLB.507641.80,TcCLB.508717.40,TcCLB.508989.30,TcCLB.509103.10,TcCLB.509123.30,TcCLB.509443.20,TcCLB.510105.33,TcCLB.510123.50,TcCLB.511751.180,	6	2.24	2.42	0.00527307	0.0432163	1
BP	GO:0090304	nucleic acid metabolic process	523	24	TcCLB.503955.10,TcCLB.504137.10,TcCLB.506567.120,TcCLB.506773.80,TcCLB.506797.120,TcCLB.506925.400,TcCLB.506943.114,TcCLB.507083.10,TcCLB.507641.80,TcCLB.507831.110,TcCLB.507927.20,TcCLB.507979.4,TcCLB.508277.370,TcCLB.508717.40,TcCLB.508989.30,TcCLB.509103.10,TcCLB.509123.30,TcCLB.509443.20,TcCLB.509951.49,TcCLB.509967.30,TcCLB.510105.33,TcCLB.510123.50,TcCLB.510311.60,TcCLB.511751.180,	4.6	1.72	1.88	0.00575219	0.0461399	1
BP	GO:0009058	biosynthetic process	647	28	TcCLB.503453.30,TcCLB.503453.40,TcCLB.503639.10,TcCLB.503955.10,TcCLB.504137.10,TcCLB.504147.120,TcCLB.505843.20,TcCLB.506655.20,TcCLB.506693.4,TcCLB.506925.120,TcCLB.506925.130,TcCLB.506963.20,TcCLB.507483.4,TcCLB.507709.50,TcCLB.507831.90,TcCLB.507837.50,TcCLB.507927.20,TcCLB.507979.4,TcCLB.509951.49,TcCLB.509967.30,TcCLB.510181.9,TcCLB.510719.160,TcCLB.510879.110,TcCLB.510879.120,TcCLB.511115.…	4.3	1.62	1.78	0.00642258	0.0495393	1
BP	GO:0006414	translational elongation	45	5	TcCLB.506925.120,TcCLB.506925.130,TcCLB.511115.20,TcCLB.511369.10,TcCLB.511369.20,	11.1	4.17	4.67	0.00654871	0.0495393	1
BP	GO:0016567	protein ubiquitination	5	2	TcCLB.509103.10,TcCLB.509965.250,	40	15	24.62	0.00670161	0.0495393	1
BP	GO:0006020	inositol metabolic process	5	2	TcCLB.503639.10,TcCLB.510181.9,	40	15	24.62	0.00670161	0.0495393	1
BP	GO:0048869	cellular developmental process	6	2	TcCLB.509231.39,TcCLB.511469.70,	33.3	12.5	18.46	0.00987693	0.0689556	1
BP	GO:0046173	polyol biosynthetic process	6	2	TcCLB.503639.10,TcCLB.510181.9,	33.3	12.5	18.46	0.00987693	0.0689556	1
BP	GO:0032446	protein modification by small protein conjugation	6	2	TcCLB.509103.10,TcCLB.509965.250,	33.3	12.5	18.46	0.00987693	0.0689556	1
BP	GO:1901564	organonitrogen compound metabolic process	1123	42	TcCLB.449247.4,TcCLB.503453.30,TcCLB.503453.40,TcCLB.504137.10,TcCLB.504147.120,TcCLB.504929.10,TcCLB.505843.20,TcCLB.506655.20,TcCLB.506693.4,TcCLB.506739.190,TcCLB.506925.120,TcCLB.506925.130,TcCLB.506963.20,TcCLB.507389.70,TcCLB.507483.4,TcCLB.507709.100,TcCLB.507709.50,TcCLB.507831.90,TcCLB.507837.50,TcCLB.507941.20,TcCLB.508541.225,TcCLB.508541.230,TcCLB.508541.240,TcCLB.508555.50,TcCLB.5090…	3.7	1.4	1.56	0.0112709	0.0772571	1
BP	GO:0006139	nucleobase-containing compound metabolic process	652	27	TcCLB.503955.10,TcCLB.504137.10,TcCLB.506359.60,TcCLB.506567.120,TcCLB.506773.80,TcCLB.506797.120,TcCLB.506925.400,TcCLB.506943.114,TcCLB.507083.10,TcCLB.507641.80,TcCLB.507831.110,TcCLB.507927.20,TcCLB.507979.4,TcCLB.508277.370,TcCLB.508717.40,TcCLB.508989.30,TcCLB.509067.40,TcCLB.509103.10,TcCLB.509123.30,TcCLB.509443.20,TcCLB.509951.49,TcCLB.509967.30,TcCLB.510105.33,TcCLB.510123.50,TcCLB.5103…	4.1	1.55	1.69	0.0130503	0.0878563	1
BP	GO:0051130	positive regulation of cellular component organization	7	2	TcCLB.506925.120,TcCLB.506925.130,	28.6	10.72	14.77	0.0135868	0.0883144	1
BP	GO:0043244	regulation of protein complex disassembly	7	2	TcCLB.506925.120,TcCLB.506925.130,	28.6	10.72	14.77	0.0135868	0.0883144	1
BP	GO:0006725	cellular aromatic compound metabolic process	663	27	TcCLB.503955.10,TcCLB.504137.10,TcCLB.506359.60,TcCLB.506567.120,TcCLB.506773.80,TcCLB.506797.120,TcCLB.506925.400,TcCLB.506943.114,TcCLB.507083.10,TcCLB.507641.80,TcCLB.507831.110,TcCLB.507927.20,TcCLB.507979.4,TcCLB.508277.370,TcCLB.508717.40,TcCLB.508989.30,TcCLB.509067.40,TcCLB.509103.10,TcCLB.509123.30,TcCLB.509443.20,TcCLB.509951.49,TcCLB.509967.30,TcCLB.510105.33,TcCLB.510123.50,TcCLB.5103…	4.1	1.53	1.65	0.01601	0.102301	1
BP	GO:0032502	developmental process	8	2	TcCLB.509231.39,TcCLB.511469.70,	25	9.38	12.3	0.0178009	0.111849	1
BP	GO:0046483	heterocycle metabolic process	672	27	TcCLB.503955.10,TcCLB.504137.10,TcCLB.506359.60,TcCLB.506567.120,TcCLB.506773.80,TcCLB.506797.120,TcCLB.506925.400,TcCLB.506943.114,TcCLB.507083.10,TcCLB.507641.80,TcCLB.507831.110,TcCLB.507927.20,TcCLB.507979.4,TcCLB.508277.370,TcCLB.508717.40,TcCLB.508989.30,TcCLB.509067.40,TcCLB.509103.10,TcCLB.509123.30,TcCLB.509443.20,TcCLB.509951.49,TcCLB.509967.30,TcCLB.510105.33,TcCLB.510123.50,TcCLB.5103…	4	1.51	1.63	0.0188143	0.116279	1
BP	GO:0032268	regulation of cellular protein metabolic process	22	3	TcCLB.506925.120,TcCLB.506925.130,TcCLB.511469.70,	13.6	5.11	5.85	0.0197551	0.1193	1
BP	GO:0035556	intracellular signal transduction	59	5	TcCLB.508949.4,TcCLB.509455.80,TcCLB.511369.10,TcCLB.511369.20,TcCLB.511369.30,	8.5	3.18	3.45	0.0199361	0.1193	1
BP	GO:0007017	microtubule-based process	129	8	TcCLB.506359.80,TcCLB.506503.90,TcCLB.508089.30,TcCLB.508949.4,TcCLB.509231.39,TcCLB.511369.10,TcCLB.511369.20,TcCLB.511369.30,	6.2	2.33	2.48	0.0214909	0.122529	1
BP	GO:0001522	pseudouridine synthesis	23	3	TcCLB.506773.80,TcCLB.510311.60,TcCLB.511751.180,	13	4.89	5.56	0.0222828	0.122529	1
BP	GO:1901360	organic cyclic compound metabolic process	683	27	TcCLB.503955.10,TcCLB.504137.10,TcCLB.506359.60,TcCLB.506567.120,TcCLB.506773.80,TcCLB.506797.120,TcCLB.506925.400,TcCLB.506943.114,TcCLB.507083.10,TcCLB.507641.80,TcCLB.507831.110,TcCLB.507927.20,TcCLB.507979.4,TcCLB.508277.370,TcCLB.508717.40,TcCLB.508989.30,TcCLB.509067.40,TcCLB.509103.10,TcCLB.509123.30,TcCLB.509443.20,TcCLB.509951.49,TcCLB.509967.30,TcCLB.510105.33,TcCLB.510123.50,TcCLB.5103…	4	1.48	1.6	0.0227595	0.122529	1
BP	GO:0007154	cell communication	84	6	TcCLB.506693.4,TcCLB.508949.4,TcCLB.509455.80,TcCLB.511369.10,TcCLB.511369.20,TcCLB.511369.30,	7.1	2.68	2.87	0.024111	0.122529	1
BP	GO:0051246	regulation of protein metabolic process	24	3	TcCLB.506925.120,TcCLB.506925.130,TcCLB.511469.70,	12.5	4.69	5.29	0.0249784	0.122529	1
BP	GO:0046372	D-arabinose metabolic process	1	1	TcCLB.506213.50,	100	37.51	inf	0.0266604	0.122529	1
BP	GO:0046365	monosaccharide catabolic process	1	1	TcCLB.506213.50,	100	37.51	inf	0.0266604	0.122529	1
BP	GO:0000245	spliceosomal complex assembly	1	1	TcCLB.508717.40,	100	37.51	inf	0.0266604	0.122529	1
BP	GO:0030473	nuclear migration along microtubule	1	1	TcCLB.508089.30,	100	37.51	inf	0.0266604	0.122529	1
BP	GO:0001302	replicative cell aging	1	1	TcCLB.511469.70,	100	37.51	inf	0.0266604	0.122529	1
BP	GO:0019571	D-arabinose catabolic process	1	1	TcCLB.506213.50,	100	37.51	inf	0.0266604	0.122529	1
BP	GO:0019568	arabinose catabolic process	1	1	TcCLB.506213.50,	100	37.51	inf	0.0266604	0.122529	1
BP	GO:0019566	arabinose metabolic process	1	1	TcCLB.506213.50,	100	37.51	inf	0.0266604	0.122529	1
BP	GO:0019323	pentose catabolic process	1	1	TcCLB.506213.50,	100	37.51	inf	0.0266604	0.122529	1
BP	GO:0006428	isoleucyl-tRNA aminoacylation	1	1	TcCLB.504137.10,	100	37.51	inf	0.0266604	0.122529	1
BP	GO:0007035	vacuolar acidification	1	1	TcCLB.506375.110,	100	37.51	inf	0.0266604	0.122529	1
BP	GO:0007569	cell aging	1	1	TcCLB.511469.70,	100	37.51	inf	0.0266604	0.122529	1
BP	GO:0031325	positive regulation of cellular metabolic process	10	2	TcCLB.506925.120,TcCLB.506925.130,	20	7.5	9.22	0.027626	0.122529	1
BP	GO:0009891	positive regulation of biosynthetic process	10	2	TcCLB.506925.120,TcCLB.506925.130,	20	7.5	9.22	0.027626	0.122529	1
BP	GO:0010557	positive regulation of macromolecule biosynthetic process	10	2	TcCLB.506925.120,TcCLB.506925.130,	20	7.5	9.22	0.027626	0.122529	1
BP	GO:0051173	positive regulation of nitrogen compound metabolic process	10	2	TcCLB.506925.120,TcCLB.506925.130,	20	7.5	9.22	0.027626	0.122529	1
BP	GO:0031328	positive regulation of cellular biosynthetic process	10	2	TcCLB.506925.120,TcCLB.506925.130,	20	7.5	9.22	0.027626	0.122529	1
BP	GO:0016051	carbohydrate biosynthetic process	12	2	TcCLB.503639.10,TcCLB.510181.9,	16.7	6.25	7.38	0.0391324	0.169534	1
BP	GO:0006397	mRNA processing	49	4	TcCLB.506943.114,TcCLB.508717.40,TcCLB.509103.10,TcCLB.509123.30,	8.2	3.06	3.3	0.04078	0.169534	1
BP	GO:0051701	interaction with host	29	3	TcCLB.507711.100,TcCLB.507711.110,TcCLB.507711.90,	10.3	3.88	4.27	0.0409558	0.169534	1
BP	GO:0006081	cellular aldehyde metabolic process	13	2	TcCLB.506943.4,TcCLB.511069.4,	15.4	5.77	6.71	0.0454525	0.169534	1
BP	GO:0019751	polyol metabolic process	13	2	TcCLB.503639.10,TcCLB.510181.9,	15.4	5.77	6.71	0.0454525	0.169534	1
BP	GO:0044262	cellular carbohydrate metabolic process	13	2	TcCLB.503639.10,TcCLB.510181.9,	15.4	5.77	6.71	0.0454525	0.169534	1
BP	GO:0071705	nitrogen compound transport	123	7	TcCLB.506399.10,TcCLB.506633.90,TcCLB.506773.90,TcCLB.509455.80,TcCLB.509767.210,TcCLB.509767.215,TcCLB.511575.100,	5.7	2.13	2.26	0.0455268	0.169534	1
BP	GO:0016071	mRNA metabolic process	75	5	TcCLB.506943.114,TcCLB.507831.110,TcCLB.508717.40,TcCLB.509103.10,TcCLB.509123.30,	6.7	2.5	2.66	0.0491162	0.169534	1

## Sheet: Prot S
GO type	ID	Name	Bgd count	Result count	Result gene list	Pct of bgd	Fold enrichment	Odds ratio	P-value	Benjamini	Bonferroni
CC	GO:0044444	cytoplasmic part	2037	201	TcCLB.430605.40,TcCLB.437545.10,TcCLB.469435.4,TcCLB.474341.9,TcCLB.482369.29,TcCLB.482471.10,TcCLB.503453.100,TcCLB.503453.90,TcCLB.503467.9,TcCLB.503579.100,TcCLB.503613.20,TcCLB.503811.40,TcCLB.503819.10,TcCLB.503855.30,TcCLB.503855.60,TcCLB.503893.30,TcCLB.503981.40,TcCLB.504017.10,TcCLB.504035.120,TcCLB.504041.4,TcCLB.504057.160,TcCLB.504057.40,TcCLB.504075.10,TcCLB.504103.20,TcCLB.504125.50…	9.9	1.63	2.46	2.19577e-17	5.24789e-15	5.24789e-15
CC	GO:0005737	cytoplasm	3193	263	TcCLB.408345.10,TcCLB.430605.40,TcCLB.437545.10,TcCLB.469435.4,TcCLB.474341.9,TcCLB.482369.29,TcCLB.482471.10,TcCLB.503453.100,TcCLB.503453.90,TcCLB.503467.9,TcCLB.503579.100,TcCLB.503613.20,TcCLB.503637.10,TcCLB.503671.39,TcCLB.503697.110,TcCLB.503803.4,TcCLB.503811.40,TcCLB.503819.10,TcCLB.503855.30,TcCLB.503855.60,TcCLB.503893.30,TcCLB.503899.90,TcCLB.503981.40,TcCLB.504017.10,TcCLB.504035.120…	8.2	1.36	2.24	9.44562e-14	1.12875e-11	2.2575e-11
CC	GO:0005622	intracellular	4038	306	TcCLB.408345.10,TcCLB.419417.4,TcCLB.430605.40,TcCLB.437545.10,TcCLB.469435.4,TcCLB.474341.9,TcCLB.482369.29,TcCLB.482471.10,TcCLB.482471.19,TcCLB.484299.4,TcCLB.503453.100,TcCLB.503453.90,TcCLB.503467.9,TcCLB.503579.100,TcCLB.503613.20,TcCLB.503637.10,TcCLB.503671.39,TcCLB.503697.110,TcCLB.503803.10,TcCLB.503803.4,TcCLB.503811.40,TcCLB.503813.20,TcCLB.503819.10,TcCLB.503829.40,TcCLB.503841.10,Tc…	7.6	1.25	2.34	1.86114e-12	1.48271e-10	4.44812e-10
CC	GO:0044424	intracellular part	4026	304	TcCLB.408345.10,TcCLB.430605.40,TcCLB.437545.10,TcCLB.469435.4,TcCLB.474341.9,TcCLB.482369.29,TcCLB.482471.10,TcCLB.482471.19,TcCLB.484299.4,TcCLB.503453.100,TcCLB.503453.90,TcCLB.503467.9,TcCLB.503579.100,TcCLB.503613.20,TcCLB.503637.10,TcCLB.503671.39,TcCLB.503697.110,TcCLB.503803.10,TcCLB.503803.4,TcCLB.503811.40,TcCLB.503813.20,TcCLB.503819.10,TcCLB.503829.40,TcCLB.503841.10,TcCLB.503855.30,T…	7.6	1.25	2.28	5.91315e-12	3.53311e-10	1.41324e-09
CC	GO:0043231	intracellular membrane-bounded organelle	2357	200	TcCLB.430605.40,TcCLB.437545.10,TcCLB.469435.4,TcCLB.482471.10,TcCLB.482471.19,TcCLB.484299.4,TcCLB.503453.100,TcCLB.503453.90,TcCLB.503467.9,TcCLB.503579.100,TcCLB.503613.20,TcCLB.503803.10,TcCLB.503811.40,TcCLB.503813.20,TcCLB.503819.10,TcCLB.503829.40,TcCLB.503855.30,TcCLB.503887.79,TcCLB.503893.30,TcCLB.503981.40,TcCLB.504035.120,TcCLB.504041.4,TcCLB.504057.160,TcCLB.504057.40,TcCLB.504075.10…	8.5	1.4	1.91	6.18568e-10	2.95676e-08	1.47838e-07
CC	GO:0043227	membrane-bounded organelle	2381	201	TcCLB.430605.40,TcCLB.437545.10,TcCLB.469435.4,TcCLB.482471.10,TcCLB.482471.19,TcCLB.484299.4,TcCLB.503453.100,TcCLB.503453.90,TcCLB.503467.9,TcCLB.503579.100,TcCLB.503613.20,TcCLB.503803.10,TcCLB.503811.40,TcCLB.503813.20,TcCLB.503819.10,TcCLB.503829.40,TcCLB.503855.30,TcCLB.503887.79,TcCLB.503893.30,TcCLB.503981.40,TcCLB.504035.120,TcCLB.504041.4,TcCLB.504057.160,TcCLB.504057.40,TcCLB.504075.10…	8.4	1.39	1.9	8.75266e-10	3.48648e-08	2.09189e-07
MF	GO:0003674	molecular function	3959	294	TcCLB.407477.10,TcCLB.419417.4,TcCLB.430605.40,TcCLB.430737.20,TcCLB.437545.10,TcCLB.461165.16,TcCLB.469435.4,TcCLB.482369.29,TcCLB.482471.19,TcCLB.484299.4,TcCLB.503419.30,TcCLB.503453.100,TcCLB.503453.90,TcCLB.503483.9,TcCLB.503493.10,TcCLB.503579.100,TcCLB.503613.20,TcCLB.503671.39,TcCLB.503697.110,TcCLB.503803.10,TcCLB.503803.4,TcCLB.503811.40,TcCLB.503813.20,TcCLB.503829.40,TcCLB.503855.30,T…	7.4	1.23	2.04	8.63913e-10	3.42974e-07	3.42974e-07
CC	GO:0044815	DNA packaging complex	31	13	TcCLB.506779.150,TcCLB.507941.150,TcCLB.507941.160,TcCLB.507941.170,TcCLB.508203.20,TcCLB.508203.29,TcCLB.508203.38,TcCLB.508203.47,TcCLB.508203.56,TcCLB.508277.10,TcCLB.510351.11,TcCLB.510351.20,TcCLB.510351.31,	41.9	6.92	11.56	9.19317e-09	2.91692e-07	2.19717e-06
CC	GO:0043226	organelle	3127	243	TcCLB.430605.40,TcCLB.437545.10,TcCLB.469435.4,TcCLB.474341.9,TcCLB.482369.29,TcCLB.482471.10,TcCLB.482471.19,TcCLB.484299.4,TcCLB.503453.100,TcCLB.503453.90,TcCLB.503467.9,TcCLB.503579.100,TcCLB.503613.20,TcCLB.503803.10,TcCLB.503803.4,TcCLB.503811.40,TcCLB.503813.20,TcCLB.503819.10,TcCLB.503829.40,TcCLB.503855.30,TcCLB.503855.60,TcCLB.503887.79,TcCLB.503893.30,TcCLB.503981.40,TcCLB.504035.120,T…	7.8	1.28	1.84	9.76376e-09	2.91692e-07	2.33354e-06
MF	GO:0046982	protein heterodimerization activity	26	12	TcCLB.506779.150,TcCLB.507941.150,TcCLB.507941.160,TcCLB.507941.170,TcCLB.508203.20,TcCLB.508203.29,TcCLB.508203.38,TcCLB.508203.47,TcCLB.508203.56,TcCLB.510351.11,TcCLB.510351.20,TcCLB.510351.31,	46.2	7.62	13.69	9.18148e-09	1.82252e-06	3.64505e-06
CC	GO:0000786	nucleosome	27	12	TcCLB.506779.150,TcCLB.507941.150,TcCLB.507941.160,TcCLB.507941.170,TcCLB.508203.20,TcCLB.508203.29,TcCLB.508203.38,TcCLB.508203.47,TcCLB.508203.56,TcCLB.510351.11,TcCLB.510351.20,TcCLB.510351.31,	44.4	7.34	12.77	1.56324e-08	4.15127e-07	3.73614e-06
CC	GO:0043229	intracellular organelle	2934	229	TcCLB.430605.40,TcCLB.437545.10,TcCLB.469435.4,TcCLB.474341.9,TcCLB.482471.10,TcCLB.482471.19,TcCLB.484299.4,TcCLB.503453.100,TcCLB.503453.90,TcCLB.503467.9,TcCLB.503579.100,TcCLB.503613.20,TcCLB.503803.10,TcCLB.503803.4,TcCLB.503811.40,TcCLB.503813.20,TcCLB.503819.10,TcCLB.503829.40,TcCLB.503855.30,TcCLB.503887.79,TcCLB.503893.30,TcCLB.503981.40,TcCLB.504035.120,TcCLB.504041.4,TcCLB.504057.160,T…	7.8	1.29	1.78	4.22536e-08	1.00986e-06	1.00986e-05
MF	GO:0046983	protein dimerization activity	32	12	TcCLB.506779.150,TcCLB.507941.150,TcCLB.507941.160,TcCLB.507941.170,TcCLB.508203.20,TcCLB.508203.29,TcCLB.508203.38,TcCLB.508203.47,TcCLB.508203.56,TcCLB.510351.11,TcCLB.510351.20,TcCLB.510351.31,	37.5	6.19	9.57	1.53773e-07	1.58846e-05	6.10478e-05
MF	GO:0005488	binding	2327	189	TcCLB.419417.4,TcCLB.430737.20,TcCLB.482471.19,TcCLB.484299.4,TcCLB.503419.30,TcCLB.503453.100,TcCLB.503453.90,TcCLB.503483.9,TcCLB.503579.100,TcCLB.503671.39,TcCLB.503697.110,TcCLB.503803.10,TcCLB.503803.4,TcCLB.503811.40,TcCLB.503813.20,TcCLB.503829.40,TcCLB.503855.60,TcCLB.503865.50,TcCLB.503903.50,TcCLB.504057.40,TcCLB.504147.170,TcCLB.504147.320,TcCLB.504147.60,TcCLB.504149.110,TcCLB.504149.…	8.1	1.34	1.73	1.60047e-07	1.58846e-05	6.35385e-05
CC	GO:0000785	chromatin	35	12	TcCLB.506779.150,TcCLB.507941.150,TcCLB.507941.160,TcCLB.507941.170,TcCLB.508203.20,TcCLB.508203.29,TcCLB.508203.38,TcCLB.508203.47,TcCLB.508203.56,TcCLB.510351.11,TcCLB.510351.20,TcCLB.510351.31,	34.3	5.66	8.32	4.81082e-07	1.04526e-05	0.000114979
CC	GO:0046930	pore complex	5	5	TcCLB.504225.20,TcCLB.509129.10,TcCLB.509141.40,TcCLB.511687.10,TcCLB.511687.19,	100	16.51	inf	7.95946e-07	1.58526e-05	0.000190231
CC	GO:0032993	protein-DNA complex	37	12	TcCLB.506779.150,TcCLB.507941.150,TcCLB.507941.160,TcCLB.507941.170,TcCLB.508203.20,TcCLB.508203.29,TcCLB.508203.38,TcCLB.508203.47,TcCLB.508203.56,TcCLB.510351.11,TcCLB.510351.20,TcCLB.510351.31,	32.4	5.35	7.65	9.55807e-07	1.75473e-05	0.000228438
CC	GO:0031967	organelle envelope	243	35	TcCLB.430605.40,TcCLB.437545.10,TcCLB.503893.30,TcCLB.503981.40,TcCLB.504057.40,TcCLB.504181.40,TcCLB.504225.20,TcCLB.505807.150,TcCLB.505843.49,TcCLB.506211.160,TcCLB.506467.29,TcCLB.506579.10,TcCLB.506753.230,TcCLB.506925.440,TcCLB.507035.120,TcCLB.508169.60,TcCLB.508347.70,TcCLB.509127.50,TcCLB.509129.10,TcCLB.509141.40,TcCLB.509341.10,TcCLB.509777.70,TcCLB.510101.50,TcCLB.510101.90,TcCLB.5105…	14.4	2.38	2.77	1.10129e-06	1.75473e-05	0.000263209
CC	GO:0031975	envelope	243	35	TcCLB.430605.40,TcCLB.437545.10,TcCLB.503893.30,TcCLB.503981.40,TcCLB.504057.40,TcCLB.504181.40,TcCLB.504225.20,TcCLB.505807.150,TcCLB.505843.49,TcCLB.506211.160,TcCLB.506467.29,TcCLB.506579.10,TcCLB.506753.230,TcCLB.506925.440,TcCLB.507035.120,TcCLB.508169.60,TcCLB.508347.70,TcCLB.509127.50,TcCLB.509129.10,TcCLB.509141.40,TcCLB.509341.10,TcCLB.509777.70,TcCLB.510101.50,TcCLB.510101.90,TcCLB.5105…	14.4	2.38	2.77	1.10129e-06	1.75473e-05	0.000263209
MF	GO:0022829	wide pore channel activity	5	5	TcCLB.504225.20,TcCLB.509129.10,TcCLB.509141.40,TcCLB.511687.10,TcCLB.511687.19,	100	16.51	inf	7.95946e-07	5.26651e-05	0.00031599
MF	GO:0015288	porin activity	5	5	TcCLB.504225.20,TcCLB.509129.10,TcCLB.509141.40,TcCLB.511687.10,TcCLB.511687.19,	100	16.51	inf	7.95946e-07	5.26651e-05	0.00031599
BP	GO:0006323	DNA packaging	19	9	TcCLB.507941.170,TcCLB.507963.79,TcCLB.508203.20,TcCLB.508203.29,TcCLB.508203.38,TcCLB.508203.47,TcCLB.508203.56,TcCLB.508277.10,TcCLB.511529.80,	47.4	7.82	14.27	5.37451e-07	0.000178521	0.000389652
BP	GO:0044281	small molecule metabolic process	310	41	TcCLB.437545.10,TcCLB.503855.30,TcCLB.503899.90,TcCLB.506127.30,TcCLB.506211.10,TcCLB.506405.120,TcCLB.506677.39,TcCLB.506777.80,TcCLB.506863.10,TcCLB.506945.20,TcCLB.507091.40,TcCLB.507165.50,TcCLB.507211.40,TcCLB.507559.80,TcCLB.507603.230,TcCLB.507795.60,TcCLB.507869.10,TcCLB.507923.10,TcCLB.507993.330,TcCLB.507993.390,TcCLB.508207.240,TcCLB.508207.74,TcCLB.508271.10,TcCLB.508373.10,TcCLB.5083…	13.2	2.18	2.53	1.27565e-06	0.000178521	0.000924847
BP	GO:0071103	DNA conformation change	26	10	TcCLB.507941.170,TcCLB.507963.79,TcCLB.508203.20,TcCLB.508203.29,TcCLB.508203.38,TcCLB.508203.47,TcCLB.508203.56,TcCLB.508277.10,TcCLB.509203.70,TcCLB.511529.80,	38.5	6.35	9.92	1.31053e-06	0.000178521	0.000950131
BP	GO:0055086	nucleobase-containing small molecule metabolic process	126	23	TcCLB.503855.30,TcCLB.506405.120,TcCLB.506677.39,TcCLB.506945.20,TcCLB.507091.40,TcCLB.507211.40,TcCLB.507559.80,TcCLB.507869.10,TcCLB.507993.330,TcCLB.507993.390,TcCLB.508207.240,TcCLB.508207.74,TcCLB.508373.10,TcCLB.508375.50,TcCLB.508387.20,TcCLB.508537.10,TcCLB.508717.20,TcCLB.508731.60,TcCLB.509965.370,TcCLB.510105.230,TcCLB.510737.10,TcCLB.511133.20,TcCLB.511145.60,	18.3	3.01	3.62	1.45024e-06	0.000178521	0.00105142
CC	GO:0005739	mitochondrion	789	78	TcCLB.430605.40,TcCLB.437545.10,TcCLB.469435.4,TcCLB.482471.10,TcCLB.503893.30,TcCLB.504041.4,TcCLB.504057.40,TcCLB.504075.10,TcCLB.504125.50,TcCLB.504153.310,TcCLB.504181.40,TcCLB.504225.20,TcCLB.504867.70,TcCLB.505807.150,TcCLB.505843.49,TcCLB.505945.10,TcCLB.506211.10,TcCLB.506211.160,TcCLB.506265.30,TcCLB.506287.200,TcCLB.506311.30,TcCLB.506363.110,TcCLB.506363.50,TcCLB.506467.29,TcCLB.506543…	9.9	1.63	1.88	4.46641e-06	6.02485e-05	0.00106747
CC	GO:0031307	integral component of mitochondrial outer membrane	6	5	TcCLB.504225.20,TcCLB.509129.10,TcCLB.509141.40,TcCLB.511687.10,TcCLB.511687.19,	83.3	13.76	78.55	4.53754e-06	6.02485e-05	0.00108447
CC	GO:0031306	intrinsic component of mitochondrial outer membrane	6	5	TcCLB.504225.20,TcCLB.509129.10,TcCLB.509141.40,TcCLB.511687.10,TcCLB.511687.19,	83.3	13.76	78.55	4.53754e-06	6.02485e-05	0.00108447
BP	GO:0031497	chromatin assembly	12	7	TcCLB.507941.170,TcCLB.507963.79,TcCLB.508203.20,TcCLB.508203.29,TcCLB.508203.38,TcCLB.508203.47,TcCLB.508203.56,	58.3	9.63	22.1	1.72365e-06	0.000178521	0.00124965
BP	GO:0006334	nucleosome assembly	12	7	TcCLB.507941.170,TcCLB.507963.79,TcCLB.508203.20,TcCLB.508203.29,TcCLB.508203.38,TcCLB.508203.47,TcCLB.508203.56,	58.3	9.63	22.1	1.72365e-06	0.000178521	0.00124965
BP	GO:0065004	protein-DNA complex assembly	12	7	TcCLB.507941.170,TcCLB.507963.79,TcCLB.508203.20,TcCLB.508203.29,TcCLB.508203.38,TcCLB.508203.47,TcCLB.508203.56,	58.3	9.63	22.1	1.72365e-06	0.000178521	0.00124965
BP	GO:0008150	biological process	3034	228	TcCLB.407477.10,TcCLB.419417.4,TcCLB.430605.40,TcCLB.430737.20,TcCLB.437545.10,TcCLB.461165.16,TcCLB.469435.4,TcCLB.482471.19,TcCLB.503453.100,TcCLB.503467.9,TcCLB.503493.10,TcCLB.503529.20,TcCLB.503579.100,TcCLB.503599.30,TcCLB.503613.20,TcCLB.503671.39,TcCLB.503803.10,TcCLB.503803.4,TcCLB.503811.40,TcCLB.503813.20,TcCLB.503841.10,TcCLB.503855.30,TcCLB.503887.79,TcCLB.503897.70,TcCLB.503899.90,T…	7.5	1.24	1.64	2.00053e-06	0.000181298	0.00145038
CC	GO:0032991	protein-containing complex	880	84	TcCLB.469435.4,TcCLB.503613.20,TcCLB.503803.4,TcCLB.503841.10,TcCLB.503893.30,TcCLB.504017.10,TcCLB.504147.170,TcCLB.504181.50,TcCLB.504225.20,TcCLB.504227.5,TcCLB.506127.170,TcCLB.506127.30,TcCLB.506163.80,TcCLB.506167.50,TcCLB.506363.110,TcCLB.506363.50,TcCLB.506405.120,TcCLB.506407.80,TcCLB.506503.100,TcCLB.506529.50,TcCLB.506563.30,TcCLB.506605.150,TcCLB.506779.150,TcCLB.506859.130,TcCLB.5068…	9.5	1.58	1.81	7.18249e-06	9.03482e-05	0.00171662
BP	GO:0072521	purine-containing compound metabolic process	69	16	TcCLB.503855.30,TcCLB.506405.120,TcCLB.506677.39,TcCLB.506945.20,TcCLB.507211.40,TcCLB.507869.10,TcCLB.507993.330,TcCLB.507993.390,TcCLB.508207.240,TcCLB.508207.74,TcCLB.508537.10,TcCLB.508717.20,TcCLB.508731.60,TcCLB.509965.370,TcCLB.510105.230,TcCLB.511145.60,	23.2	3.83	4.84	2.37333e-06	0.000191185	0.00172067
CC	GO:0044422	organelle part	2072	165	TcCLB.430605.40,TcCLB.437545.10,TcCLB.469435.4,TcCLB.474341.9,TcCLB.482369.29,TcCLB.503453.90,TcCLB.503467.9,TcCLB.503579.100,TcCLB.503613.20,TcCLB.503803.4,TcCLB.503813.20,TcCLB.503819.10,TcCLB.503855.30,TcCLB.503855.60,TcCLB.503887.79,TcCLB.503893.30,TcCLB.503981.40,TcCLB.504035.120,TcCLB.504057.160,TcCLB.504057.40,TcCLB.504147.170,TcCLB.504149.70,TcCLB.504153.310,TcCLB.504181.40,TcCLB.504225.2…	8	1.31	1.6	8.84516e-06	0.0001057	0.00211399
CC	GO:0035869	ciliary transition zone	60	14	TcCLB.506265.200,TcCLB.507941.150,TcCLB.507941.160,TcCLB.507941.170,TcCLB.508203.20,TcCLB.508203.29,TcCLB.508203.38,TcCLB.508203.47,TcCLB.508203.56,TcCLB.510253.10,TcCLB.510351.11,TcCLB.510351.20,TcCLB.510351.31,TcCLB.510857.30,	23.3	3.85	4.86	9.45383e-06	0.000107594	0.00225946
MF	GO:0016491	oxidoreductase activity	239	33	TcCLB.430605.40,TcCLB.437545.10,TcCLB.461165.16,TcCLB.503903.50,TcCLB.505843.49,TcCLB.505943.20,TcCLB.506179.10,TcCLB.506949.50,TcCLB.507091.40,TcCLB.507211.40,TcCLB.507869.10,TcCLB.507923.10,TcCLB.508207.240,TcCLB.508265.10,TcCLB.508347.130,TcCLB.508375.50,TcCLB.508465.110,TcCLB.508537.10,TcCLB.508647.280,TcCLB.508717.20,TcCLB.508951.40,TcCLB.509379.10,TcCLB.509445.39,TcCLB.509499.14,TcCLB.51010…	13.8	2.28	2.62	5.81151e-06	0.000329595	0.00230717
BP	GO:0071824	protein-DNA complex subunit organization	13	7	TcCLB.507941.170,TcCLB.507963.79,TcCLB.508203.20,TcCLB.508203.29,TcCLB.508203.38,TcCLB.508203.47,TcCLB.508203.56,	53.8	8.89	18.41	3.54075e-06	0.000233368	0.00256705
BP	GO:0034728	nucleosome organization	13	7	TcCLB.507941.170,TcCLB.507963.79,TcCLB.508203.20,TcCLB.508203.29,TcCLB.508203.38,TcCLB.508203.47,TcCLB.508203.56,	53.8	8.89	18.41	3.54075e-06	0.000233368	0.00256705
CC	GO:0098805	whole membrane	122	21	TcCLB.430605.40,TcCLB.437545.10,TcCLB.504057.40,TcCLB.504181.40,TcCLB.504225.20,TcCLB.505807.150,TcCLB.505843.49,TcCLB.506167.50,TcCLB.506405.120,TcCLB.506467.29,TcCLB.506563.30,TcCLB.508347.70,TcCLB.509129.10,TcCLB.509141.40,TcCLB.510749.30,TcCLB.510759.10,TcCLB.510763.30,TcCLB.511001.190,TcCLB.511071.100,TcCLB.511687.10,TcCLB.511687.19,	17.2	2.84	3.35	1.09151e-05	0.000118577	0.0026087
CC	GO:0031966	mitochondrial membrane	143	23	TcCLB.430605.40,TcCLB.437545.10,TcCLB.503893.30,TcCLB.504057.40,TcCLB.504181.40,TcCLB.504225.20,TcCLB.505807.150,TcCLB.505843.49,TcCLB.506211.160,TcCLB.506467.29,TcCLB.507035.120,TcCLB.508347.70,TcCLB.509127.50,TcCLB.509129.10,TcCLB.509141.40,TcCLB.510101.90,TcCLB.510759.10,TcCLB.510763.30,TcCLB.511071.100,TcCLB.511145.60,TcCLB.511365.80,TcCLB.511687.10,TcCLB.511687.19,	16.1	2.66	3.1	1.3364e-05	0.00013887	0.003194
BP	GO:0009117	nucleotide metabolic process	98	19	TcCLB.503855.30,TcCLB.506405.120,TcCLB.506677.39,TcCLB.506945.20,TcCLB.507091.40,TcCLB.507211.40,TcCLB.507559.80,TcCLB.507869.10,TcCLB.507993.330,TcCLB.507993.390,TcCLB.508373.10,TcCLB.508375.50,TcCLB.508537.10,TcCLB.508717.20,TcCLB.508731.60,TcCLB.510105.230,TcCLB.510737.10,TcCLB.511133.20,TcCLB.511145.60,	19.4	3.2	3.87	4.8105e-06	0.000290634	0.00348761
CC	GO:0044446	intracellular organelle part	1858	150	TcCLB.430605.40,TcCLB.437545.10,TcCLB.469435.4,TcCLB.474341.9,TcCLB.503453.90,TcCLB.503467.9,TcCLB.503579.100,TcCLB.503613.20,TcCLB.503803.4,TcCLB.503813.20,TcCLB.503855.30,TcCLB.503887.79,TcCLB.503893.30,TcCLB.503981.40,TcCLB.504035.120,TcCLB.504057.160,TcCLB.504057.40,TcCLB.504147.170,TcCLB.504149.70,TcCLB.504153.310,TcCLB.504181.40,TcCLB.504225.20,TcCLB.504227.5,TcCLB.505807.150,TcCLB.505843.4…	8.1	1.33	1.59	1.49882e-05	0.000149258	0.00358219
MF	GO:1901363	heterocyclic compound binding	1337	116	TcCLB.419417.4,TcCLB.430737.20,TcCLB.482471.19,TcCLB.484299.4,TcCLB.503453.100,TcCLB.503579.100,TcCLB.503671.39,TcCLB.503803.10,TcCLB.504149.110,TcCLB.504153.310,TcCLB.504181.40,TcCLB.504181.50,TcCLB.505989.82,TcCLB.506127.170,TcCLB.506127.30,TcCLB.506163.80,TcCLB.506167.50,TcCLB.506211.100,TcCLB.506211.180,TcCLB.506265.30,TcCLB.506287.200,TcCLB.506351.9,TcCLB.506363.110,TcCLB.506405.120,TcCLB.50…	8.7	1.43	1.68	9.18635e-06	0.00040522	0.00364698
MF	GO:0097159	organic cyclic compound binding	1337	116	TcCLB.419417.4,TcCLB.430737.20,TcCLB.482471.19,TcCLB.484299.4,TcCLB.503453.100,TcCLB.503579.100,TcCLB.503671.39,TcCLB.503803.10,TcCLB.504149.110,TcCLB.504153.310,TcCLB.504181.40,TcCLB.504181.50,TcCLB.505989.82,TcCLB.506127.170,TcCLB.506127.30,TcCLB.506163.80,TcCLB.506167.50,TcCLB.506211.100,TcCLB.506211.180,TcCLB.506265.30,TcCLB.506287.200,TcCLB.506351.9,TcCLB.506363.110,TcCLB.506405.120,TcCLB.50…	8.7	1.43	1.68	9.18635e-06	0.00040522	0.00364698
CC	GO:0005740	mitochondrial envelope	145	23	TcCLB.430605.40,TcCLB.437545.10,TcCLB.503893.30,TcCLB.504057.40,TcCLB.504181.40,TcCLB.504225.20,TcCLB.505807.150,TcCLB.505843.49,TcCLB.506211.160,TcCLB.506467.29,TcCLB.507035.120,TcCLB.508347.70,TcCLB.509127.50,TcCLB.509129.10,TcCLB.509141.40,TcCLB.510101.90,TcCLB.510759.10,TcCLB.510763.30,TcCLB.511071.100,TcCLB.511145.60,TcCLB.511365.80,TcCLB.511687.10,TcCLB.511687.19,	15.9	2.62	3.05	1.68856e-05	0.000161427	0.00403567
BP	GO:0019752	carboxylic acid metabolic process	166	26	TcCLB.503899.90,TcCLB.506127.30,TcCLB.506211.10,TcCLB.506777.80,TcCLB.506863.10,TcCLB.506945.20,TcCLB.507091.40,TcCLB.507165.50,TcCLB.507603.230,TcCLB.507795.60,TcCLB.507923.10,TcCLB.507993.390,TcCLB.508207.240,TcCLB.508271.10,TcCLB.508373.10,TcCLB.508375.50,TcCLB.508387.20,TcCLB.508537.10,TcCLB.508647.280,TcCLB.509167.150,TcCLB.509445.39,TcCLB.510105.230,TcCLB.510565.11,TcCLB.511071.140,TcCLB.51…	15.7	2.59	3.02	6.00678e-06	0.000334994	0.00435492
CC	GO:0032838	plasma membrane bounded cell projection cytoplasm	672	67	TcCLB.474341.9,TcCLB.482369.29,TcCLB.503453.90,TcCLB.503579.100,TcCLB.503855.60,TcCLB.504035.120,TcCLB.504057.160,TcCLB.504149.70,TcCLB.505009.40,TcCLB.505989.82,TcCLB.506135.70,TcCLB.506239.40,TcCLB.506363.70,TcCLB.506401.90,TcCLB.506517.149,TcCLB.506591.20,TcCLB.506735.30,TcCLB.506749.20,TcCLB.506863.10,TcCLB.507041.50,TcCLB.507047.120,TcCLB.507529.50,TcCLB.507603.10,TcCLB.507927.60,TcCLB.50794…	10	1.65	1.87	1.85525e-05	0.000164224	0.00443405
CC	GO:0097014	ciliary plasm	672	67	TcCLB.474341.9,TcCLB.482369.29,TcCLB.503453.90,TcCLB.503579.100,TcCLB.503855.60,TcCLB.504035.120,TcCLB.504057.160,TcCLB.504149.70,TcCLB.505009.40,TcCLB.505989.82,TcCLB.506135.70,TcCLB.506239.40,TcCLB.506363.70,TcCLB.506401.90,TcCLB.506517.149,TcCLB.506591.20,TcCLB.506735.30,TcCLB.506749.20,TcCLB.506863.10,TcCLB.507041.50,TcCLB.507047.120,TcCLB.507529.50,TcCLB.507603.10,TcCLB.507927.60,TcCLB.50794…	10	1.65	1.87	1.85525e-05	0.000164224	0.00443405
BP	GO:0006753	nucleoside phosphate metabolic process	100	19	TcCLB.503855.30,TcCLB.506405.120,TcCLB.506677.39,TcCLB.506945.20,TcCLB.507091.40,TcCLB.507211.40,TcCLB.507559.80,TcCLB.507869.10,TcCLB.507993.330,TcCLB.507993.390,TcCLB.508373.10,TcCLB.508375.50,TcCLB.508537.10,TcCLB.508717.20,TcCLB.508731.60,TcCLB.510105.230,TcCLB.510737.10,TcCLB.511133.20,TcCLB.511145.60,	19	3.14	3.77	6.56714e-06	0.000340084	0.00476117
CC	GO:0005741	mitochondrial outer membrane	82	16	TcCLB.430605.40,TcCLB.437545.10,TcCLB.504057.40,TcCLB.504181.40,TcCLB.504225.20,TcCLB.505807.150,TcCLB.505843.49,TcCLB.506467.29,TcCLB.508347.70,TcCLB.509129.10,TcCLB.509141.40,TcCLB.510759.10,TcCLB.510763.30,TcCLB.511071.100,TcCLB.511687.10,TcCLB.511687.19,	19.5	3.22	3.88	2.49998e-05	0.000213391	0.00597494
MF	GO:0008308	voltage-gated anion channel activity	7	5	TcCLB.504225.20,TcCLB.509129.10,TcCLB.509141.40,TcCLB.511687.10,TcCLB.511687.19,	71.4	11.79	39.27	1.50906e-05	0.000544633	0.00599096
MF	GO:0005253	anion channel activity	7	5	TcCLB.504225.20,TcCLB.509129.10,TcCLB.509141.40,TcCLB.511687.10,TcCLB.511687.19,	71.4	11.79	39.27	1.50906e-05	0.000544633	0.00599096
BP	GO:0043436	oxoacid metabolic process	169	26	TcCLB.503899.90,TcCLB.506127.30,TcCLB.506211.10,TcCLB.506777.80,TcCLB.506863.10,TcCLB.506945.20,TcCLB.507091.40,TcCLB.507165.50,TcCLB.507603.230,TcCLB.507795.60,TcCLB.507923.10,TcCLB.507993.390,TcCLB.508207.240,TcCLB.508271.10,TcCLB.508373.10,TcCLB.508375.50,TcCLB.508387.20,TcCLB.508537.10,TcCLB.508647.280,TcCLB.509167.150,TcCLB.509445.39,TcCLB.510105.230,TcCLB.510565.11,TcCLB.511071.140,TcCLB.51…	15.4	2.54	2.95	8.39682e-06	0.000405846	0.0060877
CC	GO:0031090	organelle membrane	202	28	TcCLB.430605.40,TcCLB.437545.10,TcCLB.503893.30,TcCLB.504057.40,TcCLB.504181.40,TcCLB.504225.20,TcCLB.505807.150,TcCLB.505843.49,TcCLB.506167.50,TcCLB.506211.160,TcCLB.506405.120,TcCLB.506467.29,TcCLB.506563.30,TcCLB.507035.120,TcCLB.508347.70,TcCLB.509127.50,TcCLB.509129.10,TcCLB.509141.40,TcCLB.510101.90,TcCLB.510749.30,TcCLB.510759.10,TcCLB.510763.30,TcCLB.511001.190,TcCLB.511071.100,TcCLB.511…	13.9	2.29	2.61	2.81722e-05	0.000225777	0.00673317
CC	GO:0031968	organelle outer membrane	83	16	TcCLB.430605.40,TcCLB.437545.10,TcCLB.504057.40,TcCLB.504181.40,TcCLB.504225.20,TcCLB.505807.150,TcCLB.505843.49,TcCLB.506467.29,TcCLB.508347.70,TcCLB.509129.10,TcCLB.509141.40,TcCLB.510759.10,TcCLB.510763.30,TcCLB.511071.100,TcCLB.511687.10,TcCLB.511687.19,	19.3	3.18	3.82	2.92849e-05	0.000225777	0.00699909
CC	GO:0019867	outer membrane	83	16	TcCLB.430605.40,TcCLB.437545.10,TcCLB.504057.40,TcCLB.504181.40,TcCLB.504225.20,TcCLB.505807.150,TcCLB.505843.49,TcCLB.506467.29,TcCLB.508347.70,TcCLB.509129.10,TcCLB.509141.40,TcCLB.510759.10,TcCLB.510763.30,TcCLB.511071.100,TcCLB.511687.10,TcCLB.511687.19,	19.3	3.18	3.82	2.92849e-05	0.000225777	0.00699909
BP	GO:0006082	organic acid metabolic process	171	26	TcCLB.503899.90,TcCLB.506127.30,TcCLB.506211.10,TcCLB.506777.80,TcCLB.506863.10,TcCLB.506945.20,TcCLB.507091.40,TcCLB.507165.50,TcCLB.507603.230,TcCLB.507795.60,TcCLB.507923.10,TcCLB.507993.390,TcCLB.508207.240,TcCLB.508271.10,TcCLB.508373.10,TcCLB.508375.50,TcCLB.508387.20,TcCLB.508537.10,TcCLB.508647.280,TcCLB.509167.150,TcCLB.509445.39,TcCLB.510105.230,TcCLB.510565.11,TcCLB.511071.140,TcCLB.51…	15.2	2.51	2.91	1.04416e-05	0.000473134	0.00757014
CC	GO:0099568	cytoplasmic region	699	68	TcCLB.474341.9,TcCLB.482369.29,TcCLB.503453.90,TcCLB.503579.100,TcCLB.503855.60,TcCLB.504035.120,TcCLB.504057.160,TcCLB.504149.70,TcCLB.505009.40,TcCLB.505989.110,TcCLB.505989.82,TcCLB.506135.70,TcCLB.506239.40,TcCLB.506363.70,TcCLB.506401.90,TcCLB.506517.149,TcCLB.506591.20,TcCLB.506735.30,TcCLB.506749.20,TcCLB.506863.10,TcCLB.507041.50,TcCLB.507047.120,TcCLB.507529.50,TcCLB.507603.10,TcCLB.5079…	9.7	1.61	1.82	3.57836e-05	0.000267259	0.00855228
BP	GO:0006333	chromatin assembly or disassembly	15	7	TcCLB.507941.170,TcCLB.507963.79,TcCLB.508203.20,TcCLB.508203.29,TcCLB.508203.38,TcCLB.508203.47,TcCLB.508203.56,	46.7	7.7	13.8	1.19369e-05	0.000491108	0.00865423
BP	GO:0009161	ribonucleoside monophosphate metabolic process	46	12	TcCLB.503855.30,TcCLB.506405.120,TcCLB.506677.39,TcCLB.506945.20,TcCLB.507091.40,TcCLB.507869.10,TcCLB.507993.390,TcCLB.508375.50,TcCLB.508537.10,TcCLB.508717.20,TcCLB.510105.230,TcCLB.511145.60,	26.1	4.31	5.62	1.2193e-05	0.000491108	0.00883995
BP	GO:0009123	nucleoside monophosphate metabolic process	47	12	TcCLB.503855.30,TcCLB.506405.120,TcCLB.506677.39,TcCLB.506945.20,TcCLB.507091.40,TcCLB.507869.10,TcCLB.507993.390,TcCLB.508375.50,TcCLB.508537.10,TcCLB.508717.20,TcCLB.510105.230,TcCLB.511145.60,	25.5	4.21	5.46	1.54922e-05	0.00059115	0.0112319
MF	GO:0050662	coenzyme binding	84	16	TcCLB.503453.100,TcCLB.504057.40,TcCLB.506517.149,TcCLB.507869.10,TcCLB.507923.10,TcCLB.508465.110,TcCLB.508537.10,TcCLB.508647.280,TcCLB.508951.40,TcCLB.509379.10,TcCLB.509767.90,TcCLB.510105.230,TcCLB.510565.11,TcCLB.511071.140,TcCLB.511589.170,TcCLB.511753.120,	19	3.14	3.76	3.42076e-05	0.00108439	0.0135804
BP	GO:0044283	small molecule biosynthetic process	108	19	TcCLB.437545.10,TcCLB.503899.90,TcCLB.506211.10,TcCLB.506945.20,TcCLB.507091.40,TcCLB.507165.50,TcCLB.507559.80,TcCLB.507923.10,TcCLB.507993.390,TcCLB.508207.240,TcCLB.508207.74,TcCLB.508373.10,TcCLB.508375.50,TcCLB.508387.20,TcCLB.508537.10,TcCLB.509167.150,TcCLB.509965.370,TcCLB.510105.230,TcCLB.511753.120,	17.6	2.9	3.43	2.08728e-05	0.000756638	0.0151328
MF	GO:0022832	voltage-gated channel activity	8	5	TcCLB.504225.20,TcCLB.509129.10,TcCLB.509141.40,TcCLB.511687.10,TcCLB.511687.19,	62.5	10.32	26.17	3.82405e-05	0.00108439	0.0151815
MF	GO:0005244	voltage-gated ion channel activity	8	5	TcCLB.504225.20,TcCLB.509129.10,TcCLB.509141.40,TcCLB.511687.10,TcCLB.511687.19,	62.5	10.32	26.17	3.82405e-05	0.00108439	0.0151815
BP	GO:0009259	ribonucleotide metabolic process	65	14	TcCLB.503855.30,TcCLB.506405.120,TcCLB.506677.39,TcCLB.506945.20,TcCLB.507091.40,TcCLB.507869.10,TcCLB.507993.330,TcCLB.507993.390,TcCLB.508373.10,TcCLB.508375.50,TcCLB.508537.10,TcCLB.508717.20,TcCLB.510105.230,TcCLB.511145.60,	21.5	3.56	4.38	2.51609e-05	0.00086865	0.0182417
CC	GO:0098588	bounding membrane of organelle	139	21	TcCLB.430605.40,TcCLB.437545.10,TcCLB.504057.40,TcCLB.504181.40,TcCLB.504225.20,TcCLB.505807.150,TcCLB.505843.49,TcCLB.506167.50,TcCLB.506405.120,TcCLB.506467.29,TcCLB.506563.30,TcCLB.508347.70,TcCLB.509129.10,TcCLB.509141.40,TcCLB.510749.30,TcCLB.510759.10,TcCLB.510763.30,TcCLB.511001.190,TcCLB.511071.100,TcCLB.511687.10,TcCLB.511687.19,	15.1	2.49	2.86	8.20949e-05	0.000594566	0.0196207
BP	GO:0019693	ribose phosphate metabolic process	74	15	TcCLB.503855.30,TcCLB.506405.120,TcCLB.506677.39,TcCLB.506945.20,TcCLB.507091.40,TcCLB.507869.10,TcCLB.507993.330,TcCLB.507993.390,TcCLB.508373.10,TcCLB.508375.50,TcCLB.508537.10,TcCLB.508717.20,TcCLB.510105.230,TcCLB.510737.10,TcCLB.511145.60,	20.3	3.35	4.06	2.79212e-05	0.000920131	0.0202429
BP	GO:0009987	cellular process	2129	166	TcCLB.419417.4,TcCLB.430605.40,TcCLB.437545.10,TcCLB.469435.4,TcCLB.482471.19,TcCLB.503467.9,TcCLB.503579.100,TcCLB.503599.30,TcCLB.503613.20,TcCLB.503671.39,TcCLB.503803.10,TcCLB.503803.4,TcCLB.503811.40,TcCLB.503813.20,TcCLB.503855.30,TcCLB.503899.90,TcCLB.503981.40,TcCLB.504035.70,TcCLB.504041.4,TcCLB.504075.10,TcCLB.504147.170,TcCLB.504147.320,TcCLB.504147.60,TcCLB.504149.110,TcCLB.504153.310…	7.8	1.29	1.55	3.10937e-05	0.000980126	0.0225429
CC	GO:0044464	cell part	4640	312	TcCLB.408345.10,TcCLB.419417.4,TcCLB.430605.40,TcCLB.437545.10,TcCLB.469435.4,TcCLB.474341.9,TcCLB.482369.29,TcCLB.482471.10,TcCLB.482471.19,TcCLB.484299.4,TcCLB.503453.100,TcCLB.503453.90,TcCLB.503467.9,TcCLB.503579.100,TcCLB.503613.20,TcCLB.503637.10,TcCLB.503671.39,TcCLB.503697.110,TcCLB.503803.10,TcCLB.503803.4,TcCLB.503811.40,TcCLB.503813.20,TcCLB.503819.10,TcCLB.503829.40,TcCLB.503841.10,Tc…	6.7	1.11	1.63	9.44968e-05	0.000645278	0.0225847
CC	GO:0005623	cell	4640	312	TcCLB.408345.10,TcCLB.419417.4,TcCLB.430605.40,TcCLB.437545.10,TcCLB.469435.4,TcCLB.474341.9,TcCLB.482369.29,TcCLB.482471.10,TcCLB.482471.19,TcCLB.484299.4,TcCLB.503453.100,TcCLB.503453.90,TcCLB.503467.9,TcCLB.503579.100,TcCLB.503613.20,TcCLB.503637.10,TcCLB.503671.39,TcCLB.503697.110,TcCLB.503803.10,TcCLB.503803.4,TcCLB.503811.40,TcCLB.503813.20,TcCLB.503819.10,TcCLB.503829.40,TcCLB.503841.10,Tc…	6.7	1.11	1.63	9.44968e-05	0.000645278	0.0225847
CC	GO:0044429	mitochondrial part	472	49	TcCLB.430605.40,TcCLB.437545.10,TcCLB.469435.4,TcCLB.503893.30,TcCLB.504057.40,TcCLB.504153.310,TcCLB.504181.40,TcCLB.504225.20,TcCLB.505807.150,TcCLB.505843.49,TcCLB.506211.10,TcCLB.506211.160,TcCLB.506287.200,TcCLB.506311.30,TcCLB.506363.110,TcCLB.506363.50,TcCLB.506467.29,TcCLB.506543.20,TcCLB.506605.150,TcCLB.506795.90,TcCLB.506859.130,TcCLB.506895.30,TcCLB.506941.120,TcCLB.506945.170,TcCLB.5…	10.4	1.71	1.91	0.000106075	0.00070422	0.0253519
BP	GO:0006163	purine nucleotide metabolic process	60	13	TcCLB.503855.30,TcCLB.506405.120,TcCLB.506677.39,TcCLB.506945.20,TcCLB.507211.40,TcCLB.507869.10,TcCLB.507993.330,TcCLB.507993.390,TcCLB.508537.10,TcCLB.508717.20,TcCLB.508731.60,TcCLB.510105.230,TcCLB.511145.60,	21.7	3.58	4.4	4.58575e-05	0.00138528	0.0332467
MF	GO:0048037	cofactor binding	120	19	TcCLB.503453.100,TcCLB.504057.40,TcCLB.506211.10,TcCLB.506517.149,TcCLB.506949.50,TcCLB.507869.10,TcCLB.507923.10,TcCLB.508465.110,TcCLB.508537.10,TcCLB.508647.280,TcCLB.508951.40,TcCLB.509379.10,TcCLB.509767.90,TcCLB.510101.50,TcCLB.510105.230,TcCLB.510565.11,TcCLB.511071.140,TcCLB.511589.170,TcCLB.511753.120,	15.8	2.61	3.02	9.40655e-05	0.0024896	0.037344
BP	GO:0072522	purine-containing compound biosynthetic process	53	12	TcCLB.503855.30,TcCLB.506405.120,TcCLB.506945.20,TcCLB.507211.40,TcCLB.507993.390,TcCLB.508207.240,TcCLB.508207.74,TcCLB.508537.10,TcCLB.508731.60,TcCLB.509965.370,TcCLB.510105.230,TcCLB.511145.60,	22.6	3.74	4.65	5.67764e-05	0.00164651	0.0411629
BP	GO:0006520	cellular amino acid metabolic process	88	16	TcCLB.503899.90,TcCLB.506127.30,TcCLB.506777.80,TcCLB.506863.10,TcCLB.507165.50,TcCLB.507795.60,TcCLB.507923.10,TcCLB.508271.10,TcCLB.508373.10,TcCLB.508387.20,TcCLB.509167.150,TcCLB.509445.39,TcCLB.510565.11,TcCLB.511071.140,TcCLB.511731.60,TcCLB.511753.120,	18.2	3	3.55	6.19986e-05	0.00172881	0.044949
CC	GO:0005694	chromosome	87	15	TcCLB.504181.40,TcCLB.506779.150,TcCLB.507941.150,TcCLB.507941.160,TcCLB.507941.170,TcCLB.508203.20,TcCLB.508203.29,TcCLB.508203.38,TcCLB.508203.47,TcCLB.508203.56,TcCLB.508277.10,TcCLB.508647.40,TcCLB.510351.11,TcCLB.510351.20,TcCLB.510351.31,	17.2	2.85	3.32	0.000195227	0.00126106	0.0466592
MF	GO:0016874	ligase activity	75	14	TcCLB.503899.90,TcCLB.506127.30,TcCLB.506287.200,TcCLB.506363.110,TcCLB.506543.20,TcCLB.506777.80,TcCLB.506863.10,TcCLB.506945.80,TcCLB.507795.60,TcCLB.508271.10,TcCLB.508373.10,TcCLB.508731.60,TcCLB.511585.20,TcCLB.511731.60,	18.7	3.08	3.66	0.000132633	0.00329097	0.0526555
BP	GO:1901135	carbohydrate derivative metabolic process	141	21	TcCLB.503855.30,TcCLB.506405.120,TcCLB.506677.39,TcCLB.506945.20,TcCLB.507091.40,TcCLB.507559.80,TcCLB.507869.10,TcCLB.507993.330,TcCLB.507993.390,TcCLB.508169.60,TcCLB.508207.74,TcCLB.508373.10,TcCLB.508375.50,TcCLB.508387.20,TcCLB.508537.10,TcCLB.508717.20,TcCLB.509965.370,TcCLB.510105.230,TcCLB.510737.10,TcCLB.511133.20,TcCLB.511145.60,	14.9	2.46	2.81	0.000101403	0.00272287	0.0735175
BP	GO:0055114	oxidation-reduction process	195	26	TcCLB.430605.40,TcCLB.461165.16,TcCLB.503903.50,TcCLB.504867.70,TcCLB.505843.49,TcCLB.505943.20,TcCLB.506179.10,TcCLB.506949.50,TcCLB.507091.40,TcCLB.507211.40,TcCLB.507869.10,TcCLB.508207.240,TcCLB.508375.50,TcCLB.508465.110,TcCLB.508537.10,TcCLB.508647.280,TcCLB.508717.20,TcCLB.508951.40,TcCLB.509379.10,TcCLB.509499.14,TcCLB.510101.50,TcCLB.510105.230,TcCLB.510737.10,TcCLB.511351.9,TcCLB.511589…	13.3	2.2	2.49	0.000106001	0.00274466	0.0768505
CC	GO:0044427	chromosomal part	82	14	TcCLB.506779.150,TcCLB.507941.150,TcCLB.507941.160,TcCLB.507941.170,TcCLB.508203.20,TcCLB.508203.29,TcCLB.508203.38,TcCLB.508203.47,TcCLB.508203.56,TcCLB.508277.10,TcCLB.508647.40,TcCLB.510351.11,TcCLB.510351.20,TcCLB.510351.31,	17.1	2.82	3.28	0.000352728	0.00221847	0.0843019
BP	GO:0016053	organic acid biosynthetic process	66	13	TcCLB.503899.90,TcCLB.506211.10,TcCLB.506945.20,TcCLB.507165.50,TcCLB.507923.10,TcCLB.507993.390,TcCLB.508207.240,TcCLB.508373.10,TcCLB.508387.20,TcCLB.508537.10,TcCLB.509167.150,TcCLB.510105.230,TcCLB.511753.120,	19.7	3.25	3.9	0.000130165	0.00313807	0.0943697
BP	GO:0046394	carboxylic acid biosynthetic process	66	13	TcCLB.503899.90,TcCLB.506211.10,TcCLB.506945.20,TcCLB.507165.50,TcCLB.507923.10,TcCLB.507993.390,TcCLB.508207.240,TcCLB.508373.10,TcCLB.508387.20,TcCLB.508537.10,TcCLB.509167.150,TcCLB.510105.230,TcCLB.511753.120,	19.7	3.25	3.9	0.000130165	0.00313807	0.0943697
BP	GO:0009156	ribonucleoside monophosphate biosynthetic process	34	9	TcCLB.503855.30,TcCLB.506405.120,TcCLB.506945.20,TcCLB.507091.40,TcCLB.507993.390,TcCLB.508375.50,TcCLB.508537.10,TcCLB.510105.230,TcCLB.511145.60,	26.5	4.37	5.69	0.000135064	0.00313807	0.0979213
BP	GO:1901566	organonitrogen compound biosynthetic process	426	45	TcCLB.469435.4,TcCLB.503855.30,TcCLB.503899.90,TcCLB.506127.170,TcCLB.506127.30,TcCLB.506405.120,TcCLB.506605.150,TcCLB.506677.39,TcCLB.506777.80,TcCLB.506863.10,TcCLB.506945.20,TcCLB.507091.40,TcCLB.507165.50,TcCLB.507211.40,TcCLB.507611.310,TcCLB.507795.60,TcCLB.507923.10,TcCLB.507993.390,TcCLB.508127.9,TcCLB.508169.60,TcCLB.508207.240,TcCLB.508207.74,TcCLB.508271.10,TcCLB.508277.120,TcCLB.5083…	10.6	1.74	1.94	0.000138508	0.00313807	0.100418
CC	GO:0005929	cilium	941	81	TcCLB.474341.9,TcCLB.482369.29,TcCLB.503453.90,TcCLB.503467.9,TcCLB.503579.100,TcCLB.503803.4,TcCLB.503813.20,TcCLB.503819.10,TcCLB.503855.60,TcCLB.504035.120,TcCLB.504057.160,TcCLB.504147.170,TcCLB.504149.70,TcCLB.505009.40,TcCLB.505989.82,TcCLB.506135.70,TcCLB.506239.40,TcCLB.506265.200,TcCLB.506363.70,TcCLB.506401.90,TcCLB.506517.149,TcCLB.506591.20,TcCLB.506735.30,TcCLB.506749.20,TcCLB.506863…	8.6	1.42	1.58	0.000423158	0.0024667	0.101135
CC	GO:0042995	cell projection	941	81	TcCLB.474341.9,TcCLB.482369.29,TcCLB.503453.90,TcCLB.503467.9,TcCLB.503579.100,TcCLB.503803.4,TcCLB.503813.20,TcCLB.503819.10,TcCLB.503855.60,TcCLB.504035.120,TcCLB.504057.160,TcCLB.504147.170,TcCLB.504149.70,TcCLB.505009.40,TcCLB.505989.82,TcCLB.506135.70,TcCLB.506239.40,TcCLB.506265.200,TcCLB.506363.70,TcCLB.506401.90,TcCLB.506517.149,TcCLB.506591.20,TcCLB.506735.30,TcCLB.506749.20,TcCLB.506863…	8.6	1.42	1.58	0.000423158	0.0024667	0.101135
CC	GO:0120025	plasma membrane bounded cell projection	941	81	TcCLB.474341.9,TcCLB.482369.29,TcCLB.503453.90,TcCLB.503467.9,TcCLB.503579.100,TcCLB.503803.4,TcCLB.503813.20,TcCLB.503819.10,TcCLB.503855.60,TcCLB.504035.120,TcCLB.504057.160,TcCLB.504147.170,TcCLB.504149.70,TcCLB.505009.40,TcCLB.505989.82,TcCLB.506135.70,TcCLB.506239.40,TcCLB.506265.200,TcCLB.506363.70,TcCLB.506401.90,TcCLB.506517.149,TcCLB.506591.20,TcCLB.506735.30,TcCLB.506749.20,TcCLB.506863…	8.6	1.42	1.58	0.000423158	0.0024667	0.101135
MF	GO:0022839	ion gated channel activity	11	5	TcCLB.504225.20,TcCLB.509129.10,TcCLB.509141.40,TcCLB.511687.10,TcCLB.511687.19,	45.5	7.5	13.08	0.000270842	0.00537622	0.107524
MF	GO:0005216	ion channel activity	11	5	TcCLB.504225.20,TcCLB.509129.10,TcCLB.509141.40,TcCLB.511687.10,TcCLB.511687.19,	45.5	7.5	13.08	0.000270842	0.00537622	0.107524
MF	GO:0022836	gated channel activity	11	5	TcCLB.504225.20,TcCLB.509129.10,TcCLB.509141.40,TcCLB.511687.10,TcCLB.511687.19,	45.5	7.5	13.08	0.000270842	0.00537622	0.107524
MF	GO:0022838	substrate-specific channel activity	11	5	TcCLB.504225.20,TcCLB.509129.10,TcCLB.509141.40,TcCLB.511687.10,TcCLB.511687.19,	45.5	7.5	13.08	0.000270842	0.00537622	0.107524
BP	GO:0006139	nucleobase-containing compound metabolic process	652	62	TcCLB.482471.19,TcCLB.503579.100,TcCLB.503803.10,TcCLB.503855.30,TcCLB.504041.4,TcCLB.504075.10,TcCLB.504147.320,TcCLB.505807.190,TcCLB.505945.10,TcCLB.506127.30,TcCLB.506265.30,TcCLB.506287.200,TcCLB.506351.9,TcCLB.506363.110,TcCLB.506405.120,TcCLB.506503.100,TcCLB.506563.10,TcCLB.506677.39,TcCLB.506773.130,TcCLB.506777.80,TcCLB.506779.150,TcCLB.506863.10,TcCLB.506945.20,TcCLB.506945.80,TcCLB.50…	9.5	1.57	1.75	0.000162826	0.00357723	0.118048
BP	GO:0009124	nucleoside monophosphate biosynthetic process	35	9	TcCLB.503855.30,TcCLB.506405.120,TcCLB.506945.20,TcCLB.507091.40,TcCLB.507993.390,TcCLB.508375.50,TcCLB.508537.10,TcCLB.510105.230,TcCLB.511145.60,	25.7	4.24	5.47	0.000172242	0.00367281	0.124876
CC	GO:0044441	ciliary part	933	80	TcCLB.474341.9,TcCLB.482369.29,TcCLB.503453.90,TcCLB.503467.9,TcCLB.503579.100,TcCLB.503803.4,TcCLB.503813.20,TcCLB.503819.10,TcCLB.503855.60,TcCLB.504035.120,TcCLB.504057.160,TcCLB.504147.170,TcCLB.504149.70,TcCLB.505009.40,TcCLB.505989.82,TcCLB.506135.70,TcCLB.506239.40,TcCLB.506265.200,TcCLB.506363.70,TcCLB.506401.90,TcCLB.506517.149,TcCLB.506591.20,TcCLB.506735.30,TcCLB.506749.20,TcCLB.506863…	8.6	1.42	1.57	0.000523994	0.00284624	0.125235
CC	GO:0120038	plasma membrane bounded cell projection part	933	80	TcCLB.474341.9,TcCLB.482369.29,TcCLB.503453.90,TcCLB.503467.9,TcCLB.503579.100,TcCLB.503803.4,TcCLB.503813.20,TcCLB.503819.10,TcCLB.503855.60,TcCLB.504035.120,TcCLB.504057.160,TcCLB.504147.170,TcCLB.504149.70,TcCLB.505009.40,TcCLB.505989.82,TcCLB.506135.70,TcCLB.506239.40,TcCLB.506265.200,TcCLB.506363.70,TcCLB.506401.90,TcCLB.506517.149,TcCLB.506591.20,TcCLB.506735.30,TcCLB.506749.20,TcCLB.506863…	8.6	1.42	1.57	0.000523994	0.00284624	0.125235
CC	GO:0044463	cell projection part	933	80	TcCLB.474341.9,TcCLB.482369.29,TcCLB.503453.90,TcCLB.503467.9,TcCLB.503579.100,TcCLB.503803.4,TcCLB.503813.20,TcCLB.503819.10,TcCLB.503855.60,TcCLB.504035.120,TcCLB.504057.160,TcCLB.504147.170,TcCLB.504149.70,TcCLB.505009.40,TcCLB.505989.82,TcCLB.506135.70,TcCLB.506239.40,TcCLB.506265.200,TcCLB.506363.70,TcCLB.506401.90,TcCLB.506517.149,TcCLB.506591.20,TcCLB.506735.30,TcCLB.506749.20,TcCLB.506863…	8.6	1.42	1.57	0.000523994	0.00284624	0.125235
BP	GO:1901360	organic cyclic compound metabolic process	683	64	TcCLB.482471.19,TcCLB.503579.100,TcCLB.503803.10,TcCLB.503855.30,TcCLB.504041.4,TcCLB.504075.10,TcCLB.504147.320,TcCLB.505683.10,TcCLB.505807.190,TcCLB.505945.10,TcCLB.506127.30,TcCLB.506211.10,TcCLB.506265.30,TcCLB.506287.200,TcCLB.506351.9,TcCLB.506363.110,TcCLB.506405.120,TcCLB.506503.100,TcCLB.506563.10,TcCLB.506677.39,TcCLB.506773.130,TcCLB.506777.80,TcCLB.506779.150,TcCLB.506863.10,TcCLB.50…	9.4	1.55	1.72	0.000192745	0.00399257	0.13974
BP	GO:0046483	heterocycle metabolic process	672	63	TcCLB.482471.19,TcCLB.503579.100,TcCLB.503803.10,TcCLB.503855.30,TcCLB.504041.4,TcCLB.504075.10,TcCLB.504147.320,TcCLB.505807.190,TcCLB.505945.10,TcCLB.506127.30,TcCLB.506211.10,TcCLB.506265.30,TcCLB.506287.200,TcCLB.506351.9,TcCLB.506363.110,TcCLB.506405.120,TcCLB.506503.100,TcCLB.506563.10,TcCLB.506677.39,TcCLB.506773.130,TcCLB.506777.80,TcCLB.506779.150,TcCLB.506863.10,TcCLB.506945.20,TcCLB.50…	9.4	1.55	1.72	0.000215026	0.0042527	0.155894
BP	GO:0008652	cellular amino acid biosynthetic process	22	7	TcCLB.503899.90,TcCLB.507165.50,TcCLB.507923.10,TcCLB.508373.10,TcCLB.508387.20,TcCLB.509167.150,TcCLB.511753.120,	31.8	5.25	7.35	0.000218253	0.0042527	0.158234
BP	GO:0009167	purine ribonucleoside monophosphate metabolic process	44	10	TcCLB.503855.30,TcCLB.506405.120,TcCLB.506677.39,TcCLB.506945.20,TcCLB.507869.10,TcCLB.507993.390,TcCLB.508537.10,TcCLB.508717.20,TcCLB.510105.230,TcCLB.511145.60,	22.7	3.75	4.66	0.000228766	0.0042527	0.165855
BP	GO:0009126	purine nucleoside monophosphate metabolic process	44	10	TcCLB.503855.30,TcCLB.506405.120,TcCLB.506677.39,TcCLB.506945.20,TcCLB.507869.10,TcCLB.507993.390,TcCLB.508537.10,TcCLB.508717.20,TcCLB.510105.230,TcCLB.511145.60,	22.7	3.75	4.66	0.000228766	0.0042527	0.165855
BP	GO:0009058	biosynthetic process	647	61	TcCLB.437545.10,TcCLB.469435.4,TcCLB.503453.100,TcCLB.503855.30,TcCLB.503899.90,TcCLB.505683.10,TcCLB.505945.10,TcCLB.506127.170,TcCLB.506127.30,TcCLB.506211.10,TcCLB.506265.30,TcCLB.506287.200,TcCLB.506405.120,TcCLB.506605.150,TcCLB.506677.39,TcCLB.506777.80,TcCLB.506779.150,TcCLB.506863.10,TcCLB.506945.20,TcCLB.506945.80,TcCLB.507047.120,TcCLB.507091.40,TcCLB.507165.50,TcCLB.507211.40,TcCLB.507…	9.4	1.56	1.73	0.000235269	0.00426424	0.17057
MF	GO:0015103	inorganic anion transmembrane transporter activity	12	5	TcCLB.504225.20,TcCLB.509129.10,TcCLB.509141.40,TcCLB.511687.10,TcCLB.511687.19,	41.7	6.88	11.21	0.000441345	0.00798587	0.175214
MF	GO:0015318	inorganic molecular entity transmembrane transporter activity	65	12	TcCLB.504225.20,TcCLB.506405.120,TcCLB.509129.10,TcCLB.509141.40,TcCLB.509233.50,TcCLB.509233.60,TcCLB.509777.70,TcCLB.509885.10,TcCLB.511001.190,TcCLB.511145.60,TcCLB.511687.10,TcCLB.511687.19,	18.5	3.05	3.59	0.000442542	0.00798587	0.175689
BP	GO:0006725	cellular aromatic compound metabolic process	663	62	TcCLB.482471.19,TcCLB.503579.100,TcCLB.503803.10,TcCLB.503855.30,TcCLB.504041.4,TcCLB.504075.10,TcCLB.504147.320,TcCLB.505807.190,TcCLB.505945.10,TcCLB.506127.30,TcCLB.506265.30,TcCLB.506287.200,TcCLB.506351.9,TcCLB.506363.110,TcCLB.506405.120,TcCLB.506503.100,TcCLB.506563.10,TcCLB.506677.39,TcCLB.506773.130,TcCLB.506777.80,TcCLB.506779.150,TcCLB.506863.10,TcCLB.506945.20,TcCLB.506945.80,TcCLB.50…	9.4	1.54	1.72	0.000260855	0.00461269	0.18912
BP	GO:1901293	nucleoside phosphate biosynthetic process	72	13	TcCLB.503855.30,TcCLB.506405.120,TcCLB.506945.20,TcCLB.507091.40,TcCLB.507211.40,TcCLB.507993.390,TcCLB.508373.10,TcCLB.508375.50,TcCLB.508537.10,TcCLB.508731.60,TcCLB.510105.230,TcCLB.511133.20,TcCLB.511145.60,	18.1	2.98	3.5	0.000323907	0.00546123	0.234833
BP	GO:0009165	nucleotide biosynthetic process	72	13	TcCLB.503855.30,TcCLB.506405.120,TcCLB.506945.20,TcCLB.507091.40,TcCLB.507211.40,TcCLB.507993.390,TcCLB.508373.10,TcCLB.508375.50,TcCLB.508537.10,TcCLB.508731.60,TcCLB.510105.230,TcCLB.511133.20,TcCLB.511145.60,	18.1	2.98	3.5	0.000323907	0.00546123	0.234833
CC	GO:0032592	integral component of mitochondrial membrane	14	5	TcCLB.504225.20,TcCLB.509129.10,TcCLB.509141.40,TcCLB.511687.10,TcCLB.511687.19,	35.7	5.9	8.72	0.00100827	0.00535501	0.240976
CC	GO:0016281	eukaryotic translation initiation factor 4F complex	21	6	TcCLB.504225.20,TcCLB.507711.20,TcCLB.509129.10,TcCLB.509141.40,TcCLB.511687.10,TcCLB.511687.19,	28.6	4.72	6.29	0.0011825	0.00614387	0.282618
CC	GO:0098573	intrinsic component of mitochondrial membrane	15	5	TcCLB.504225.20,TcCLB.509129.10,TcCLB.509141.40,TcCLB.511687.10,TcCLB.511687.19,	33.3	5.5	7.84	0.00143796	0.00731217	0.343672
BP	GO:0034404	nucleobase-containing small molecule biosynthetic process	40	9	TcCLB.506945.20,TcCLB.507091.40,TcCLB.507559.80,TcCLB.507993.390,TcCLB.508207.74,TcCLB.508375.50,TcCLB.508537.10,TcCLB.509965.370,TcCLB.510105.230,	22.5	3.71	4.59	0.000509201	0.00827454	0.369171
BP	GO:0009150	purine ribonucleotide metabolic process	57	11	TcCLB.503855.30,TcCLB.506405.120,TcCLB.506677.39,TcCLB.506945.20,TcCLB.507869.10,TcCLB.507993.330,TcCLB.507993.390,TcCLB.508537.10,TcCLB.508717.20,TcCLB.510105.230,TcCLB.511145.60,	19.3	3.19	3.79	0.000513592	0.00827454	0.372354
MF	GO:0022803	passive transmembrane transporter activity	14	5	TcCLB.504225.20,TcCLB.509129.10,TcCLB.509141.40,TcCLB.511687.10,TcCLB.511687.19,	35.7	5.9	8.72	0.00100827	0.0166784	0.400282
MF	GO:0015267	channel activity	14	5	TcCLB.504225.20,TcCLB.509129.10,TcCLB.509141.40,TcCLB.511687.10,TcCLB.511687.19,	35.7	5.9	8.72	0.00100827	0.0166784	0.400282
CC	GO:0005829	cytosol	128	17	TcCLB.503579.100,TcCLB.503613.20,TcCLB.504181.50,TcCLB.506605.150,TcCLB.506777.80,TcCLB.507795.60,TcCLB.507993.330,TcCLB.508207.240,TcCLB.508537.10,TcCLB.508647.280,TcCLB.509767.90,TcCLB.510105.230,TcCLB.510285.100,TcCLB.510761.14,TcCLB.511067.20,TcCLB.511133.20,TcCLB.511737.10,	13.3	2.19	2.44	0.00172011	0.0085647	0.411105
MF	GO:0003676	nucleic acid binding	686	61	TcCLB.430737.20,TcCLB.482471.19,TcCLB.484299.4,TcCLB.503803.10,TcCLB.506127.170,TcCLB.506127.30,TcCLB.506167.50,TcCLB.506265.30,TcCLB.506351.9,TcCLB.506563.10,TcCLB.506677.39,TcCLB.506773.130,TcCLB.506773.20,TcCLB.506779.150,TcCLB.506795.90,TcCLB.506829.90,TcCLB.506859.80,TcCLB.506863.10,TcCLB.506945.80,TcCLB.507611.310,TcCLB.507611.398,TcCLB.507873.20,TcCLB.507941.150,TcCLB.507941.160,TcCLB.5079…	8.9	1.47	1.61	0.00110553	0.0175558	0.438896
BP	GO:0046034	ATP metabolic process	41	9	TcCLB.506405.120,TcCLB.506677.39,TcCLB.506945.20,TcCLB.507869.10,TcCLB.507993.390,TcCLB.508537.10,TcCLB.508717.20,TcCLB.510105.230,TcCLB.511145.60,	22	3.62	4.44	0.000618181	0.00974306	0.448181
BP	GO:1901576	organic substance biosynthetic process	631	58	TcCLB.437545.10,TcCLB.469435.4,TcCLB.503855.30,TcCLB.503899.90,TcCLB.505683.10,TcCLB.505945.10,TcCLB.506127.170,TcCLB.506127.30,TcCLB.506211.10,TcCLB.506265.30,TcCLB.506287.200,TcCLB.506405.120,TcCLB.506605.150,TcCLB.506677.39,TcCLB.506777.80,TcCLB.506779.150,TcCLB.506863.10,TcCLB.506945.20,TcCLB.506945.80,TcCLB.507047.120,TcCLB.507091.40,TcCLB.507165.50,TcCLB.507211.40,TcCLB.507559.80,TcCLB.5076…	9.2	1.52	1.67	0.000657216	0.00991019	0.476482
BP	GO:0006839	mitochondrial transport	26	7	TcCLB.430605.40,TcCLB.504225.20,TcCLB.505843.49,TcCLB.509129.10,TcCLB.509141.40,TcCLB.511687.10,TcCLB.511687.19,	26.9	4.44	5.8	0.00068162	0.00991019	0.494174
BP	GO:0009260	ribonucleotide biosynthetic process	50	10	TcCLB.503855.30,TcCLB.506405.120,TcCLB.506945.20,TcCLB.507091.40,TcCLB.507993.390,TcCLB.508373.10,TcCLB.508375.50,TcCLB.508537.10,TcCLB.510105.230,TcCLB.511145.60,	20	3.3	3.95	0.000683462	0.00991019	0.49551
BP	GO:0046390	ribose phosphate biosynthetic process	50	10	TcCLB.503855.30,TcCLB.506405.120,TcCLB.506945.20,TcCLB.507091.40,TcCLB.507993.390,TcCLB.508373.10,TcCLB.508375.50,TcCLB.508537.10,TcCLB.510105.230,TcCLB.511145.60,	20	3.3	3.95	0.000683462	0.00991019	0.49551
MF	GO:0016886	ligase activity, forming phosphoric ester bonds	9	4	TcCLB.506287.200,TcCLB.506363.110,TcCLB.506945.80,TcCLB.511585.20,	44.4	7.34	12.53	0.00130878	0.0199841	0.519586
BP	GO:0044249	cellular biosynthetic process	620	57	TcCLB.437545.10,TcCLB.469435.4,TcCLB.503855.30,TcCLB.503899.90,TcCLB.505945.10,TcCLB.506127.170,TcCLB.506127.30,TcCLB.506211.10,TcCLB.506265.30,TcCLB.506287.200,TcCLB.506405.120,TcCLB.506605.150,TcCLB.506677.39,TcCLB.506777.80,TcCLB.506779.150,TcCLB.506863.10,TcCLB.506945.20,TcCLB.506945.80,TcCLB.507047.120,TcCLB.507091.40,TcCLB.507165.50,TcCLB.507211.40,TcCLB.507559.80,TcCLB.507611.310,TcCLB.507…	9.2	1.52	1.67	0.000731548	0.0100093	0.530372
BP	GO:0009205	purine ribonucleoside triphosphate metabolic process	42	9	TcCLB.506405.120,TcCLB.506677.39,TcCLB.506945.20,TcCLB.507869.10,TcCLB.507993.390,TcCLB.508537.10,TcCLB.508717.20,TcCLB.510105.230,TcCLB.511145.60,	21.4	3.54	4.31	0.000745517	0.0100093	0.5405
BP	GO:0006325	chromatin organization	42	9	TcCLB.506529.50,TcCLB.507941.170,TcCLB.507963.79,TcCLB.508203.20,TcCLB.508203.29,TcCLB.508203.38,TcCLB.508203.47,TcCLB.508203.56,TcCLB.510257.139,	21.4	3.54	4.31	0.000745517	0.0100093	0.5405
BP	GO:0009144	purine nucleoside triphosphate metabolic process	42	9	TcCLB.506405.120,TcCLB.506677.39,TcCLB.506945.20,TcCLB.507869.10,TcCLB.507993.390,TcCLB.508537.10,TcCLB.508717.20,TcCLB.510105.230,TcCLB.511145.60,	21.4	3.54	4.31	0.000745517	0.0100093	0.5405
MF	GO:0036094	small molecule binding	763	66	TcCLB.419417.4,TcCLB.482471.19,TcCLB.484299.4,TcCLB.503453.100,TcCLB.503579.100,TcCLB.503671.39,TcCLB.504149.110,TcCLB.504153.310,TcCLB.504181.40,TcCLB.504181.50,TcCLB.505989.82,TcCLB.506127.30,TcCLB.506163.80,TcCLB.506211.100,TcCLB.506211.180,TcCLB.506287.200,TcCLB.506363.110,TcCLB.506405.120,TcCLB.506457.120,TcCLB.506483.69,TcCLB.506517.149,TcCLB.506543.20,TcCLB.506579.10,TcCLB.506677.39,TcCLB.…	8.7	1.43	1.57	0.00140631	0.0206779	0.558304
BP	GO:0034641	cellular nitrogen compound metabolic process	907	77	TcCLB.469435.4,TcCLB.482471.19,TcCLB.503579.100,TcCLB.503803.10,TcCLB.503855.30,TcCLB.503899.90,TcCLB.504041.4,TcCLB.504075.10,TcCLB.504147.320,TcCLB.505807.190,TcCLB.505945.10,TcCLB.506127.170,TcCLB.506127.30,TcCLB.506265.30,TcCLB.506287.200,TcCLB.506351.9,TcCLB.506363.110,TcCLB.506405.120,TcCLB.506503.100,TcCLB.506563.10,TcCLB.506605.150,TcCLB.506677.39,TcCLB.506773.130,TcCLB.506777.80,TcCLB.50…	8.5	1.4	1.55	0.000920432	0.012133	0.667313
CC	GO:0098796	membrane protein complex	134	17	TcCLB.503893.30,TcCLB.504225.20,TcCLB.506167.50,TcCLB.506405.120,TcCLB.506563.30,TcCLB.506885.360,TcCLB.507035.120,TcCLB.507869.10,TcCLB.509129.10,TcCLB.509141.40,TcCLB.509885.10,TcCLB.510101.90,TcCLB.510719.10,TcCLB.511001.190,TcCLB.511145.60,TcCLB.511687.10,TcCLB.511687.19,	12.7	2.09	2.31	0.00282748	0.0137912	0.675767
MF	GO:0005515	protein binding	771	66	TcCLB.482471.19,TcCLB.503419.30,TcCLB.503453.90,TcCLB.503671.39,TcCLB.503697.110,TcCLB.503803.10,TcCLB.503803.4,TcCLB.503811.40,TcCLB.503813.20,TcCLB.503829.40,TcCLB.503855.60,TcCLB.503865.50,TcCLB.504147.170,TcCLB.504147.320,TcCLB.504147.60,TcCLB.504153.310,TcCLB.504181.50,TcCLB.505807.150,TcCLB.506167.50,TcCLB.506265.200,TcCLB.506543.20,TcCLB.506779.150,TcCLB.506929.40,TcCLB.506945.330,TcCLB.50…	8.6	1.41	1.55	0.00183986	0.0260866	0.730425
BP	GO:0051276	chromosome organization	81	13	TcCLB.505945.10,TcCLB.506529.50,TcCLB.507941.170,TcCLB.507963.79,TcCLB.508203.20,TcCLB.508203.29,TcCLB.508203.38,TcCLB.508203.47,TcCLB.508203.56,TcCLB.508277.10,TcCLB.509203.70,TcCLB.510257.139,TcCLB.511529.80,	16	2.65	3.03	0.00104374	0.0135127	0.756713
BP	GO:0009199	ribonucleoside triphosphate metabolic process	44	9	TcCLB.506405.120,TcCLB.506677.39,TcCLB.506945.20,TcCLB.507869.10,TcCLB.507993.390,TcCLB.508537.10,TcCLB.508717.20,TcCLB.510105.230,TcCLB.511145.60,	20.5	3.38	4.06	0.00106437	0.013538	0.771665
CC	GO:0044428	nuclear part	849	70	TcCLB.503453.90,TcCLB.503579.100,TcCLB.503613.20,TcCLB.503855.30,TcCLB.503887.79,TcCLB.503981.40,TcCLB.504035.120,TcCLB.504057.160,TcCLB.505945.10,TcCLB.505989.82,TcCLB.506127.170,TcCLB.506265.30,TcCLB.506363.70,TcCLB.506517.149,TcCLB.506529.50,TcCLB.506579.10,TcCLB.506749.20,TcCLB.506753.230,TcCLB.506779.150,TcCLB.506925.440,TcCLB.507041.50,TcCLB.507047.120,TcCLB.507603.10,TcCLB.507669.180,TcCLB…	8.2	1.36	1.48	0.00350258	0.0167423	0.837117
BP	GO:1901607	alpha-amino acid biosynthetic process	21	6	TcCLB.503899.90,TcCLB.507165.50,TcCLB.507923.10,TcCLB.508373.10,TcCLB.509167.150,TcCLB.511753.120,	28.6	4.72	6.29	0.0011825	0.0147813	0.857315
CC	GO:0009328	phenylalanine-tRNA ligase complex	2	2	TcCLB.506127.30,TcCLB.508271.10,	100	16.51	inf	0.00366064	0.0171548	0.874893
BP	GO:0006164	purine nucleotide biosynthetic process	45	9	TcCLB.503855.30,TcCLB.506405.120,TcCLB.506945.20,TcCLB.507211.40,TcCLB.507993.390,TcCLB.508537.10,TcCLB.508731.60,TcCLB.510105.230,TcCLB.511145.60,	20	3.3	3.95	0.00126082	0.0154931	0.914095
CC	GO:0044455	mitochondrial membrane part	53	9	TcCLB.503893.30,TcCLB.504225.20,TcCLB.507035.120,TcCLB.509129.10,TcCLB.509141.40,TcCLB.510101.90,TcCLB.511145.60,TcCLB.511687.10,TcCLB.511687.19,	17	2.8	3.22	0.00410677	0.0188754	0.981519
CC	GO:0031301	integral component of organelle membrane	20	5	TcCLB.504225.20,TcCLB.509129.10,TcCLB.509141.40,TcCLB.511687.10,TcCLB.511687.19,	25	4.13	5.22	0.00577514	0.0260426	1
CC	GO:0012505	endomembrane system	218	23	TcCLB.503453.100,TcCLB.503819.10,TcCLB.503981.40,TcCLB.506167.50,TcCLB.506211.100,TcCLB.506563.30,TcCLB.506579.10,TcCLB.506753.230,TcCLB.506925.440,TcCLB.506945.330,TcCLB.507585.10,TcCLB.508169.60,TcCLB.509011.40,TcCLB.509341.10,TcCLB.509777.70,TcCLB.510101.50,TcCLB.510101.70,TcCLB.510289.20,TcCLB.510597.40,TcCLB.510719.10,TcCLB.510751.40,TcCLB.511071.150,TcCLB.511109.20,	10.6	1.74	1.88	0.00623405	0.0275914	1
CC	GO:0005634	nucleus	1384	104	TcCLB.482471.19,TcCLB.484299.4,TcCLB.503453.90,TcCLB.503579.100,TcCLB.503613.20,TcCLB.503803.10,TcCLB.503813.20,TcCLB.503829.40,TcCLB.503855.30,TcCLB.503887.79,TcCLB.503981.40,TcCLB.504035.120,TcCLB.504057.160,TcCLB.504147.320,TcCLB.504181.40,TcCLB.504935.20,TcCLB.505807.190,TcCLB.505945.10,TcCLB.505965.80,TcCLB.505989.82,TcCLB.506127.170,TcCLB.506163.70,TcCLB.506211.130,TcCLB.506265.30,TcCLB.506…	7.5	1.24	1.36	0.00701688	0.0288512	1
CC	GO:0070013	intracellular organelle lumen	859	69	TcCLB.469435.4,TcCLB.503453.90,TcCLB.503579.100,TcCLB.503613.20,TcCLB.503855.30,TcCLB.503887.79,TcCLB.504035.120,TcCLB.504057.160,TcCLB.504181.40,TcCLB.505945.10,TcCLB.505989.82,TcCLB.506265.30,TcCLB.506363.50,TcCLB.506363.70,TcCLB.506517.149,TcCLB.506529.50,TcCLB.506605.150,TcCLB.506749.20,TcCLB.506779.150,TcCLB.506859.130,TcCLB.506895.30,TcCLB.506941.120,TcCLB.506945.170,TcCLB.507041.50,TcCLB.5…	8	1.33	1.43	0.00703618	0.0288512	1
CC	GO:0043233	organelle lumen	859	69	TcCLB.469435.4,TcCLB.503453.90,TcCLB.503579.100,TcCLB.503613.20,TcCLB.503855.30,TcCLB.503887.79,TcCLB.504035.120,TcCLB.504057.160,TcCLB.504181.40,TcCLB.505945.10,TcCLB.505989.82,TcCLB.506265.30,TcCLB.506363.50,TcCLB.506363.70,TcCLB.506517.149,TcCLB.506529.50,TcCLB.506605.150,TcCLB.506749.20,TcCLB.506779.150,TcCLB.506859.130,TcCLB.506895.30,TcCLB.506941.120,TcCLB.506945.170,TcCLB.507041.50,TcCLB.5…	8	1.33	1.43	0.00703618	0.0288512	1
CC	GO:0031974	membrane-enclosed lumen	859	69	TcCLB.469435.4,TcCLB.503453.90,TcCLB.503579.100,TcCLB.503613.20,TcCLB.503855.30,TcCLB.503887.79,TcCLB.504035.120,TcCLB.504057.160,TcCLB.504181.40,TcCLB.505945.10,TcCLB.505989.82,TcCLB.506265.30,TcCLB.506363.50,TcCLB.506363.70,TcCLB.506517.149,TcCLB.506529.50,TcCLB.506605.150,TcCLB.506749.20,TcCLB.506779.150,TcCLB.506859.130,TcCLB.506895.30,TcCLB.506941.120,TcCLB.506945.170,TcCLB.507041.50,TcCLB.5…	8	1.33	1.43	0.00703618	0.0288512	1
CC	GO:0031300	intrinsic component of organelle membrane	21	5	TcCLB.504225.20,TcCLB.509129.10,TcCLB.509141.40,TcCLB.511687.10,TcCLB.511687.19,	23.8	3.93	4.9	0.00721034	0.0288512	1
CC	GO:0020015	glycosome	135	16	TcCLB.437545.10,TcCLB.503467.9,TcCLB.503811.40,TcCLB.503855.30,TcCLB.504147.10,TcCLB.506797.70,TcCLB.507211.40,TcCLB.507559.80,TcCLB.507603.230,TcCLB.508169.60,TcCLB.508207.74,TcCLB.508375.50,TcCLB.508731.60,TcCLB.509979.14,TcCLB.510759.10,TcCLB.510763.30,	11.9	1.96	2.13	0.00724299	0.0288512	1
CC	GO:0042579	microbody	139	16	TcCLB.437545.10,TcCLB.503467.9,TcCLB.503811.40,TcCLB.503855.30,TcCLB.504147.10,TcCLB.506797.70,TcCLB.507211.40,TcCLB.507559.80,TcCLB.507603.230,TcCLB.508169.60,TcCLB.508207.74,TcCLB.508375.50,TcCLB.508731.60,TcCLB.509979.14,TcCLB.510759.10,TcCLB.510763.30,	11.5	1.9	2.06	0.00952671	0.0364221	1
CC	GO:0005777	peroxisome	139	16	TcCLB.437545.10,TcCLB.503467.9,TcCLB.503811.40,TcCLB.503855.30,TcCLB.504147.10,TcCLB.506797.70,TcCLB.507211.40,TcCLB.507559.80,TcCLB.507603.230,TcCLB.508169.60,TcCLB.508207.74,TcCLB.508375.50,TcCLB.508731.60,TcCLB.509979.14,TcCLB.510759.10,TcCLB.510763.30,	11.5	1.9	2.06	0.00952671	0.0364221	1
CC	GO:0016469	proton-transporting two-sector ATPase complex	31	6	TcCLB.503893.30,TcCLB.506405.120,TcCLB.509885.10,TcCLB.510101.90,TcCLB.511001.190,TcCLB.511145.60,	19.4	3.2	3.77	0.00960081	0.0364221	1
CC	GO:0032040	small-subunit processome	8	3	TcCLB.506503.100,TcCLB.509127.70,TcCLB.511361.30,	37.5	6.19	9.37	0.00982523	0.0366911	1
CC	GO:0005773	vacuole	117	14	TcCLB.503893.30,TcCLB.504103.20,TcCLB.504125.50,TcCLB.504153.310,TcCLB.506211.160,TcCLB.506405.120,TcCLB.506503.140,TcCLB.506579.10,TcCLB.506949.50,TcCLB.507941.150,TcCLB.509445.39,TcCLB.509499.14,TcCLB.511001.190,TcCLB.511733.90,	12	1.98	2.15	0.0107194	0.0394143	1
CC	GO:0097708	intracellular vesicle	134	15	TcCLB.503893.30,TcCLB.504103.20,TcCLB.504125.50,TcCLB.504153.310,TcCLB.506167.50,TcCLB.506211.160,TcCLB.506503.140,TcCLB.506563.30,TcCLB.506579.10,TcCLB.506949.50,TcCLB.507941.150,TcCLB.509445.39,TcCLB.509499.14,TcCLB.510749.30,TcCLB.511733.90,	11.2	1.85	1.99	0.0150839	0.0538068	1
CC	GO:0031410	cytoplasmic vesicle	134	15	TcCLB.503893.30,TcCLB.504103.20,TcCLB.504125.50,TcCLB.504153.310,TcCLB.506167.50,TcCLB.506211.160,TcCLB.506503.140,TcCLB.506563.30,TcCLB.506579.10,TcCLB.506949.50,TcCLB.507941.150,TcCLB.509445.39,TcCLB.509499.14,TcCLB.510749.30,TcCLB.511733.90,	11.2	1.85	1.99	0.0150839	0.0538068	1
CC	GO:0005635	nuclear envelope	99	12	TcCLB.503981.40,TcCLB.506579.10,TcCLB.506753.230,TcCLB.506925.440,TcCLB.508169.60,TcCLB.509341.10,TcCLB.509777.70,TcCLB.510101.50,TcCLB.510597.40,TcCLB.510751.40,TcCLB.511071.150,TcCLB.511109.20,	12.1	2	2.18	0.0158891	0.0558454	1
CC	GO:0031982	vesicle	136	15	TcCLB.503893.30,TcCLB.504103.20,TcCLB.504125.50,TcCLB.504153.310,TcCLB.506167.50,TcCLB.506211.160,TcCLB.506503.140,TcCLB.506563.30,TcCLB.506579.10,TcCLB.506949.50,TcCLB.507941.150,TcCLB.509445.39,TcCLB.509499.14,TcCLB.510749.30,TcCLB.511733.90,	11	1.82	1.96	0.0170925	0.0592045	1
CC	GO:0005575	cellular component	5046	322	TcCLB.408345.10,TcCLB.419417.4,TcCLB.430605.40,TcCLB.437545.10,TcCLB.469435.4,TcCLB.474341.9,TcCLB.482369.29,TcCLB.482471.10,TcCLB.482471.19,TcCLB.484299.4,TcCLB.503453.100,TcCLB.503453.90,TcCLB.503467.9,TcCLB.503579.100,TcCLB.503613.20,TcCLB.503637.10,TcCLB.503671.39,TcCLB.503697.110,TcCLB.503803.10,TcCLB.503803.4,TcCLB.503811.40,TcCLB.503813.20,TcCLB.503819.10,TcCLB.503829.40,TcCLB.503841.10,Tc…	6.4	1.05	1.35	0.0174448	0.0595615	1
CC	GO:0030684	preribosome	10	3	TcCLB.506503.100,TcCLB.509127.70,TcCLB.511361.30,	30	4.95	6.69	0.0192288	0.0647279	1
CC	GO:0019866	organelle inner membrane	58	8	TcCLB.437545.10,TcCLB.503893.30,TcCLB.506211.160,TcCLB.507035.120,TcCLB.509127.50,TcCLB.510101.90,TcCLB.511145.60,TcCLB.511365.80,	13.8	2.28	2.51	0.0225634	0.0738718	1
CC	GO:0005743	mitochondrial inner membrane	58	8	TcCLB.437545.10,TcCLB.503893.30,TcCLB.506211.160,TcCLB.507035.120,TcCLB.509127.50,TcCLB.510101.90,TcCLB.511145.60,TcCLB.511365.80,	13.8	2.28	2.51	0.0225634	0.0738718	1
CC	GO:0031981	nuclear lumen	730	57	TcCLB.503453.90,TcCLB.503579.100,TcCLB.503613.20,TcCLB.503855.30,TcCLB.503887.79,TcCLB.504035.120,TcCLB.504057.160,TcCLB.505945.10,TcCLB.505989.82,TcCLB.506265.30,TcCLB.506363.70,TcCLB.506517.149,TcCLB.506529.50,TcCLB.506749.20,TcCLB.506779.150,TcCLB.507041.50,TcCLB.507047.120,TcCLB.507603.10,TcCLB.507669.180,TcCLB.507941.150,TcCLB.507941.160,TcCLB.507941.170,TcCLB.507993.330,TcCLB.508127.9,TcCLB…	7.8	1.29	1.37	0.0241558	0.0780167	1
CC	GO:0033176	proton-transporting V-type ATPase complex	11	3	TcCLB.506405.120,TcCLB.509885.10,TcCLB.511001.190,	27.3	4.5	5.85	0.0252733	0.0805375	1
CC	GO:0000331	contractile vacuole	107	12	TcCLB.503893.30,TcCLB.504103.20,TcCLB.504125.50,TcCLB.504153.310,TcCLB.506211.160,TcCLB.506503.140,TcCLB.506579.10,TcCLB.506949.50,TcCLB.507941.150,TcCLB.509445.39,TcCLB.509499.14,TcCLB.511733.90,	11.2	1.85	1.99	0.027669	0.0870117	1
CC	GO:0005783	endoplasmic reticulum	132	14	TcCLB.503453.100,TcCLB.503819.10,TcCLB.503981.40,TcCLB.506211.100,TcCLB.506753.230,TcCLB.506945.330,TcCLB.507585.10,TcCLB.508169.60,TcCLB.509011.40,TcCLB.509777.70,TcCLB.510101.50,TcCLB.510101.70,TcCLB.510289.20,TcCLB.511109.20,	10.6	1.75	1.87	0.0281558	0.0873927	1
CC	GO:0098798	mitochondrial protein complex	171	17	TcCLB.469435.4,TcCLB.503893.30,TcCLB.506363.110,TcCLB.506363.50,TcCLB.506605.150,TcCLB.506859.130,TcCLB.506895.30,TcCLB.506941.120,TcCLB.506945.170,TcCLB.507035.120,TcCLB.508127.9,TcCLB.508387.40,TcCLB.510101.90,TcCLB.511145.60,TcCLB.511585.20,TcCLB.511621.200,TcCLB.511621.70,	9.9	1.64	1.74	0.0292521	0.0896313	1
CC	GO:0020022	acidocalcisome	40	6	TcCLB.504225.20,TcCLB.509129.10,TcCLB.509141.40,TcCLB.509885.10,TcCLB.511687.10,TcCLB.511687.19,	15	2.48	2.76	0.0317168	0.0959534	1
CC	GO:0015934	large ribosomal subunit	87	10	TcCLB.469435.4,TcCLB.506605.150,TcCLB.506895.30,TcCLB.506941.120,TcCLB.508127.9,TcCLB.508387.40,TcCLB.510761.14,TcCLB.511067.20,TcCLB.511621.200,TcCLB.511621.70,	11.5	1.9	2.04	0.0365625	0.109209	1
CC	GO:0043228	non-membrane-bounded organelle	854	64	TcCLB.469435.4,TcCLB.474341.9,TcCLB.503467.9,TcCLB.503803.4,TcCLB.503813.20,TcCLB.504147.170,TcCLB.504149.70,TcCLB.504181.40,TcCLB.504227.5,TcCLB.505989.110,TcCLB.506127.170,TcCLB.506135.70,TcCLB.506163.70,TcCLB.506163.80,TcCLB.506265.200,TcCLB.506363.50,TcCLB.506401.90,TcCLB.506591.20,TcCLB.506605.150,TcCLB.506735.30,TcCLB.506779.150,TcCLB.506859.130,TcCLB.506895.30,TcCLB.506941.120,TcCLB.506945…	7.5	1.24	1.31	0.0374691	0.109209	1
CC	GO:0043232	intracellular non-membrane-bounded organelle	854	64	TcCLB.469435.4,TcCLB.474341.9,TcCLB.503467.9,TcCLB.503803.4,TcCLB.503813.20,TcCLB.504147.170,TcCLB.504149.70,TcCLB.504181.40,TcCLB.504227.5,TcCLB.505989.110,TcCLB.506127.170,TcCLB.506135.70,TcCLB.506163.70,TcCLB.506163.80,TcCLB.506265.200,TcCLB.506363.50,TcCLB.506401.90,TcCLB.506591.20,TcCLB.506605.150,TcCLB.506735.30,TcCLB.506779.150,TcCLB.506859.130,TcCLB.506895.30,TcCLB.506941.120,TcCLB.506945…	7.5	1.24	1.31	0.0374691	0.109209	1
CC	GO:0045293	mRNA editing complex	14	3	TcCLB.506363.110,TcCLB.507611.398,TcCLB.511585.20,	21.4	3.54	4.25	0.048742	0.140353	1
MF	GO:0003677	DNA binding	180	21	TcCLB.430737.20,TcCLB.506265.30,TcCLB.506779.150,TcCLB.506795.90,TcCLB.506945.80,TcCLB.507941.150,TcCLB.507941.160,TcCLB.507941.170,TcCLB.508203.20,TcCLB.508203.29,TcCLB.508203.38,TcCLB.508203.47,TcCLB.508203.56,TcCLB.508647.40,TcCLB.509203.70,TcCLB.509233.160,TcCLB.510257.139,TcCLB.510351.11,TcCLB.510351.20,TcCLB.510351.31,TcCLB.511529.80,	11.7	1.93	2.11	0.00272705	0.0354457	1
MF	GO:0016614	oxidoreductase activity, acting on CH-OH group of donors	41	8	TcCLB.505943.20,TcCLB.507211.40,TcCLB.507923.10,TcCLB.508647.280,TcCLB.510737.10,TcCLB.511351.9,TcCLB.511589.170,TcCLB.511753.120,	19.5	3.22	3.82	0.00275106	0.0354457	1
MF	GO:0015075	ion transmembrane transporter activity	80	12	TcCLB.504225.20,TcCLB.506405.120,TcCLB.509129.10,TcCLB.509141.40,TcCLB.509233.50,TcCLB.509233.60,TcCLB.509777.70,TcCLB.509885.10,TcCLB.511001.190,TcCLB.511145.60,TcCLB.511687.10,TcCLB.511687.19,	15	2.48	2.79	0.00290943	0.0354457	1
MF	GO:0043168	anion binding	747	63	TcCLB.419417.4,TcCLB.482471.19,TcCLB.484299.4,TcCLB.503453.100,TcCLB.503483.9,TcCLB.503671.39,TcCLB.504149.110,TcCLB.504153.310,TcCLB.504181.40,TcCLB.504181.50,TcCLB.505989.82,TcCLB.506127.30,TcCLB.506163.80,TcCLB.506211.100,TcCLB.506211.180,TcCLB.506287.200,TcCLB.506363.110,TcCLB.506405.120,TcCLB.506457.120,TcCLB.506483.69,TcCLB.506517.149,TcCLB.506543.20,TcCLB.506579.10,TcCLB.506677.39,TcCLB.50…	8.4	1.39	1.51	0.00337538	0.0354457	1
MF	GO:0016972	thiol oxidase activity	2	2	TcCLB.430605.40,TcCLB.505843.49,	100	16.51	inf	0.00366064	0.0354457	1
MF	GO:0019202	amino acid kinase activity	2	2	TcCLB.482369.29,TcCLB.509167.150,	100	16.51	inf	0.00366064	0.0354457	1
MF	GO:0019206	nucleoside kinase activity	2	2	TcCLB.509965.370,TcCLB.511133.20,	100	16.51	inf	0.00366064	0.0354457	1
MF	GO:0016635	oxidoreductase activity, acting on the CH-CH group of donors, quinone or related compound as acceptor	2	2	TcCLB.507091.40,TcCLB.508375.50,	100	16.51	inf	0.00366064	0.0354457	1
MF	GO:0004712	protein serine/threonine/tyrosine kinase activity	2	2	TcCLB.510859.10,TcCLB.510859.17,	100	16.51	inf	0.00366064	0.0354457	1
MF	GO:0016670	oxidoreductase activity, acting on a sulfur group of donors, oxygen as acceptor	2	2	TcCLB.430605.40,TcCLB.505843.49,	100	16.51	inf	0.00366064	0.0354457	1
MF	GO:0004152	dihydroorotate dehydrogenase activity	2	2	TcCLB.507091.40,TcCLB.508375.50,	100	16.51	inf	0.00366064	0.0354457	1
MF	GO:0004826	phenylalanine-tRNA ligase activity	2	2	TcCLB.506127.30,TcCLB.508271.10,	100	16.51	inf	0.00366064	0.0354457	1
MF	GO:0008743	L-threonine 3-dehydrogenase activity	2	2	TcCLB.507923.10,TcCLB.511753.120,	100	16.51	inf	0.00366064	0.0354457	1
MF	GO:0016875	ligase activity, forming carbon-oxygen bonds	26	6	TcCLB.506127.30,TcCLB.506777.80,TcCLB.506863.10,TcCLB.507795.60,TcCLB.508271.10,TcCLB.511731.60,	23.1	3.81	4.71	0.00387774	0.0358015	1
MF	GO:0004812	aminoacyl-tRNA ligase activity	26	6	TcCLB.506127.30,TcCLB.506777.80,TcCLB.506863.10,TcCLB.507795.60,TcCLB.508271.10,TcCLB.511731.60,	23.1	3.81	4.71	0.00387774	0.0358015	1
MF	GO:1901265	nucleoside phosphate binding	739	62	TcCLB.419417.4,TcCLB.482471.19,TcCLB.484299.4,TcCLB.503579.100,TcCLB.503671.39,TcCLB.504149.110,TcCLB.504153.310,TcCLB.504181.40,TcCLB.504181.50,TcCLB.505989.82,TcCLB.506127.30,TcCLB.506163.80,TcCLB.506211.100,TcCLB.506211.180,TcCLB.506287.200,TcCLB.506363.110,TcCLB.506405.120,TcCLB.506457.120,TcCLB.506483.69,TcCLB.506517.149,TcCLB.506543.20,TcCLB.506579.10,TcCLB.506677.39,TcCLB.506777.80,TcCLB.5…	8.4	1.38	1.5	0.0041131	0.0362462	1
MF	GO:0000166	nucleotide binding	739	62	TcCLB.419417.4,TcCLB.482471.19,TcCLB.484299.4,TcCLB.503579.100,TcCLB.503671.39,TcCLB.504149.110,TcCLB.504153.310,TcCLB.504181.40,TcCLB.504181.50,TcCLB.505989.82,TcCLB.506127.30,TcCLB.506163.80,TcCLB.506211.100,TcCLB.506211.180,TcCLB.506287.200,TcCLB.506363.110,TcCLB.506405.120,TcCLB.506457.120,TcCLB.506483.69,TcCLB.506517.149,TcCLB.506543.20,TcCLB.506579.10,TcCLB.506677.39,TcCLB.506777.80,TcCLB.5…	8.4	1.38	1.5	0.0041131	0.0362462	1
MF	GO:0043167	ion binding	1061	84	TcCLB.419417.4,TcCLB.482471.19,TcCLB.484299.4,TcCLB.503453.100,TcCLB.503483.9,TcCLB.503671.39,TcCLB.503903.50,TcCLB.504149.110,TcCLB.504153.310,TcCLB.504181.40,TcCLB.504181.50,TcCLB.504867.70,TcCLB.505943.20,TcCLB.505989.82,TcCLB.506127.30,TcCLB.506163.80,TcCLB.506211.10,TcCLB.506211.100,TcCLB.506211.180,TcCLB.506287.200,TcCLB.506363.110,TcCLB.506401.90,TcCLB.506405.120,TcCLB.506457.120,TcCLB.506…	7.9	1.31	1.43	0.00419981	0.0362462	1
MF	GO:0016616	oxidoreductase activity, acting on the CH-OH group of donors, NAD or NADP as acceptor	36	7	TcCLB.505943.20,TcCLB.507211.40,TcCLB.507923.10,TcCLB.508647.280,TcCLB.510737.10,TcCLB.511351.9,TcCLB.511753.120,	19.4	3.21	3.79	0.0051212	0.0432578	1
MF	GO:0003824	catalytic activity	1963	142	TcCLB.407477.10,TcCLB.430605.40,TcCLB.437545.10,TcCLB.461165.16,TcCLB.482369.29,TcCLB.482471.19,TcCLB.484299.4,TcCLB.503453.100,TcCLB.503493.10,TcCLB.503613.20,TcCLB.503671.39,TcCLB.503803.4,TcCLB.503855.30,TcCLB.503899.90,TcCLB.503903.50,TcCLB.504035.70,TcCLB.504041.4,TcCLB.504057.40,TcCLB.504075.10,TcCLB.504149.110,TcCLB.504153.310,TcCLB.504181.40,TcCLB.504227.5,TcCLB.505683.10,TcCLB.505807.190…	7.2	1.19	1.33	0.00553447	0.0457747	1
MF	GO:0008509	anion transmembrane transporter activity	20	5	TcCLB.504225.20,TcCLB.509129.10,TcCLB.509141.40,TcCLB.511687.10,TcCLB.511687.19,	25	4.13	5.22	0.00577514	0.0467904	1
MF	GO:0051287	NAD binding	14	4	TcCLB.507869.10,TcCLB.508537.10,TcCLB.508647.280,TcCLB.510105.230,	28.6	4.72	6.26	0.00816039	0.0582811	1
MF	GO:0032550	purine ribonucleoside binding	91	12	TcCLB.419417.4,TcCLB.503671.39,TcCLB.504149.110,TcCLB.506211.100,TcCLB.506677.39,TcCLB.507795.30,TcCLB.508721.10,TcCLB.508731.60,TcCLB.509099.10,TcCLB.510755.50,TcCLB.510755.60,TcCLB.510911.30,	13.2	2.18	2.4	0.00836781	0.0582811	1
MF	GO:0032549	ribonucleoside binding	91	12	TcCLB.419417.4,TcCLB.503671.39,TcCLB.504149.110,TcCLB.506211.100,TcCLB.506677.39,TcCLB.507795.30,TcCLB.508721.10,TcCLB.508731.60,TcCLB.509099.10,TcCLB.510755.50,TcCLB.510755.60,TcCLB.510911.30,	13.2	2.18	2.4	0.00836781	0.0582811	1
MF	GO:0032561	guanyl ribonucleotide binding	91	12	TcCLB.419417.4,TcCLB.503671.39,TcCLB.504149.110,TcCLB.506211.100,TcCLB.506677.39,TcCLB.507795.30,TcCLB.508721.10,TcCLB.508731.60,TcCLB.509099.10,TcCLB.510755.50,TcCLB.510755.60,TcCLB.510911.30,	13.2	2.18	2.4	0.00836781	0.0582811	1
MF	GO:0019001	guanyl nucleotide binding	91	12	TcCLB.419417.4,TcCLB.503671.39,TcCLB.504149.110,TcCLB.506211.100,TcCLB.506677.39,TcCLB.507795.30,TcCLB.508721.10,TcCLB.508731.60,TcCLB.509099.10,TcCLB.510755.50,TcCLB.510755.60,TcCLB.510911.30,	13.2	2.18	2.4	0.00836781	0.0582811	1
MF	GO:0001883	purine nucleoside binding	91	12	TcCLB.419417.4,TcCLB.503671.39,TcCLB.504149.110,TcCLB.506211.100,TcCLB.506677.39,TcCLB.507795.30,TcCLB.508721.10,TcCLB.508731.60,TcCLB.509099.10,TcCLB.510755.50,TcCLB.510755.60,TcCLB.510911.30,	13.2	2.18	2.4	0.00836781	0.0582811	1
MF	GO:0001882	nucleoside binding	91	12	TcCLB.419417.4,TcCLB.503671.39,TcCLB.504149.110,TcCLB.506211.100,TcCLB.506677.39,TcCLB.507795.30,TcCLB.508721.10,TcCLB.508731.60,TcCLB.509099.10,TcCLB.510755.50,TcCLB.510755.60,TcCLB.510911.30,	13.2	2.18	2.4	0.00836781	0.0582811	1
MF	GO:0005525	GTP binding	91	12	TcCLB.419417.4,TcCLB.503671.39,TcCLB.504149.110,TcCLB.506211.100,TcCLB.506677.39,TcCLB.507795.30,TcCLB.508721.10,TcCLB.508731.60,TcCLB.509099.10,TcCLB.510755.50,TcCLB.510755.60,TcCLB.510911.30,	13.2	2.18	2.4	0.00836781	0.0582811	1
MF	GO:0003938	IMP dehydrogenase activity	3	2	TcCLB.507211.40,TcCLB.511351.9,	66.7	11.01	31.17	0.0105406	0.0709256	1
MF	GO:0003972	RNA ligase (ATP) activity	3	2	TcCLB.506363.110,TcCLB.511585.20,	66.7	11.01	31.17	0.0105406	0.0709256	1
MF	GO:0005509	calcium ion binding	83	11	TcCLB.506211.100,TcCLB.506401.90,TcCLB.506749.20,TcCLB.506749.30,TcCLB.508813.80,TcCLB.508951.50,TcCLB.509011.40,TcCLB.509391.10,TcCLB.509391.20,TcCLB.509391.30,TcCLB.511001.60,	13.3	2.19	2.41	0.0109463	0.0724282	1
MF	GO:0070279	vitamin B6 binding	16	4	TcCLB.503453.100,TcCLB.509767.90,TcCLB.510565.11,TcCLB.511071.140,	25	4.13	5.21	0.0134769	0.0862959	1
MF	GO:0030170	pyridoxal phosphate binding	16	4	TcCLB.503453.100,TcCLB.509767.90,TcCLB.510565.11,TcCLB.511071.140,	25	4.13	5.21	0.0134769	0.0862959	1
MF	GO:0016667	oxidoreductase activity, acting on a sulfur group of donors	25	5	TcCLB.430605.40,TcCLB.505843.49,TcCLB.508265.10,TcCLB.509379.10,TcCLB.509499.14,	20	3.3	3.91	0.0154278	0.0972194	1
MF	GO:0043139	5'-3' DNA helicase activity	4	2	TcCLB.505945.10,TcCLB.505989.82,	50	8.25	15.58	0.0202383	0.121368	1
MF	GO:0008452	RNA ligase activity	4	2	TcCLB.506363.110,TcCLB.511585.20,	50	8.25	15.58	0.0202383	0.121368	1
MF	GO:0017056	structural constituent of nuclear pore	4	2	TcCLB.506925.440,TcCLB.510597.40,	50	8.25	15.58	0.0202383	0.121368	1
MF	GO:0022857	transmembrane transporter activity	139	15	TcCLB.504225.20,TcCLB.506405.120,TcCLB.506579.10,TcCLB.507585.10,TcCLB.509129.10,TcCLB.509141.40,TcCLB.509233.50,TcCLB.509233.60,TcCLB.509777.70,TcCLB.509885.10,TcCLB.510101.70,TcCLB.511001.190,TcCLB.511145.60,TcCLB.511687.10,TcCLB.511687.19,	10.8	1.78	1.91	0.0204827	0.121368	1
MF	GO:0016627	oxidoreductase activity, acting on the CH-CH group of donors	27	5	TcCLB.437545.10,TcCLB.507091.40,TcCLB.508375.50,TcCLB.508465.110,TcCLB.508951.40,	18.5	3.06	3.56	0.0212327	0.123673	1
MF	GO:0005215	transporter activity	165	17	TcCLB.504225.20,TcCLB.506405.120,TcCLB.506579.10,TcCLB.507585.10,TcCLB.509129.10,TcCLB.509141.40,TcCLB.509233.50,TcCLB.509233.60,TcCLB.509777.70,TcCLB.509885.10,TcCLB.509979.60,TcCLB.510101.70,TcCLB.511001.190,TcCLB.511145.60,TcCLB.511407.10,TcCLB.511687.10,TcCLB.511687.19,	10.3	1.7	1.82	0.0214947	0.123673	1
MF	GO:0051082	unfolded protein binding	48	7	TcCLB.504147.60,TcCLB.504153.310,TcCLB.504181.50,TcCLB.507993.30,TcCLB.509011.40,TcCLB.511043.30,TcCLB.511627.110,	14.6	2.41	2.68	0.0242608	0.137593	1
MF	GO:0097367	carbohydrate derivative binding	674	53	TcCLB.419417.4,TcCLB.482471.19,TcCLB.484299.4,TcCLB.503671.39,TcCLB.504149.110,TcCLB.504153.310,TcCLB.504181.40,TcCLB.504181.50,TcCLB.505989.82,TcCLB.506127.30,TcCLB.506163.80,TcCLB.506211.100,TcCLB.506211.180,TcCLB.506287.200,TcCLB.506363.110,TcCLB.506405.120,TcCLB.506457.120,TcCLB.506483.69,TcCLB.506517.149,TcCLB.506543.20,TcCLB.506579.10,TcCLB.506677.39,TcCLB.506777.80,TcCLB.506863.10,TcCLB.50…	7.9	1.3	1.38	0.0260537	0.143657	1
MF	GO:0032553	ribonucleotide binding	674	53	TcCLB.419417.4,TcCLB.482471.19,TcCLB.484299.4,TcCLB.503671.39,TcCLB.504149.110,TcCLB.504153.310,TcCLB.504181.40,TcCLB.504181.50,TcCLB.505989.82,TcCLB.506127.30,TcCLB.506163.80,TcCLB.506211.100,TcCLB.506211.180,TcCLB.506287.200,TcCLB.506363.110,TcCLB.506405.120,TcCLB.506457.120,TcCLB.506483.69,TcCLB.506517.149,TcCLB.506543.20,TcCLB.506579.10,TcCLB.506677.39,TcCLB.506777.80,TcCLB.506863.10,TcCLB.50…	7.9	1.3	1.38	0.0260537	0.143657	1
MF	GO:0022890	inorganic cation transmembrane transporter activity	49	7	TcCLB.506405.120,TcCLB.509233.50,TcCLB.509233.60,TcCLB.509777.70,TcCLB.509885.10,TcCLB.511001.190,TcCLB.511145.60,	14.3	2.36	2.61	0.0268861	0.146216	1
MF	GO:0032555	purine ribonucleotide binding	666	52	TcCLB.419417.4,TcCLB.482471.19,TcCLB.484299.4,TcCLB.503671.39,TcCLB.504149.110,TcCLB.504153.310,TcCLB.504181.40,TcCLB.504181.50,TcCLB.505989.82,TcCLB.506127.30,TcCLB.506163.80,TcCLB.506211.100,TcCLB.506211.180,TcCLB.506287.200,TcCLB.506363.110,TcCLB.506405.120,TcCLB.506457.120,TcCLB.506483.69,TcCLB.506517.149,TcCLB.506543.20,TcCLB.506579.10,TcCLB.506677.39,TcCLB.506777.80,TcCLB.506863.10,TcCLB.50…	7.8	1.29	1.36	0.0308087	0.157681	1
MF	GO:0019205	nucleobase-containing compound kinase activity	12	3	TcCLB.505807.190,TcCLB.509965.370,TcCLB.511133.20,	25	4.13	5.2	0.0322162	0.157681	1
MF	GO:0017076	purine nucleotide binding	668	52	TcCLB.419417.4,TcCLB.482471.19,TcCLB.484299.4,TcCLB.503671.39,TcCLB.504149.110,TcCLB.504153.310,TcCLB.504181.40,TcCLB.504181.50,TcCLB.505989.82,TcCLB.506127.30,TcCLB.506163.80,TcCLB.506211.100,TcCLB.506211.180,TcCLB.506287.200,TcCLB.506363.110,TcCLB.506405.120,TcCLB.506457.120,TcCLB.506483.69,TcCLB.506517.149,TcCLB.506543.20,TcCLB.506579.10,TcCLB.506677.39,TcCLB.506777.80,TcCLB.506863.10,TcCLB.50…	7.8	1.29	1.36	0.0323499	0.157681	1
MF	GO:0003910	DNA ligase (ATP) activity	5	2	TcCLB.506287.200,TcCLB.506945.80,	40	6.6	10.39	0.0323889	0.157681	1
MF	GO:0003909	DNA ligase activity	5	2	TcCLB.506287.200,TcCLB.506945.80,	40	6.6	10.39	0.0323889	0.157681	1
MF	GO:0004365	glyceraldehyde-3-phosphate dehydrogenase (NAD+) (phosphorylating) activity	5	2	TcCLB.508537.10,TcCLB.510105.230,	40	6.6	10.39	0.0323889	0.157681	1
MF	GO:0043891	glyceraldehyde-3-phosphate dehydrogenase (NAD(P)+) (phosphorylating) activity	5	2	TcCLB.508537.10,TcCLB.510105.230,	40	6.6	10.39	0.0323889	0.157681	1
MF	GO:0019829	cation-transporting ATPase activity	21	4	TcCLB.506405.120,TcCLB.509777.70,TcCLB.511001.190,TcCLB.511145.60,	19	3.14	3.68	0.0349188	0.157681	1
MF	GO:0035639	purine ribonucleoside triphosphate binding	657	51	TcCLB.419417.4,TcCLB.482471.19,TcCLB.484299.4,TcCLB.503671.39,TcCLB.504149.110,TcCLB.504153.310,TcCLB.504181.40,TcCLB.504181.50,TcCLB.505989.82,TcCLB.506127.30,TcCLB.506163.80,TcCLB.506211.100,TcCLB.506211.180,TcCLB.506287.200,TcCLB.506363.110,TcCLB.506405.120,TcCLB.506457.120,TcCLB.506483.69,TcCLB.506543.20,TcCLB.506579.10,TcCLB.506677.39,TcCLB.506777.80,TcCLB.506863.10,TcCLB.506945.80,TcCLB.506…	7.8	1.28	1.35	0.035463	0.157681	1
MF	GO:0016620	oxidoreductase activity, acting on the aldehyde or oxo group of donors, NAD or NADP as acceptor	13	3	TcCLB.461165.16,TcCLB.508537.10,TcCLB.510105.230,	23.1	3.81	4.68	0.0400459	0.157681	1
MF	GO:0036442	proton-exporting ATPase activity	13	3	TcCLB.506405.120,TcCLB.511001.190,TcCLB.511145.60,	23.1	3.81	4.68	0.0400459	0.157681	1
MF	GO:0008565	protein transporter activity	13	3	TcCLB.509979.60,TcCLB.510101.70,TcCLB.511407.10,	23.1	3.81	4.68	0.0400459	0.157681	1
MF	GO:0019842	vitamin binding	22	4	TcCLB.503453.100,TcCLB.509767.90,TcCLB.510565.11,TcCLB.511071.140,	18.2	3	3.47	0.0407059	0.157681	1
MF	GO:0042623	ATPase activity, coupled	128	13	TcCLB.482471.19,TcCLB.484299.4,TcCLB.504153.310,TcCLB.505989.82,TcCLB.506405.120,TcCLB.506579.10,TcCLB.508647.40,TcCLB.509203.70,TcCLB.509777.70,TcCLB.510351.40,TcCLB.510741.180,TcCLB.511001.190,TcCLB.511145.60,	10.2	1.68	1.78	0.0454096	0.157681	1
MF	GO:0051539	4 iron, 4 sulfur cluster binding	6	2	TcCLB.506211.10,TcCLB.507869.10,	33.3	5.5	7.79	0.0466612	0.157681	1
MF	GO:0008137	NADH dehydrogenase (ubiquinone) activity	6	2	TcCLB.507869.10,TcCLB.508717.20,	33.3	5.5	7.79	0.0466612	0.157681	1
MF	GO:0050136	NADH dehydrogenase (quinone) activity	6	2	TcCLB.507869.10,TcCLB.508717.20,	33.3	5.5	7.79	0.0466612	0.157681	1
MF	GO:0004497	monooxygenase activity	6	2	TcCLB.508347.130,TcCLB.510101.50,	33.3	5.5	7.79	0.0466612	0.157681	1
MF	GO:0016655	oxidoreductase activity, acting on NAD(P)H, quinone or similar compound as acceptor	6	2	TcCLB.507869.10,TcCLB.508717.20,	33.3	5.5	7.79	0.0466612	0.157681	1
MF	GO:0016408	C-acyltransferase activity	6	2	TcCLB.503453.100,TcCLB.511071.140,	33.3	5.5	7.79	0.0466612	0.157681	1
MF	GO:0003954	NADH dehydrogenase activity	6	2	TcCLB.507869.10,TcCLB.508717.20,	33.3	5.5	7.79	0.0466612	0.157681	1
MF	GO:0140101	catalytic activity, acting on a tRNA	44	6	TcCLB.506127.30,TcCLB.506777.80,TcCLB.506863.10,TcCLB.507795.60,TcCLB.508271.10,TcCLB.511731.60,	13.6	2.25	2.47	0.0477193	0.157681	1
BP	GO:0044271	cellular nitrogen compound biosynthetic process	434	42	TcCLB.469435.4,TcCLB.503855.30,TcCLB.503899.90,TcCLB.506127.170,TcCLB.506127.30,TcCLB.506405.120,TcCLB.506605.150,TcCLB.506677.39,TcCLB.506777.80,TcCLB.506863.10,TcCLB.506945.20,TcCLB.506945.80,TcCLB.507091.40,TcCLB.507211.40,TcCLB.507559.80,TcCLB.507611.310,TcCLB.507795.60,TcCLB.507993.390,TcCLB.508127.9,TcCLB.508207.240,TcCLB.508207.74,TcCLB.508271.10,TcCLB.508277.120,TcCLB.508373.10,TcCLB.5083…	9.7	1.6	1.74	0.00143964	0.0173957	1
[truncated: 139 more rows]
