# Supplementary material for: Extensive Translational Regulation through the Proliferative Transition of Trypanosoma cruzi Revealed by Multi-Omics
Source: mSphere. 2021 Sep 1;6(5):e00366-21. doi: 10.1128/mSphere.00366-21 (PMC8550152; doi:10.1128/mSphere.00366-21)
Supplement: TEXT S1 [file msphere.00366-21-s0001.txt]

#################################################
###  Read Processing/Mapping/Quantifying log  ###
#################################################


### 3' adapter removal - G1 set ###

nohup fastx_clipper -a AAGATCGGAAGAGCACACGTCT -z -c -v -l 18 -M 10 -i ./Sample_A1-Index1/A1-Index1_S1_R1_001.fastq -o ./clipped/A1_clip.fastq.gz  > ./clipped/nohup_A1_clipping &

nohup fastx_clipper -a AAGATCGGAAGAGCACACGTCT -z -c -v -l 18 -M 10 -i ./Sample_A2-Index2/A2-Index2_S2_R1_001.fastq -o ./clipped/A2_clip.fastq.gz  > ./clipped/nohup_A2_clipping &

nohup fastx_clipper -a AAGATCGGAAGAGCACACGTCT -z -c -v -l 18 -M 10 -i ./Sample_A3-Index3/A3-Index3_S3_R1_001.fastq -o ./clipped/A3_clip.fastq.gz  > ./clipped/nohup_A3_clipping & 


***///*** Results:


A1_clip.fastq.gz
Clipping Adapter: AAGATCGGAAGAGCACACGTCT
Min. Length: 18
Non-Clipped reads - discarded.
Input: 84844703 reads.
Output: 84307663 reads. (99.4%)
discarded 217354 too-short reads.
discarded 61572 adapter-only reads.
discarded 200455 non-clipped reads.
discarded 57659 N reads.


A2_clip.fastq.gz
Clipping Adapter: AAGATCGGAAGAGCACACGTCT
Min. Length: 18
Non-Clipped reads - discarded.
Input: 54324530 reads.
Output: 53803974 reads. (99.0%)
discarded 326637 too-short reads.
discarded 26033 adapter-only reads.
discarded 133164 non-clipped reads.
discarded 34722 N reads.


A3_clip.fastq.gz
Clipping Adapter: AAGATCGGAAGAGCACACGTCT
Min. Length: 18
Non-Clipped reads - discarded.
Input: 45349309 reads.
Output: 44550819 reads. (98.2%)
discarded 630640 too-short reads.
discarded 26830 adapter-only reads.
discarded 113793 non-clipped reads.
discarded 27227 N reads.


### 3' adapter removal - S set ###

nohup fastx_clipper -a AAGATCGGAAGAGCACACGTCT -z -c -v -l 18 -M 10 -i <(zcat ./Sample_B1-Index4/B2-Index4_S4_R1_001.fastq.gz) -o ./clipped/B1_clip.fastq.gz  > ./clipped/nohup_B1_clipping &

nohup fastx_clipper -a AAGATCGGAAGAGCACACGTCT -z -c -v -l 18 -M 10 -i <(zcat ./Sample_B2-Index5/B2-Index5_S5_R1_001.fastq.gz) -o ./clipped/B2_clip.fastq.gz  > ./clipped/nohup_B2_clipping &

nohup fastx_clipper -a AAGATCGGAAGAGCACACGTCT -z -c -v -l 18 -M 10 -i <(zcat ./Sample_B3-Index6/B3-Index6_S6_R1_001.fastq.gz) -o ./clipped/B3_clip.fastq.gz  > ./clipped/nohup_B3_clipping &


***///*** Results:


B1_clip.fastq.gz
Clipping Adapter: AAGATCGGAAGAGCACACGTCT
Min. Length: 18
Non-Clipped reads - discarded.
Input: 50370434 reads.
Output: 47945359 reads. (95.2%)
discarded 2211721 too-short reads.
discarded 34124 adapter-only reads.
discarded 149508 non-clipped reads.
discarded 29722 N reads.


B2_clip.fastq.gz
Clipping Adapter: AAGATCGGAAGAGCACACGTCT
Min. Length: 18
Non-Clipped reads - discarded.
Input: 49729902 reads.
Output: 46615226 reads. (93.7%)
discarded 2926164 too-short reads.
discarded 38873 adapter-only reads.
discarded 120969 non-clipped reads.
discarded 28670 N reads.


B3_clip.fastq.gz
Clipping Adapter: AAGATCGGAAGAGCACACGTCT
Min. Length: 18
Non-Clipped reads - discarded.
Input: 47802019 reads.
Output: 44646245 reads. (93.4%)
discarded 2991312 too-short reads.
discarded 39335 adapter-only reads.
discarded 98598 non-clipped reads.
discarded 26529 N reads.


### Mapping to Esmeraldo haplotype ### 


bowtie2 -p2 -x /home/san/genomas/cruzi4.2/TcEsm-LikeGenome_TTDB-4.2 --very-sensitive-local --no-unal <(zcat A1_clip.fastq.gz) > ./mapp/A1_clip_vsl_Esm.sam &

bowtie2 -p2 -x /home/san/genomas/cruzi4.2/TcEsm-LikeGenome_TTDB-4.2 --very-sensitive-local --no-unal <(zcat A2_clip.fastq.gz) > ./mapp/A2_clip_vsl_Esm.sam & 

bowtie2 -p2 -x /home/san/genomas/cruzi4.2/TcEsm-LikeGenome_TTDB-4.2 --very-sensitive-local --no-unal <(zcat A3_clip.fastq.gz) > ./mapp/A3_clip_vsl_Esm.sam &


bowtie2 -p2 -x /home/san/genomas/cruzi4.2/TcEsm-LikeGenome_TTDB-4.2 --very-sensitive-local --no-unal <(zcat B1_clip.fastq.gz) > ./mapp/B1_clip_vsl_Esm.sam &

bowtie2 -p2 -x /home/san/genomas/cruzi4.2/TcEsm-LikeGenome_TTDB-4.2 --very-sensitive-local --no-unal <(zcat B2_clip.fastq.gz) > ./mapp/B2_clip_vsl_Esm.sam & 

bowtie2 -p2 -x /home/san/genomas/cruzi4.2/TcEsm-LikeGenome_TTDB-4.2 --very-sensitive-local --no-unal <(zcat B3_clip.fastq.gz) > ./mapp/B3_clip_vsl_Esm.sam & 


***///*** Resultados:

A1_
84307663 reads; of these:
  84307663 (100.00%) were unpaired; of these:
    73663289 (87.37%) aligned 0 times
    8975540 (10.65%) aligned exactly 1 time
    1668834 (1.98%) aligned >1 times
12.63% overall alignment rate

A2_

53803974 reads; of these:
  53803974 (100.00%) were unpaired; of these:
    49400033 (91.81%) aligned 0 times
    2602367 (4.84%) aligned exactly 1 time
    1801574 (3.35%) aligned >1 times
8.19% overall alignment rate

A3_

44550819 reads; of these:
  44550819 (100.00%) were unpaired; of these:
    40870065 (91.74%) aligned 0 times
    2233911 (5.01%) aligned exactly 1 time
    1446843 (3.25%) aligned >1 times
8.26% overall alignment rate


B1_
46615226 reads; of these:
  46615226 (100.00%) were unpaired; of these:
    42076125 (90.26%) aligned 0 times
    3093407 (6.64%) aligned exactly 1 time
    1445694 (3.10%) aligned >1 times
9.74% overall alignment rate

B2_
44646245 reads; of these:
  44646245 (100.00%) were unpaired; of these:
    36966515 (82.80%) aligned 0 times
    5353234 (11.99%) aligned exactly 1 time
    2326496 (5.21%) aligned >1 times
17.20% overall alignment rate

B3_
47945359 reads; of these:
  47945359 (100.00%) were unpaired; of these:
    40422042 (84.31%) aligned 0 times
    5752133 (12.00%) aligned exactly 1 time
    1771184 (3.69%) aligned >1 times
15.69% overall alignment rate


### Reads counts on gff features ###

htseq-count -t gene -i ID A1_clip_vsl_Esm.sam /home/san/genomas/cruzi4.2/TcEsm-Like_TTDB-4.2.sinFasta.gff > htseq_A1_vsl_Esm.txt

htseq-count -t gene -i ID A2_clip_vsl_Esm.sam /home/san/genomas/cruzi4.2/TcEsm-Like_TTDB-4.2.sinFasta.gff > htseq_A2_vsl_Esm.txt

htseq-count -t gene -i ID A3_clip_vsl_Esm.sam /home/san/genomas/cruzi4.2/TcEsm-Like_TTDB-4.2.sinFasta.gff > htseq_A3_vsl_Esm.txt

htseq-count -t gene -i ID A2_clip_vsl_Esm.sam /home/san/genomas/cruzi4.2/TcEsm-Like_TTDB-4.2.sinFasta.gff > htseq_B1_vsl_Esm.txt

htseq-count -t gene -i ID B2_clip_vsl_Esm.sam /home/san/genomas/cruzi4.2/TcEsm-Like_TTDB-4.2.sinFasta.gff > htseq_B2_vsl_Esm.txt

htseq-count -t gene -i ID B3_clip_vsl_Esm.sam /home/san/genomas/cruzi4.2/TcEsm-Like_TTDB-4.2.sinFasta.gff > htseq_B3_vsl_Esm.txt


### Take the results to an Excel file.  "/clipped/remapeo 2017/Analisis_vsl_Esm.xlsx"
### Filter out the non "mRNA" features and prepare the cvs files to run DESeq2


########################################
###  Rscript for running DESeq2 log  ###
########################################

#Followed the instructions found in https://dwheelerau.com/2014/02/17/how-to-use-deseq2-to-analyse-rnaseq-data/

#Install DESeq2 
source('http://bioconductor.org/biocLite.R')
biocLite('DESeq2')


#load the library DESeq2
library('DESeq2')


#collect the HTseq files using grep
sampleFiles<-grep('noEsm.txt',list.files(path = '.'),value=TRUE)

#create the conditions variable
sampleCondition<-c('G1','G1','G1','S','S','S')

#generate a table for the conditions ant the files 
sampleTable<-data.frame(sampleName=sampleFiles, fileName=sampleFiles, condition=sampleCondition)

#We use a HTSeq importer that is built into DESes2
ddsHTSeq<-DESeqDataSetFromHTSeqCount(sampleTable=sampleTable, directory=carpeta, design=~condition)
ddsHTSeq<-DESeqDataSetFromHTSeqCount(sampleTable=sampleTable, design=~condition)


#assign fold change levels for calculations (G1 vs S).
colData(ddsHTSeq)$condition<-factor(colData(ddsHTSeq)$condition, levels=c('G1','S'))

# To run DESeq2
dds<-DESeq(ddsHTSeq)

#export results
res<-results(dds)

#order the results by FDR
res<-res[order(res$padj),]

#Export the results to work on XLS
write.csv(as.data.frame(res),file='G1_vs_S_deseq2.csv')

#export the normalized counts
write.csv(counts(dds,normalized=TRUE),file = 'G1_vs_S_deseq2_norm.csv')


#########################
###  periodicity log  ###
#########################

>>> downloaded CDS_ORFs from TriTrypDB

# change filename

mv TriTrypDB-46_TcruziCLBrenerEsmeraldo-like_AnnotatedCDSs.fasta ./ttdb46_tcruzi_cl_esm_CDS.fasta

# Index reference

bowtie2-build ttdb46_tcruzi_cl_esm_CDS.fasta ttdb46_tcruzi_cl_esm_CDS

# Mapping of the Reads previously clipped by 3'-adapter
	
bowtie2 --sensitive -p7 -t -x ./ttdb46_tcruzi_cl_esm_CDS -U ../A1_clip.fastq.gz,../A2_clip.fastq.gz,../A3_clip.fastq.gz -S ./map_esm/mapeo_todos_a
bowtie2 --sensitive -p7 -t -x ./ttdb46_tcruzi_cl_esm_CDS -U ../B1_clip.fastq.gz,../B2_clip.fastq.gz,../B3_clip.fastq.gz -S ./map_esm/mapeo_todos_b


# filter out non-mapped and reverse mapped reads  

samtools view -h -q30 -F16 -F4 mapeo_todos_a > only_mapp_todos_a
samtools view -h -q30 -F16 -F4 mapeo_todos_b > only_mapp_todos_b

# clean the Headers

samtools view -S -F16 only_mapp_todos_a.sam > only_mapp_todos_a_sin_header.sam
samtools view -S -F16 only_mapp_todos_b.sam > only_mapp_todos_b_sin_header.sam

# bam conversion and indexing

samtools view -bT ../ttdb46_tcruzi_cl_esm_CDS.fasta only_mapp_todos_a.sam > only_mapp_todos_a.bam
samtools view -bT ../ttdb46_tcruzi_cl_esm_CDS.fasta only_mapp_todos_b.sam > only_mapp_todos_b.bam

# sorting

samtools sort only_mapp_todos_a.bam -o only_mapp_todos_a_sorted.bam
samtools sort only_mapp_todos_b.bam -o only_mapp_todos_b_sorted.bam


#  Coverage calculation with Bedtools

bedtools genomecov -ibam only_mapp_todos_a_sorted.bam -d -split -g largos_CDS > cobertura_a
bedtools genomecov -ibam only_mapp_todos_b_sorted.bam -d -split -g largos_CDS > cobertura_b

###  In-house script #1  "Script_Filter_genes_by_Coverage.py"
###  First, this asks for the working directory (after "Ingrese el nombre de su carpeta personal, respetando mayusculas:")
###  and then identifies genes with a coverage greater than X (user specified argument after "Ingrese la mediana:") 
###  in a sliding window of size Y (user specified argument after "Ingrese el largo de la ventana:")
###  and gives as an output the list of gene names for the genes that reaches the thresholds
###
###  note: script has to be modified to take the file named "cobertura_a" or "cobertura_b" in each case


# rename the script output for each dataset
	mv Lista_de_genes_pasan_filtrado Lista_de_genes_pasan_filtrado_a
	mv Lista_de_genes_pasan_filtrado Lista_de_genes_pasan_filtrado_b

# cross the sam file with the listof genes from the previous step

grep -w -F -f Lista_de_genes_pasan_filtrado only_mapp_todos_a_sin_header.sam > only_mapp_todos_a_sin_header_filt.sam
grep -w -F -f Lista_de_genes_pasan_filtrado only_mapp_todos_b_sin_header.sam > only_mapp_todos_b_sin_header_filt.sam


# Generate a coordenates file to get mapping position from the 5'-end of the reads on the CDS

cut -f4 only_mapp_todos_a_sin_header_filt.sam > Coordenadas_a
cut -f4 only_mapp_todos_b_sin_header_filt.sam > Coordenadas_b

	
###  In-house script #2  "Script_calculate_periodicity.py"
###  First, this asks for the working directory (after "Ingrese el nombre de su carpeta personal, respetando mayusculas:")
###  and then it calculates the proportion of reads for the first, second and third position of the codon.
###  It outputs the results on the screen as it finishes processing.

###  note: script has to be modified to take the file named "Coordenadas_a" or "Coordenadas_b" in each case


##############################################
###  "Script_Filter_genes_by_Coverage.py"  ###
##############################################

ruta_base = "/media/Disco2/santic/huellas_oct_15/santiago_chavez_6mirna/clipped/prueba_peridod_nov_19/"
carpeta = raw_input("\nIngrese el nombre de su carpeta personal, respetando mayusculas: ")
nombre_cobertura = "/cobertura_b"
nombre_largos = "/largos_CDS"
ruta_cobertura = ruta_base+carpeta+nombre_cobertura
ruta_largos = ruta_base+carpeta+nombre_largos

file_largos=open(ruta_largos, "r")
print "\nCorriendo (...)"
lista_largos = []
dl = dict(lista_largos)
for linea in file_largos:
	a = str(linea)
	index = a.find("\t")
	gen_id = a[:index]
	largo = a[index+1:]
	dl[gen_id] = []
	dl[gen_id].append(largo)
file_largos.close()

file_cobertura = open(ruta_cobertura, "r")

for linea in file_cobertura:
	a = linea.split("\t")
	gen_id = a[0]
	dl[gen_id].append(a[2])

file_cobertura.close()

print "\n+------------------------+"
print "| FILTRADO POR COBERTURA |"
print "+------------------------+"
print "\n+--------------------------------------------------------------------------------------+"
print "| Este paso de filtrado toma el archivo producido por bcftools que tiene 3 columnas    |"
print "| con el gen_id, la posicion del nt dentro de ese gen y el valor de cobertura calcula- |"
print "| do para dicho nucleotido.         						      |"
print "| Lo que hicimos antes fue generar un diccionario donde la key es el gen id y el value |"
print "| es una lista donde el primer valor es el largo del gen, el cual sacamos del archivo  |"
print "| que tiene dos columnas con los gen_id y su respectivo largo. El resto de los valores |"
print "| de la lista value, son los valores de cobertura de todos los nucleotidos de dicho gen|"
print "|                                                                                      |"
print "| Entonces recorremos esas listas con ventanas de 15nt, que empiezan en el nucleotido  |"
print "| 46 para saltearse los primeros 15 codones, y pedimos que la mediana de esos 15 valo- |"
print "| res de cobertura sobre los 15nt sea mayor a 10. Si no lo es el gen es descartado, si |"
print "| es mayor la ventana se despalaza y va recorriendo todo el gen excluyendo los ultimos |"
print "| 5 codones (criterio de Ingolia et. al). Si todas las ventanas pasan el criterio, el  |"
print "| gen_id es guardado en el archivo de salida.                                          |"
print "+--------------------------------------------------------------------------------------+\n"
print "\n"

ruta_lista_genes = ruta_base+carpeta+"/Lista_de_genes_pasan_filtrado"
file_lista_genes = open(ruta_lista_genes, "w")

gen_id = ""

genes_que_pasan_filtrado = 0

largo_ventana = input("Ingrese el largo de la ventana: ")
largo_ventana = int(largo_ventana)
mediana_user = input("Ingrese la mediana: ")
mediana_user = int(mediana_user)

for key in dl.keys():
	largo_gen = int(dl[key][0])
	inicio = 46
	final = largo_gen-14
	if largo_gen>(45+15+largo_ventana-1):
		MEDIANA = True
		LARGO = True
	else: 
		MEDIANA = False
		LARGO = False
	if len(dl[key]) < 2:
		LARGO = False
	while (MEDIANA and LARGO):
		ventana = []
		for i in range(0,largo_ventana):
			ventana.append(None) #Definimos la ventana y le creamos 15 elementos vacios
		nuc = 0
		for i in range(inicio, inicio+largo_ventana):
			ventana[nuc]=float(dl[key][i])
			nuc = nuc+1 #Sustituimos los elementos vacios de la ventana por los verdaderos valores de cobertura antes calculados por bedtools
		ventana.sort() 
		if inicio+largo_ventana+largo_ventana-1 >= final:
			LARGO = False
		else:
			inicio = inicio+largo_ventana #Si entra una ventana mas, ya plantamos el nuevo origen de la misma si la anterior pasa el criterio
		if ventana[9]>= mediana_user:
			pass #Luego de ordenar los valores, el octavo es la mediana, por lo que si es mayor al valor definido de mediana, avanzamos hacia la siguiente ventana
		else:
			MEDIANA = False
	if MEDIANA == True:
		genes_que_pasan_filtrado = genes_que_pasan_filtrado + 1
		file_lista_genes.write(key+"\n")


file_lista_genes.close()

print "\nLa cantidad de genes que pasaron el filtro de cobertura ( mayor o igual a",str(mediana_user),") fue de: ",genes_que_pasan_filtrado
print "\nFinal del script !\n"


###########################################
###  "Script_calculate_periodicity.py"  ###
###########################################

#ruta = "/media/Disco2/santic/huellas_oct_15/santiago_chavez_6mirna/clipped/prueba_peridod_nov_19/"
#archivo = raw_input("\nIngrese el nombre de su carpeta personal, respetando mayusculas: ")
#ruta_coord = ruta+archivo+"/Coordenadas"

import sys

file_coord = open(sys_argv[1], "r")

p = 0
s = 0
t = 0

for linea in file_coord:
	coord = int(linea[:-1])
	if coord < 46: 
		pass
	else:
		if (coord-1)%3==0:
			p=p+1
		elif coord%3==0:
			t=t+1
		elif (coord+1)%3==0:
			s=s+1
		else:
			print "Problema!!!!!!"


print "primer nt\t", p,"lecturas\t-", p*100/(p+s+t),"%"
print "segundo nt\t", s,"lecturas\t-", s*100/(p+s+t),"%"
print "tercer nt\t", t,"lecturas\t-", t*100/(p+s+t),"%"
print "\nNumero total de seqs:",p+s+t,"lecturas\n"


file_coord.close()
